# Supplementary material for: Cell and Microvesicle Urine microRNA Deep Sequencing Profiles from Healthy Individuals: Observations with Potential Impact on Biomarker Studies
Source: PLoS One. 2016 Jan 19;11(1):e0147249. doi: 10.1371/journal.pone.0147249 (PMC4718679; doi:10.1371/journal.pone.0147249)
Supplement: S1 Tables — (XLSX) [file pone.0147249.s002.xlsx]

## Sheet: Table I
Genomic location index	Precursor name	Precursor sequence	Chromosome	Start	End	Strand	Links to locations in GRCh37/hg19	Precursor cluster name	Predominant/Mature name	Predominant/Mature sequence	Minor/Star name	Minor/Star sequence
1	hsa-mir-200b	CAGCCGTGGCCATCTTACTGGGCAGCATTGGATGGAGTCAGGTCTCTAATACTGCCTGGTAATGATGACGGCGGAGCC	chr1	1102494	1102571	+	UCSC Genome Browser	cluster-hsa-mir-200a(3)	hsa-miR-200b	TAATACTGCCTGGTAATGATGA	hsa-miR-200b*	CATCTTACTGGGCAGCATTGGA
2	hsa-mir-200a	CCCCTGTGAGCATCTTACCGGACAGTGCTGGATTTCCCAGCTTGACTCTAACACTGTCTGGTAACGATGTTCAAAGGTGAC	chr1	1103248	1103328	+	UCSC Genome Browser	cluster-hsa-mir-200a(3)	hsa-miR-200a	TAACACTGTCTGGTAACGATGTT	hsa-miR-200a*	CATCTTACCGGACAGTGCTGGA
3	hsa-mir-429	CCGATGGGCGTCTTACCAGACATGGTTAGACCTGGCCCTCTGTCTAATACTGTCTGGTAAAACCGTCCATCCGCTG	chr1	1104391	1104466	+	UCSC Genome Browser	cluster-hsa-mir-200a(3)	hsa-miR-429	TAATACTGTCTGGTAAAACCGT	hsa-miR-429*	TCTTACCAGACATGGTTAGAC
4	hsa-mir-3115	AGCTCTCTGAATATGGGTTTACTAGTTGGTGGTGAATTCATGAGTCGCCAACTATTAGGCCTTTATGTCCAGATATTATC	chr1	23370793	23370872	+	UCSC Genome Browser	cluster-hsa-mir-3115(1)	hsa-miR-3115	ATATGGGTTTACTAGTTGGT	hsa-miR-3115*	CAACTATTAGGCCTTTATGTCC
5	hsa-mir-3659	AGATACAAGGATGCCCTTGTACACAACACACGTGCTGCTTGTATAGACATGAGTGTTGTCTACGAGGGCATCCTTGTGTCT	chr1	38554912	38554992	+	UCSC Genome Browser	cluster-hsa-mir-3659(1)	hsa-miR-3659	TGAGTGTTGTCTACGAGGGCAT	hsa-miR-3659*	ATGCCCTTGTACACAACACACGTG
6	hsa-mir-30e	TCTTTGCTACTGTAAACATCCTTGACTGGAAGCTGTAAGGTGTTCAGAGGAGCTTTCAGTCGGATGTTTACAGCGGCAGGCTGC	chr1	41220033	41220116	+	UCSC Genome Browser	cluster-hsa-mir-30a(4)	hsa-miR-30e	TGTAAACATCCTTGACTGGAAGCT	hsa-miR-30e*	CTTTCAGTCGGATGTTTACAGC
7	hsa-mir-30c-1	CTGTAGTGTGTGTAAACATCCTACACTCTCAGCTGTGAGCTCAAGGTGGCTGGGAGAGGGTTGTTTACTCCTTCTGCCATG	chr1	41222962	41223042	+	UCSC Genome Browser	cluster-hsa-mir-30a(4)	hsa-miR-30c-1	TGTAAACATCCTACACTCTCAGCT	hsa-miR-30c-1*	CTGGGAGAGGGTTGTTTACTCC
8	hsa-mir-3117	CCTAAAGGGCCAGACACTATACGAGTCATATAAGGGAAGGCATTATAGGACTCATATAGTGCCAGGTGTTTTGTGG	chr1	67094124	67094199	+	UCSC Genome Browser	cluster-hsa-mir-3117(1)	hsa-miR-3117	ATAGGACTCATATAGTGCCAGG	hsa-miR-3117*	CAGACACTATACGAGTCATAT
9	hsa-mir-760	GCGCGTCGCCCCCCTCAGTCCACCAGAGCCCGGATACCTCAGAAATTCGGCTCTGGGTCTGTGGGGAGCGAAATGCA	chr1	94312389	94312465	+	UCSC Genome Browser	cluster-hsa-mir-760(1)	hsa-miR-760	CGGCTCTGGGTCTGTGGGGA	hsa-miR-760*	CCCCTCAGTCCACCAGAGCCCGGA
10	hsa-mir-197	GGGGCTGTGCCGGGTAGAGAGGGCAGTGGGAGGTAAGAGCTCTTCACCCTTCACCACCTTCTCCACCCAGCATGGCCGGCA	chr1	110141513	110141593	+	UCSC Genome Browser	cluster-hsa-mir-197(1)	hsa-miR-197	TTCACCACCTTCTCCACCCAGC	hsa-miR-197*	CGGGTAGAGAGGGCAGTGGGAGG
11	hsa-mir-942	GGAGAGTATCTTCTCTGTTTTGGCCATGTGTGTACTCACAGCCCCTCACACATGGCCGAAACAGAGAAGTTACTTTCCTA	chr1	117637269	117637348	+	UCSC Genome Browser	cluster-hsa-mir-942(1)	hsa-miR-942	TTCTCTGTTTTGGCCATGTGT	hsa-miR-942*	CACATGGCCGAAACAGAGAAGT
12	hsa-mir-92b	GGCGGGCGGGAGGGACGGGACGCGGTGCAGTGTTGTTTTTTCCCCCGCCAATATTGCACTCGTCCCGGCCTCCGGCCCCCCCG	chr1	155164977	155165059	+	UCSC Genome Browser	cluster-hsa-mir-92b(1)	hsa-miR-92b	TATTGCACTCGTCCCGGCCTCC	hsa-miR-92b*	AGGGACGGGACGCGGTGCAGTGT
13	hsa-mir-556	TAATAAGAAAGATGAGCTCATTGTAATATGAGCTTCATTTATACATTTCATATTACCATTAGCTCATCTTTTTTATTACT	chr1	162312341	162312420	+	UCSC Genome Browser	cluster-hsa-mir-556(1)	hsa-miR-556-5p	GATGAGCTCATTGTAATATGA	hsa-miR-556-3p	ATATTACCATTAGCTCATCTT
14	hsa-mir-1255b	TTGCTTCTTACGGATGAGCAAAGAAAGTGGTTTGCGCCTCAAGAAACCACTTTCTTTGCTCATCCATAAGGAGCAAC	chr1	167967893	167967969	+	UCSC Genome Browser	cluster-hsa-mir-1255b(1)	hsa-miR-1255b	CGGATGAGCAAAGAAAGTGGTT	hsa-miR-1255b*	CCACTTTCTTTGCTCATCCAT
15	hsa-mir-3120	CATGTGACTGCCTGTCTGTGCCTGCTGTACAGGTGAGCGGATGTTCTGCACAGCAAGTGTAGACAGGCAGACACATGAC	chr1	172107950	172108028	+	UCSC Genome Browser	cluster-hsa-mir-3120(1)	hsa-miR-3120	CACAGCAAGTGTAGACAGGCA	hsa-miR-3120*	CCTGTCTGTGCCTGCTGTAC
16	hsa-mir-1278	ATTTGCTCATAGATGATATGCATAGTACTCCCAGAACTCATTAAGTTGGTAGTACTGTGCATATCATCTATGAGCGAATAG	chr1	193105633	193105713	+	UCSC Genome Browser	cluster-hsa-mir-1278(1)	hsa-miR-1278	TAGTACTGTGCATATCATCTAT	hsa-miR-1278*	AGATGATATGCATAGTACTCC
17	hsa-mir-205	GCTTCTCTTGTCCTTCATTCCACCGGAGTCTGTCTCATACCCAACCAGATTTCAGTGGAGTGAAGTTCAGGAGGCATG	chr1	209605501	209605578	+	UCSC Genome Browser	cluster-hsa-mir-205(1)	hsa-miR-205	TCCTTCATTCCACCGGAGTCTGT	hsa-miR-205*	GATTTCAGTGGAGTGAAGTTC
18	hsa-mir-3124	GCTGGCGGGCTTCGCGGGCGAAGGCAAAGTCGATTTCCAAAAGTGACTTTCCTCACTCCCGTGAAGTCGGCGGAACC	chr1	249120572	249120648	+	UCSC Genome Browser	cluster-hsa-mir-3124(1)	hsa-miR-3124	TTCGCGGGCGAAGGCAAAGTC	hsa-miR-3124*	CTTTCCTCACTCCCGTGAAGT
19	hsa-mir-3681	CTACTTCCAGTAGTGGATGATGCACTCTGTGCAGGGCCAACTGTGCACACAGTGCTTCATCCACTACTGGAAGTG	chr2	12339254	12339328	+	UCSC Genome Browser	cluster-hsa-mir-3681(1)	hsa-miR-3681	TAGTGGATGATGCACTCTGTGC	hsa-miR-3681*	CACACAGTGCTTCATCCACT
20	hsa-mir-559	AGTAACATCTTAAAGTAAATATGCACCAAAATTACTTTTGGTAAATACAGTTTTGGTGCATATTTACTTTAGGATGTTACTGG	chr2	47604819	47604901	+	UCSC Genome Browser	cluster-hsa-mir-559(1)	hsa-miR-559-3p	TTTGGTGCATATTTACTTTAGG	hsa-miR-559-5p	TAAAGTAAATATGCACCAAAAT
21	hsa-mir-3126	GATGATTATATGAGGGACAGATGCCAGAAGCACTGGTTATGATTTGCATCTGGCATCCGTCACACAGATAATTATTTA	chr2	69330813	69330890	+	UCSC Genome Browser	cluster-hsa-mir-3126(1)	hsa-miR-3126-5p	TGAGGGACAGATGCCAGAAGCA	hsa-miR-3126-3p	CATCTGGCATCCGTCACACAGA
22	hsa-mir-3127	GGCCAGGCCCATCAGGGCTTGTGGAATGGGAAGGAGAAGGGACGCTTCCCCTTCTGCAGGCCTGCTGGGTGTGGCTGG	chr2	97464015	97464092	+	UCSC Genome Browser	cluster-hsa-mir-3127(1)	hsa-miR-3127-5p	ATCAGGGCTTGTGGAATGGGAAG	hsa-miR-3127-3p	TCCCCTTCTGCAGGCCTGCTGG
23	hsa-mir-3679	CCCCACGTGGTGAGGATATGGCAGGGAAGGGGAGTTTCCCTCTATTCCCTTCCCCCCAGTAATCTTCATCATGCGGTGTC	chr2	134884691	134884770	+	UCSC Genome Browser	cluster-hsa-mir-3679(1)	hsa-miR-3679-5p	TGAGGATATGGCAGGGAAG	hsa-miR-3679-3p	CTTCCCCCCAGTAATCTTCATC
24	hsa-mir-128-1	CTGTTGGATTCGGGGCCGTAGCACTGTCTGAGAGGTTTACATTTCTCACAGTGAACCGGTCTCTTTTTCAGCTGCT	chr2	136422971	136423046	+	UCSC Genome Browser	cluster-hsa-mir-128-1(2)	hsa-miR-128-1	TCACAGTGAACCGGTCTCTTT	hsa-miR-128-1*	CGGGGCCGTAGCACTGTCTGA
25	hsa-mir-10b	TGTCTATATATACCCTGTAGAACCGAATTTGTGTGGTATCCGTATAGTCACAGATTCGATTCTAGGGGAATATATGGTCGA	chr2	177015047	177015127	+	UCSC Genome Browser	cluster-hsa-mir-10b(1)	hsa-miR-10b	TACCCTGTAGAACCGAATTTGT	hsa-miR-10b*	CAGATTCGATTCTAGGGGAAT
26	hsa-mir-561	CTCCAGGAACATCAAGGATCTTAAACTTTGCCAGAGCTACAAAGGCAAAGTTTAAGATCCTTGAAGTTCCTGGGGGA	chr2	189162234	189162310	+	UCSC Genome Browser	cluster-hsa-mir-561(1)	hsa-miR-561	ATCAAGGATCTTAAACTTTGCC	hsa-miR-561*	CAAAGTTTAAGATCCTTGAAGT
27	hsa-mir-1245	ACCTATTTATGTATAGGCCTTTAGATCATCTGATGTTGAATACTCTTTAAGTGATCTAAAGGCCTACATATAAAAAGGT	chr2	189842814	189842892	+	UCSC Genome Browser	cluster-hsa-mir-1245(1)	hsa-miR-1245-3p	AAGTGATCTAAAGGCCTACAT	hsa-miR-1245-5p	GTATAGGCCTTTAGATCATCTGA
28	hsa-mir-3130	TGTCATGTCTTACCCAGTCTCCGGTGCAGCCTTGACAACAGGCTGCACCGGAGACTGGGTAAGACATGACAA	chr2	207647960	207648031	+	UCSC Genome Browser	cluster-hsa-mir-3130(1)	hsa-miR-3130-3p	GCTGCACCGGAGACTGGGTAA	hsa-miR-3130-5p	TACCCAGTCTCCGGTGCAGCC
29	hsa-mir-26b	CGGGACCCAGTTCAAGTAATTCAGGATAGGTTGTGTGCTGTCCAGCCTGTTCTCCATTACTTGGCTCGGGGACCGG	chr2	219267370	219267445	+	UCSC Genome Browser	cluster-hsa-mir-26b(1)	hsa-miR-26b	TTCAAGTAATTCAGGATAGGTT	hsa-miR-26b*	CCTGTTCTCCATTACTTGGCT
30	hsa-mir-149	GCGCCCGAGCTCTGGCTCCGTGTCTTCACTCCCGTGCTTGTCCGAGGAGGGAGGGAGGGACGGGGGCTGTGCTGGGGCAGCT	chr2	241395422	241395503	+	UCSC Genome Browser	cluster-hsa-mir-149(1)	hsa-miR-149	TCTGGCTCCGTGTCTTCACTCCC	hsa-miR-149*	GAGGGAGGGACGGGGGCTGTGC
31	hsa-mir-128-2	CAGTGGGAAGGGGGGCCGATACACTGTACGAGAGTGAGTAGCAGGTCTCACAGTGAACCGGTCTCTTTCCCTACTGTG	chr3	35785972	35786049	+	UCSC Genome Browser	cluster-hsa-mir-128-1(2)	hsa-miR-128-2	TCACAGTGAACCGGTCTCTTT	hsa-miR-128-2*	GGGGGCCGATACACTGTACGAGA
32	hsa-mir-26a-1	CGTGGCCTCGTTCAAGTAATCCAGGATAGGCTGTGCAGGTCCCAATGGGCCTATTCTTGGTTACTTGCACGGGGACGCGGG	chr3	38010894	38010974	+	UCSC Genome Browser	cluster-hsa-mir-26a-1(2)	hsa-miR-26a-1	TTCAAGTAATCCAGGATAGGCT	hsa-miR-26a-1*	CCTATTCTTGGTTACTTGCACG
33	hsa-mir-138-1	GTGGTGGGGCAGCTGGTGTTGTGAATCAGGCCGTTGCCAATCAGAGAACGGCTACTTCACAACACCAGGGCCACACCACAC	chr3	44155716	44155796	+	UCSC Genome Browser	cluster-hsa-mir-138-1(2)	hsa-miR-138-1	AGCTGGTGTTGTGAATCAGGCCG	hsa-miR-138-1*	GCTACTTCACAACACCAGGGC
34	hsa-mir-3919	GAGCACCATTTACTGAGTCCTTTGTTCTCTACTAGTTTGTAGTAGTTCGTAGCAGAGAACAAAGGACTCAGTAAATGGTGCT	chr3	159000438	159000519	+	UCSC Genome Browser	cluster-hsa-mir-3919(1)	hsa-miR-3919-5p	TACTGAGTCCTTTGTTCTCTAC	hsa-miR-3919-3p	GCAGAGAACAAAGGACTCAGT
35	hsa-mir-15b	TAAAGTACTGTAGCAGCACATCATGGTTTACATGCTACAGTCAAGATGCGAATCATTATTTGCTGCTCTAGAAATTTAA	chr3	160122385	160122463	+	UCSC Genome Browser	cluster-hsa-mir-15a(4)	hsa-miR-15b	TAGCAGCACATCATGGTTTACA	hsa-miR-15b*	CGAATCATTATTTGCTGCTCT
36	hsa-mir-16-2	TGTTCCACTCTAGCAGCACGTAAATATTGGCGTAGTGAAATATATATTAAACACCAATATTACTGTGCTGCTTTAGTGTGACAG	chr3	160122532	160122615	+	UCSC Genome Browser	cluster-hsa-mir-15a(4)	hsa-miR-16-2	TAGCAGCACGTAAATATTGGCG	hsa-miR-16-2*	ACCAATATTACTGTGCTGCTTT
37	hsa-mir-551b	CCTGGCCCATGAAATCAAGCGTGGGTGAGACCTGGTGCAGAACGGGAAGGCGACCCATACTTGGTTTCAGAGGCTGTGAG	chr3	168269653	168269732	+	UCSC Genome Browser	cluster-hsa-mir-551b(1)	hsa-miR-551b	GCGACCCATACTTGGTTTCAG	hsa-miR-551b*	GAAATCAAGCGTGGGTGAGACCT
38	hsa-mir-28	CCTTGCCCTCAAGGAGCTCACAGTCTATTGAGTTACCTTTCTGACTTTCCCACTAGATTGTGAGCTCCTGGAGGGCAGGCAC	chr3	188406572	188406653	+	UCSC Genome Browser	cluster-hsa-mir-28(1)	hsa-miR-28-5p	AAGGAGCTCACAGTCTATTGAG	hsa-miR-28-3p	CACTAGATTGTGAGCTCCTGGA
39	hsa-mir-944	AGACACATCTCATCTGATATACAATATTTTCTTAAATTGTATAAAGAGAAATTATTGTACATCGGATGAGCTGTGTCTGG	chr3	189547716	189547795	+	UCSC Genome Browser	cluster-hsa-mir-944(1)	hsa-miR-944	AAATTATTGTACATCGGATGAG	hsa-miR-944*	CATCTGATATACAATATTTTCT
40	hsa-mir-570	AGGTGGGTGCAAAGGTAATTGCAGTTTTTCCCATTATTTTAATTGCGAAAACAGCAATTACCTTTGCACCAACCTGA	chr3	195426286	195426362	+	UCSC Genome Browser	cluster-hsa-mir-570(1)	hsa-miR-570-3p	CGAAAACAGCAATTACCTTTGC	hsa-miR-570-5p	AAAGGTAATTGCAGTTTTTCCC
41	hsa-mir-218-1	AGATTTTCTGTTGTGCTTGATCTAACCATGTGGTTGCGAGGTATGAGTAAAACATGGTTCCGTCAAGCACCATGGAACGTCA	chr4	20529912	20529993	+	UCSC Genome Browser	cluster-hsa-mir-218-1(3)	hsa-miR-218-1	TTGTGCTTGATCTAACCATGT	hsa-miR-218-1*	AAACATGGTTCCGTCAAGCACCA
42	hsa-mir-574	TGCGGGCGTGTGAGTGTGTGTGTGTGAGTGTGTGTCGCTCCGGGTCCACGCTCATGCACACACCCACACGCCCACACT	chr4	38869667	38869744	+	UCSC Genome Browser	cluster-hsa-mir-574(1)	hsa-miR-574-3p	CACGCTCATGCACACACCCACA	hsa-miR-574-5p	TGAGTGTGTGTGTGTGAGTGTGT
43	hsa-mir-1269	CAGGGAAGCCAGTTGGCATGGCTCAGTCCAAGTCTGACCACCTGAGGAATGCCTGGACTGAGCCGTGCTACTGGCTTCCCTGGT	chr4	67142556	67142639	+	UCSC Genome Browser	cluster-hsa-mir-1269(1)	hsa-miR-1269	CTGGACTGAGCCGTGCTACTGG	hsa-miR-1269*	AGTTGGCATGGCTCAGTCCAAGT
44	hsa-mir-576	TCCAACGAGGATTCTAATTTCTCCACGTCTTTGGTAATAAGGTTTGGCAAAGATGTGGAAAAATTGGAATCCTCATTCGATT	chr4	110409859	110409940	+	UCSC Genome Browser	cluster-hsa-mir-576(1)	hsa-miR-576-5p	ATTCTAATTTCTCCACGTCTTT	hsa-miR-576-3p	AAGATGTGGAAAAATTGGAATCC
45	hsa-mir-577	GGAGTGAAGAGTAGATAAAATATTGGTACCTGATGAATCTGAGGCCAGGTTTCAATACTTTATCTGCTCTTCATTTCC	chr4	115577919	115577996	+	UCSC Genome Browser	cluster-hsa-mir-577(1)	hsa-miR-577	GTAGATAAAATATTGGTACCTG	hsa-miR-577*	GGTTTCAATACTTTATCTGCT
46	hsa-mir-3139	TGGCTCAGAGTAGGAGCTCAACAGATGCCTGTTGACTGAATAATAAACAGGTATCGCAGGAGCTTTTGTTATGTGCCAT	chr4	144264612	144264690	+	UCSC Genome Browser	cluster-hsa-mir-3139(1)	hsa-miR-3139	TAGGAGCTCAACAGATGCCTGTT	hsa-miR-3139*	CAGGTATCGCAGGAGCTTTTGT
47	hsa-mir-1305	TCCTGCTGTTTCTACCATTAGTTTTGAATGTTTATTGTAAAGATACTTTTCAACTCTAATGGGAGAGACAGCAGGATT	chr4	183090450	183090527	+	UCSC Genome Browser	cluster-hsa-mir-1305(1)	hsa-miR-1305	TTTTCAACTCTAATGGGAGAGA	hsa-miR-1305*	TCTACCATTAGTTTTGAATGTT
48	hsa-mir-887	GGGGTGCAGATCCTTGGGAGCCCTGTTAGACTCTGGATTTTACACTTGGAGTGAACGGGCGCCATCCCGAGGCTTTGCACAGGG	chr5	15935288	15935371	+	UCSC Genome Browser	cluster-hsa-mir-887(1)	hsa-miR-887	GTGAACGGGCGCCATCCCGAGGCT	hsa-miR-887*	TCCTTGGGAGCCCTGTTAGACT
49	hsa-mir-143	CCCAGCCTGAGGTGCAGTGCTGCATCTCTGGTCAGTTGGGAGTCTGAGATGAAGCACTGTAGCTCAGGAAGAGAG	chr5	148808497	148808571	+	UCSC Genome Browser	cluster-hsa-mir-143(2)	hsa-miR-143	TGAGATGAAGCACTGTAGCTC	hsa-miR-143*	GGTGCAGTGCTGCATCTCTGG
50	hsa-mir-145	TGTCCTCACGGTCCAGTTTTCCCAGGAATCCCTTAGATGCTAAGATGGGGATTCCTGGAAATACTGTTCTTGAGGTCATGG	chr5	148810214	148810294	+	UCSC Genome Browser	cluster-hsa-mir-143(2)	hsa-miR-145	GTCCAGTTTTCCCAGGAATCCCT	hsa-miR-145*	ATTCCTGGAAATACTGTTCTT
51	hsa-mir-378	CCACCCAGGGCTCCTGACTCCAGGTCCTGTGTGTTACCTAGAAATAGCACTGGACTTGGAGTCAGAAGGCCTGAGTGGAG	chr5	149112382	149112461	+	UCSC Genome Browser	cluster-hsa-mir-378(1)	hsa-miR-378	ACTGGACTTGGAGTCAGAAGGC	hsa-miR-378*	CTCCTGACTCCAGGTCCTGTGT
52	hsa-mir-1294	CACCGAGTCCTGTGAGGTTGGCATTGTTGTCTGGCATTGTCTGATATACAACAGTGCCAACCTCACAGGACTCAGTGAG	chr5	153726703	153726781	+	UCSC Genome Browser	cluster-hsa-mir-1294(1)	hsa-miR-1294-5p	TGTGAGGTTGGCATTGTTGTCT	hsa-miR-1294-3p	ACAACAGTGCCAACCTCACAGG
53	hsa-mir-1303	TGGGCAACATAGCGAGACCTCAACTCTACAATTTTTTTTTTTTTAAATTTTAGAGACGGGGTCTTGCTCTGTTGCCAGGC	chr5	154065339	154065418	+	UCSC Genome Browser	cluster-hsa-mir-1303(1)	hsa-miR-1303-3p	TTTTAGAGACGGGGTCTTGCTCT	hsa-miR-1303-5p	AGCGAGACCTCAACTCTACAATT
54	hsa-mir-146a	TCCTCAGCTTTGAGAACTGAATTCCATGGGTTGTGTCAGTGTCAGACCTCTGAAATTCAGTTCTTCAGCTGGGATAT	chr5	159912369	159912445	+	UCSC Genome Browser	cluster-hsa-mir-146a(1)	hsa-miR-146a	TGAGAACTGAATTCCATGGGTT	hsa-miR-146a*	ACCTCTGAAATTCAGTTCTTCA
55	hsa-mir-1271	CAGATCAGTGCTTGGCACCTAGCAAGCACTCAGTAAATATTTGTTGAGTGCCTGCTATGTGCCAGGCATTGTGCTGA	chr5	175794953	175795029	+	UCSC Genome Browser	cluster-hsa-mir-1271(1)	hsa-miR-1271	CTTGGCACCTAGCAAGCACTCA	hsa-miR-1271*	AGTGCCTGCTATGTGCCAGGC
56	hsa-mir-3143	GCTTCGCTAGATAACATTGTAAAGCGCTTCTTTCGCGGTTGGGCTGGAGCAACTCTTTACAATGTTTCTAAATTAACCC	chr6	27115398	27115476	+	UCSC Genome Browser	cluster-hsa-mir-3143(1)	hsa-miR-3143-5p	ATAACATTGTAAAGCGCTTCTT	hsa-miR-3143-3p	GCAACTCTTTACAATGTTTCT
57	hsa-mir-219-1	CCGCGGCTCCTGATTGTCCAAACGCAATTCTCGAGTCTATGGCTCCGGCCGAGAGTTGAGTCTGGACGTCCCGAGCCGCCGCC	chr6	33175622	33175704	+	UCSC Genome Browser	cluster-hsa-mir-219-1(2)	hsa-miR-219-1-5p	TGATTGTCCAAACGCAATTCT	hsa-miR-219-1-3p	AGAGTTGAGTCTGGACGTCCCG
58	hsa-mir-3934	TCCCCAGTTTTCAGGTGTGGAAACTGAGGCAGGAGGCAGTGAAGTAACTTGCTCAGGTTGCACAGCTGGGAAGTGGAGCAG	chr6	33665919	33665999	+	UCSC Genome Browser	cluster-hsa-mir-3934(1)	hsa-miR-3934	TCAGGTGTGGAAACTGAGGCAG	hsa-miR-3934*	TGCTCAGGTTGCACAGCTGGGA
59	hsa-mir-206	TCCCGAGGCCACATGCTTCTTTATATCCCCATATGGATTACTTTGCTATGGAATGTAAGGAAGTGTGTGGTTTCGGCAAG	chr6	52009151	52009230	+	UCSC Genome Browser	cluster-hsa-mir-133b(2)	hsa-miR-206	TGGAATGTAAGGAAGTGTGTGG	hsa-miR-206*	ACATGCTTCTTTATATCCCCAT
60	hsa-mir-133b	CCCTGCTCTGGCTGGTCAAACGGAACCAAGTCCGTCTTCCTGAGAGGTTTGGTCCCCTTCAACCAGCTACAGCAGGGC	chr6	52013739	52013816	+	UCSC Genome Browser	cluster-hsa-mir-133b(2)	hsa-miR-133b	TTTGGTCCCCTTCAACCAGCT	hsa-miR-133b*	GCTGGTCAAACGGAACCAAGTC
61	hsa-mir-3144	ACTACACTTTAAGGGGACCAAAGAGATATATAGATATCAGCTACCTATATACCTGTTCGGTCTCTTTAAAGTGTAGT	chr6	120336326	120336402	+	UCSC Genome Browser	cluster-hsa-mir-3144(1)	hsa-miR-3144	ATATACCTGTTCGGTCTCTTT	hsa-miR-3144*	AAGGGGACCAAAGAGATATAT
62	hsa-mir-588	AGGTACCAATTTGGCCACAATGGGTTAGAACACTATTCCATTGTGTTCTTACCCACCATGGCCAAAATTGGGCCTAA	chr6	126805782	126805858	+	UCSC Genome Browser	cluster-hsa-mir-588(1)	hsa-miR-588	TTGGCCACAATGGGTTAGAAC	hsa-miR-588*	TTCTTACCCACCATGGCCAAAA
63	hsa-mir-550-1	TGGCTGGTGCAGTGCCTGAGGGAGTAAGAGCCCTGTTGTTGTAAGATAGTGTCTTACTCCCTCAGGCACATCTCCAACAAG	chr7	30329421	30329501	+	UCSC Genome Browser	cluster-hsa-mir-550-1(2)	hsa-miR-550-1-3p	TGTCTTACTCCCTCAGGCACAT	hsa-miR-550-1-5p	AGTGCCTGAGGGAGTAAGAGC
64	hsa-mir-550-2	TGGCTGGTGCAGTGCCTGAGGGAGTAAGAGCCCTGTTGTTGTCAGATAGTGTCTTACTCCCTCAGGCACATCTCCAGCGAG	chr7	32772604	32772684	+	UCSC Genome Browser	cluster-hsa-mir-550-1(2)	hsa-miR-550-2-3p	TGTCTTACTCCCTCAGGCACAT	hsa-miR-550-2-5p	AGTGCCTGAGGGAGTAAGAGC
65	hsa-mir-590	AGTCAGAAATGAGCTTATTCATAAAAGTGCAGTATGGTGAAGTCAATCTGTAATTTTATGTATAAGCTAGTCTCTGATTGA	chr7	73605533	73605613	+	UCSC Genome Browser	cluster-hsa-mir-590(1)	hsa-miR-590-5p	GAGCTTATTCATAAAAGTGCAG	hsa-miR-590-3p	TAATTTTATGTATAAGCTAGT
66	hsa-mir-129-1	TCCTTTGGATCTTTTTGCGGTCTGGGCTTGCTGTTCCTCTCAACAGTAGTCAGGAAGCCCTTACCCCAAAAAGTATCTGCGGGAGG	chr7	127847919	127848004	+	UCSC Genome Browser	cluster-hsa-mir-129-1(2)	hsa-miR-129-1-3p	AAGCCCTTACCCCAAAAAGTAT	hsa-miR-129-1-5p	CTTTTTGCGGTCTGGGCTTGC
67	hsa-mir-335	TGAGCGGGGGTCAAGAGCAATAACGAAAAATGTTTGTCATAAACCGTTTTTCATTATTGCTCCTGACCTCCTCTCATT	chr7	130135957	130136034	+	UCSC Genome Browser	cluster-hsa-mir-335(1)	hsa-miR-335-5p	TCAAGAGCAATAACGAAAAATG	hsa-miR-335-3p	TTTTTCATTATTGCTCCTGACC
68	hsa-mir-490	TTGTTCGACACCATGGATCTCCAGGTGGGTCAAGTTTAGAGATGCACCAACCTGGAGGACTCCATGCTGTTGAGCTGTTC	chr7	136587942	136588021	+	UCSC Genome Browser	cluster-hsa-mir-490(1)	hsa-miR-490-5p	CCATGGATCTCCAGGTGGGT	hsa-miR-490-3p	CAACCTGGAGGACTCCATGCTGT
69	hsa-mir-671	CAGGAAGAGGAGGAAGCCCTGGAGGGGCTGGAGGTGATGGATGTTTTCCTCCGGTTCTCAGGGCTCCACCTCTTTCGGGC	chr7	150935525	150935604	+	UCSC Genome Browser	cluster-hsa-mir-671(1)	hsa-miR-671	AGGAAGCCCTGGAGGGGCTGGAGG	hsa-miR-671*	TCCGGTTCTCAGGGCTCCACC
70	hsa-mir-597	ACTCTACGTGTGTGTCACTCGATGACCACTGTGAAGACAGTAAAATGTACAGTGGTTCTCTTGTGGCTCAAGCGTAATGTAG	chr8	9599187	9599268	+	UCSC Genome Browser	cluster-hsa-mir-597(1)	hsa-miR-597	TGTGTCACTCGATGACCACTGT	hsa-miR-597*	AGTGGTTCTCTTGTGGCTCAAG
71	hsa-mir-3622	AGAGGGTGCACAGGCACGGGAGCTCAGGTGAGGCAGGGAGCTGAGCTCACCTGACCTCCCATGCCTGTGCACCCTCTAT	chr8	27559197	27559275	+	UCSC Genome Browser	cluster-hsa-mir-3622(1)	hsa-miR-3622-5p	CAGGCACGGGAGCTCAGGTGAG	hsa-miR-3622-3p	CACCTGACCTCCCATGCCTGTG
72	hsa-mir-124-2	CTCTGCTCTCCGTGTTCACAGCGGACCTTGATTTAATGTCATACAATTAAGGCACGCGGTGAATGCCAAGAGCGGAGC	chr8	65291720	65291797	+	UCSC Genome Browser	cluster-hsa-mir-124-1(3)	hsa-miR-124-2	TAAGGCACGCGGTGAATGCCA	hsa-miR-124-2*	CGTGTTCACAGCGGACCTTGA
73	hsa-mir-3150	GGAAGCAGGCCAACCTCGACGATCTCCTCAGCACCTGAACGCCAAGGCTGGGGAGATCCTCGAGGTTGGCCTGCTTTCC	chr8	96085143	96085221	+	UCSC Genome Browser	cluster-hsa-mir-3150(1)	hsa-miR-3150-5p	CAACCTCGACGATCTCCTCAGC	hsa-miR-3150-3p	CTGGGGAGATCCTCGAGGTTGG
74	hsa-mir-3151	TGGGGTGATGGGTGGGGCAATGGGATCAGGTGCCTCAAAGGGCATCCCACCTGATCCCACAGCCCACCTGTCACCCCAAAA	chr8	104166841	104166921	+	UCSC Genome Browser	cluster-hsa-mir-3151(1)	hsa-miR-3151	GGTGGGGCAATGGGATCAGGT	hsa-miR-3151*	CCTGATCCCACAGCCCACCTGT
75	hsa-mir-101-2	CTGTCCTTTTTCGGTTATCATGGTACCGATGCTGTATATCTGAAAGGTACAGTACTGTGATAACTGAAGAATGGTGGTG	chr9	4850298	4850376	+	UCSC Genome Browser	cluster-hsa-mir-101-1(2)	hsa-miR-101-2	TACAGTACTGTGATAACTGAAG	hsa-miR-101-2*	TCGGTTATCATGGTACCGATGCT
76	hsa-mir-3152	GTGCAGAGTTATTGCCTCTGTTCTAACACAAGACTAGGCTTCCCTGTGTTAGAATAGGGGCAATAACTCTGCACTG	chr9	18573304	18573379	+	UCSC Genome Browser	cluster-hsa-mir-3152(1)	hsa-miR-3152	ATTGCCTCTGTTCTAACACAAG	hsa-miR-3152*	TGTGTTAGAATAGGGGCAATAA
77	hsa-mir-491	TTAGCTGGGTAGTGGGGAACCCTTCCATGAGGAGTAGAACACTCCTTATGCAAGATTCCCTTCTACCTGGCTGGGT	chr9	20716109	20716184	+	UCSC Genome Browser	cluster-hsa-mir-491(1)	hsa-miR-491	AGTGGGGAACCCTTCCATGAGGA	hsa-miR-491*	CTTATGCAAGATTCCCTTCTAC
78	hsa-let-7a-1	CACTGTGGGATGAGGTAGTAGGTTGTATAGTTTTAGGGTCACACCCACCACTGGGAGATAACTATACAATCTACTGTCTTTCCTAACGTGAT	chr9	96938234	96938325	+	UCSC Genome Browser	cluster-hsa-mir-98(13)	hsa-let-7a-1	TGAGGTAGTAGGTTGTATAGTT	hsa-let-7a-1*	CTATACAATCTACTGTCTTTC
79	hsa-let-7f-1	TCTATCAGAGTGAGGTAGTAGATTGTATAGTTGTGGGGTAGTGATTTTACCCTGTTCAGGAGATAACTATACAATCTATTGCCTTCCCTGAGGAGTA	chr9	96938625	96938721	+	UCSC Genome Browser	cluster-hsa-mir-98(13)	hsa-let-7f-1	TGAGGTAGTAGATTGTATAGTT	hsa-let-7f-1*	CTATACAATCTATTGCCTTCC
80	hsa-let-7d	GTTCCTAGGAAGAGGTAGTAGGTTGCATAGTTTTAGGGCAGGGATTTTGCCCACAAGGAGGTAACTATACGACCTGCTGCCTTTCTTAGGGCCTTA	chr9	96941113	96941208	+	UCSC Genome Browser	cluster-hsa-mir-98(13)	hsa-let-7d	AGAGGTAGTAGGTTGCATAGTT	hsa-let-7d*	CTATACGACCTGCTGCCTTTCT
81	hsa-mir-2278	GCAGGTGTTGGAGAGCAGTGTGTGTTGCCTGGGGACTGTGTGGACTGGTATCACCCAGACAGCTTGCACTGACTCCAGACCCTGCCG	chr9	97572249	97572335	+	UCSC Genome Browser	cluster-hsa-mir-2278(1)	hsa-miR-2278	GAGAGCAGTGTGTGTTGCCTGG	hsa-miR-2278*	CAGACAGCTTGCACTGACTCCA
82	hsa-mir-23b	TCTGGCTGCTTGGGTTCCTGGCATGCTGATTTGTGACTTAAGATTAAAATCACATTGCCAGGGATTACCACGCAACCAC	chr9	97847499	97847577	+	UCSC Genome Browser	cluster-hsa-mir-23a(6)	hsa-miR-23b	ATCACATTGCCAGGGATTACC	hsa-miR-23b*	TGGGTTCCTGGCATGCTGATTT
83	hsa-mir-27b	AACAAGGTGCAGAGCTTAGCTGATTGGTGAACAGTGATTGGTTTCCGCTTTGTTCACAGTGGCTAAGTTCTGCACCTGAAGAG	chr9	97847735	97847817	+	UCSC Genome Browser	cluster-hsa-mir-23a(6)	hsa-miR-27b	TTCACAGTGGCTAAGTTCTGC	hsa-miR-27b*	AGAGCTTAGCTGATTGGTGAAC
84	hsa-mir-24-1	CCGCCCTCCGGTGCCTACTGAGCTGATATCAGTTCTCATTTTACACACTGGCTCAGTTCAGCAGGAACAGGAGTCGAGCC	chr9	97848298	97848377	+	UCSC Genome Browser	cluster-hsa-mir-23a(6)	hsa-miR-24-1	TGGCTCAGTTCAGCAGGAACAG	hsa-miR-24-1*	GTGCCTACTGAGCTGATATCAGT
85	hsa-mir-455	GGCGTGAGGGTATGTGCCTTTGGACTACATCGTGGAAGCCAGCACCATGCAGTCCATGGGCATATACACTTGCCTCAAG	chr9	116971719	116971797	+	UCSC Genome Browser	cluster-hsa-mir-455(1)	hsa-miR-455-5p	TATGTGCCTTTGGACTACATCG	hsa-miR-455-3p	GCAGTCCATGGGCATATACAC
86	hsa-mir-181a-2	GACTCCAAGGAACATTCAACGCTGTCGGTGAGTTTGGGATTTGAAAAAACCACTGACCGTTGACTGTACCTTGGGGTCCT	chr9	127454749	127454828	+	UCSC Genome Browser	cluster-hsa-mir-181a-1(4)	hsa-miR-181a-2	AACATTCAACGCTGTCGGTGAGT	hsa-miR-181a-2*	ACCACTGACCGTTGACTGTACC
87	hsa-mir-181b-2	GGCTGCACTCAACATTCATTGCTGTCGGTGGGTTTGAGTCTGAATCAACTCACTGATCAATGAATGCAAACTGCGGACCA	chr9	127455994	127456073	+	UCSC Genome Browser	cluster-hsa-mir-181a-1(4)	hsa-miR-181b-2	AACATTCATTGCTGTCGGTGGGT	hsa-miR-181b-2*	CTCACTGATCAATGAATGCAAA
88	hsa-mir-126	GGCGACGGGACATTATTACTTTTGGTACGCGCTGTGACACTTCAAACTCGTACCGTGAGTAATAATGCGCCGTCCACGG	chr9	139565058	139565136	+	UCSC Genome Browser	cluster-hsa-mir-126(1)	hsa-miR-126	TCGTACCGTGAGTAATAATGCG	hsa-miR-126*	CATTATTACTTTTGGTACGCG
89	hsa-mir-3155	CCGGGCATCACCTCCCACTGCAGAGCCTGGGGAGCCGGACAGCTCCCTTCCCAGGCTCTGCAGTGGGAACTGATGCCTGGA	chr10	6194160	6194240	+	UCSC Genome Browser	cluster-hsa-mir-3155(1)	hsa-miR-3155-5p	CCTCCCACTGCAGAGCCTGGGG	hsa-miR-3155-3p	CCAGGCTCTGCAGTGGGAACT
90	hsa-mir-511-1	GACACCCATCGTGTCTTTTGCTCTGCAGTCAGTAAATATTTTTTTGTGAATGTGTAGCAAAAGACAGAATGGTGGTCCAT	chr10	17887112	17887191	+	UCSC Genome Browser	cluster-hsa-mir-511-1(2)	hsa-miR-511-1-5p	GTGTCTTTTGCTCTGCAGTCA	hsa-miR-511-1-3p	AATGTGTAGCAAAAGACAGAAT
91	hsa-mir-511-2	GACACCCATCGTGTCTTTTGCTCTGCAGTCAGTAAATATTTTTTTGTGAATGTGTAGCAAAAGACAGAATGGTGGTCCAT	chr10	18134041	18134120	+	UCSC Genome Browser	cluster-hsa-mir-511-1(2)	hsa-miR-511-2-5p	GTGTCTTTTGCTCTGCAGTCA	hsa-miR-511-2-3p	AATGTGTAGCAAAAGACAGAAT
92	hsa-mir-605	AGCTTGGTTCTAAATCCCATGGTGCCTTCTCCTTGGGAAAAACAGAGAAGGCACTATGAGATTTAGAATCAAGTTAG	chr10	53059338	53059414	+	UCSC Genome Browser	cluster-hsa-mir-605(1)	hsa-miR-605-3p	AGAAGGCACTATGAGATTTAGA	hsa-miR-605-5p	TAAATCCCATGGTGCCTTCTCC
93	hsa-mir-3158	TCAGGCCGGTCCTGCAGAGAGGAAGCCCTTCTGCTTACAGGTATTGGAAGGGCTTCCTCTCTGCAGGACCGGCCTGAAT	chr10	103361176	103361254	+	UCSC Genome Browser	cluster-hsa-mir-3158(1)	hsa-miR-3158	AAGGGCTTCCTCTCTGCAGGAC	hsa-miR-3158*	CCTGCAGAGAGGAAGCCCTTCT
94	hsa-mir-146b	CACCTGGCACTGAGAACTGAATTCCATAGGCTGTGAGCTCTAGCAATGCCCTGTGGACTCAGTTCTGGTGCCCGGCAGT	chr10	104196267	104196345	+	UCSC Genome Browser	cluster-hsa-mir-146b(1)	hsa-miR-146b	TGAGAACTGAATTCCATAGGCT	hsa-miR-146b*	GCCCTGTGGACTCAGTTCTGGT
95	hsa-mir-610	TTGTCTTAGGTGAGCTAAATGTGTGCTGGGACACATTTGAGCCAAATGTCCCAGCACACATTTAGCTCACATAAGAAAAAT	chr11	28078367	28078447	+	UCSC Genome Browser	cluster-hsa-mir-610(1)	hsa-miR-610	TGAGCTAAATGTGTGCTGGGA	hsa-miR-610*	CCCAGCACACATTTAGCTCACA
96	hsa-mir-670	TGGACCTGATGTCCCTGAGTGTATGTGGTGAACCTGAATTTGCCTTGGGTTTCCTCATATTCATTCAGGAGTGTCAGTTGCC	chr11	43581215	43581296	+	UCSC Genome Browser	cluster-hsa-mir-670(1)	hsa-miR-670	TTTCCTCATATTCATTCAGGAGT	hsa-miR-670*	GTCCCTGAGTGTATGTGGTGA
97	hsa-mir-129-2	CTTCGCGAATCTTTTTGCGGTCTGGGCTTGCTGTACATAACTCAATAGCCGGAAGCCCTTACCCCAAAAAGCATTTGCGGAGGG	chr11	43602948	43603031	+	UCSC Genome Browser	cluster-hsa-mir-129-1(2)	hsa-miR-129-2-3p	AAGCCCTTACCCCAAAAAGCAT	hsa-miR-129-2-5p	CTTTTTGCGGTCTGGGCTTGC
98	hsa-mir-130a	GCTGGCCAGAGCTCTTTTCACATTGTGCTACTGTCTGCACCTGTCACTAGCAGTGCAATGTTAAAAGGGCATTGGCCGTGTA	chr11	57408675	57408756	+	UCSC Genome Browser	cluster-hsa-mir-130a(1)	hsa-miR-130a	CAGTGCAATGTTAAAAGGGCAT	hsa-miR-130a*	GCTCTTTTCACATTGTGCTACT
99	hsa-mir-34b	CTCGGTTTGTAGGCAGTGTCATTAGCTGATTGTACTGTGGTGGTTACAATCACTAACTCCACTGCCATCAAAACAAGGC	chr11	111383666	111383744	+	UCSC Genome Browser	cluster-hsa-mir-34b(2)	hsa-miR-34b	AGGCAGTGTCATTAGCTGATTGT	hsa-miR-34b*	AATCACTAACTCCACTGCCATC
100	hsa-mir-34c	TCTAGTTACTAGGCAGTGTAGTTAGCTGATTGCTAATAGTACCAATCACTAACCACACGGCCAGGTAAAAAGATT	chr11	111384166	111384240	+	UCSC Genome Browser	cluster-hsa-mir-34b(2)	hsa-miR-34c	AGGCAGTGTAGTTAGCTGATTGC	hsa-miR-34c*	AATCACTAACCACACGGCCAGG
101	hsa-mir-200c	CGGGGGCCCTCGTCTTACCCAGCAGTGTTTGGGTGCGGTTGGGAGTCTCTAATACTGCCGGGTAATGATGGAGGCCCCTGTC	chr12	7072856	7072937	+	UCSC Genome Browser	cluster-hsa-mir-141(2)	hsa-miR-200c	TAATACTGCCGGGTAATGATGGA	hsa-miR-200c*	CGTCTTACCCAGCAGTGTTTGG
102	hsa-mir-141	GCCCTGGGTCCATCTTCCAGTACAGTGTTGGATGGTCTAATTGTGAAGCTCCTAACACTGTCTGGTAAAGATGGCTCCCGGGTGG	chr12	7073266	7073350	+	UCSC Genome Browser	cluster-hsa-mir-141(2)	hsa-miR-141	TAACACTGTCTGGTAAAGATGGC	hsa-miR-141*	CATCTTCCAGTACAGTGTTGGA
103	hsa-mir-196a-2	ATCTGTGGCTTAGGTAGTTTCATGTTGTTGGGATTGAGTTTTGAACTCGGCAACAAGAAACTGCCTGAGTTACATCAG	chr12	54385536	54385613	+	UCSC Genome Browser	cluster-hsa-mir-196a-1(3)	hsa-miR-196a-2	TAGGTAGTTTCATGTTGTTGGG	hsa-miR-196a-2*	TCGGCAACAAGAAACTGCCTGA
104	hsa-mir-615	GGGGCGGGAGGGGGGTCCCCGGTGCTCGGATCTCGAGGGTGCTTATTGTTCGGTCCGAGCCTGGGTCTCCCTCTTCCCCCCAAC	chr12	54427741	54427824	+	UCSC Genome Browser	cluster-hsa-mir-196a-1(3)	hsa-miR-615-3p	TCCGAGCCTGGGTCTCCCTCT	hsa-miR-615-5p	GGGGGTCCCCGGTGCTCGGATC
105	hsa-mir-148b	CATTTGAGGTGAAGTTCTGTTATACACTCAGGCTGTGGCTCTCTGAAAGTCAGTGCATCACAGAACTTTGTCTCGAAAGCT	chr12	54731013	54731093	+	UCSC Genome Browser	cluster-hsa-mir-148b(1)	hsa-miR-148b	TCAGTGCATCACAGAACTTTGT	hsa-miR-148b*	GAAGTTCTGTTATACACTCAGGC
106	hsa-let-7i	TGGCCCTGGCTGAGGTAGTAGTTTGTGCTGTTGGTCGGGTTGTGACATTGCCCGCTGTGGAGATAACTGCGCAAGCTACTGCCTTGCTAGTGCTGGTG	chr12	62997461	62997558	+	UCSC Genome Browser	cluster-hsa-let-7i(1)	hsa-let-7i	TGAGGTAGTAGTTTGTGCTGTT	hsa-let-7i*	CTGCGCAAGCTACTGCCTTGCT
107	hsa-mir-1252	AGGTGTAGAAAGAAGGAAATTGAATTCATTTAGAAAAGAGAATTCCAAATGAGCTTAATTTCCTTTTTTCTAAATCTTA	chr12	79813031	79813109	+	UCSC Genome Browser	cluster-hsa-mir-1252(1)	hsa-miR-1252	AGAAGGAAATTGAATTCATTT	hsa-miR-1252*	AATGAGCTTAATTTCCTTTTTT
108	hsa-mir-331	TGGGTTTGTTCTAGGTATGGTCCCAGGGATCCCAGATCAAACCAGGCCCCTGGGCCTATCCTAGAACCAACCTAA	chr12	95702211	95702285	+	UCSC Genome Browser	cluster-hsa-mir-331(1)	hsa-miR-331	GCCCCTGGGCCTATCCTAGA	hsa-miR-331*	CTAGGTATGGTCCCAGGGATC
109	hsa-mir-1251	AGCTATGTGGACTCTAGCTGCCAAAGGCGCTTCTCCTTCTGAACAGAGCGCTTTGCTCAGCCAGTGTAGACATGGCCTG	chr12	97885681	97885759	+	UCSC Genome Browser	cluster-hsa-mir-1251(1)	hsa-miR-1251	ACTCTAGCTGCCAAAGGCGCT	hsa-miR-1251*	CGCTTTGCTCAGCCAGTGTAG
110	hsa-mir-135a-2	TCTAGTGCTTTATGGCTTTTTATTCCTATGTGATAGTAATAAAGTCTCATGTAGGGATGGAAGCCATGAAATACATTGTGA	chr12	97957602	97957682	+	UCSC Genome Browser	cluster-hsa-mir-135a-1(3)	hsa-miR-135a-2	TATGGCTTTTTATTCCTATGTGA	hsa-miR-135a-2*	TGTAGGGATGGAAGCCATGAAA
111	hsa-mir-3922	AAGAGTCAAGTCAAGGCCAGAGGTCCCACAGCAGGGCTGGAAAGCACACCTGTGGGACTTCTGGCCTTGACTTGACTCTTTC	chr12	104985413	104985494	+	UCSC Genome Browser	cluster-hsa-mir-3922(1)	hsa-miR-3922	TGTGGGACTTCTGGCCTTGACT	hsa-miR-3922*	TCAAGGCCAGAGGTCCCACAGC
112	hsa-mir-3612	ACTGGGGATGAGGAGGCATCTTGAGAAATGGAAGGAATGGGATCTACTTCCAGTTCACTAGAGGCGTCCTGACACCCCTAGC	chr12	128778640	128778721	+	UCSC Genome Browser	cluster-hsa-mir-3612(1)	hsa-miR-3612	AGGAGGCATCTTGAGAAATGGA	hsa-miR-3612*	CAGTTCACTAGAGGCGTCCTGA
113	hsa-mir-2276	CTTCCAGTCCGCCCTCTGTCACCTTGCAGACGGCTTTCTCTCCGAATGTCTGCAAGTGTCAGAGGCGAGGAGTGGCAGCT	chr13	24736560	24736639	+	UCSC Genome Browser	cluster-hsa-mir-2276(1)	hsa-miR-2276-5p	GCCCTCTGTCACCTTGCAGACG	hsa-miR-2276-3p	TCTGCAAGTGTCAGAGGCGAGG
114	hsa-mir-17	AGAATAATGTCAAAGTGCTTACAGTGCAGGTAGTGATATGTGCATCTACTGCAGTGAAGGCACTTGTAGCATTATGGTGA	chr13	92002862	92002941	+	UCSC Genome Browser	cluster-hsa-mir-17(12)	hsa-miR-17	CAAAGTGCTTACAGTGCAGGTAG	hsa-miR-17*	ACTGCAGTGAAGGCACTTGTAGC
115	hsa-mir-18a	CTTTTTGTTCTAAGGTGCATCTAGTGCAGATAGTGAAGTAGATTAGCATCTACTGCCCTAAGTGCTCCTTCTGGCATAAGAAGT	chr13	92003000	92003083	+	UCSC Genome Browser	cluster-hsa-mir-17(12)	hsa-miR-18a	TAAGGTGCATCTAGTGCAGATAG	hsa-miR-18a*	ACTGCCCTAAGTGCTCCTTCTGG
116	hsa-mir-19a	GTCCTCTGTTAGTTTTGCATAGTTGCACTACAAGAAGAATGTAGTTGTGCAAATCTATGCAAAACTGATGGTGGCCTG	chr13	92003148	92003225	+	UCSC Genome Browser	cluster-hsa-mir-17(12)	hsa-miR-19a	TGTGCAAATCTATGCAAAACTGA	hsa-miR-19a*	AGTTTTGCATAGTTGCACTAC
117	hsa-mir-20a	TCTGTAGCACTAAAGTGCTTATAGTGCAGGTAGTGTTTAGTTATCTACTGCATTATGAGCACTTAAAGTACTGCTAGCT	chr13	92003316	92003394	+	UCSC Genome Browser	cluster-hsa-mir-17(12)	hsa-miR-20a	TAAAGTGCTTATAGTGCAGGTAG	hsa-miR-20a*	ACTGCATTATGAGCACTTAAAGT
118	hsa-mir-19b-1	TTCTATGGTTAGTTTTGCAGGTTTGCATCCAGCTGTGTGATATTCTGCTGTGCAAATCCATGCAAAACTGACTGTGGTAGT	chr13	92003451	92003531	+	UCSC Genome Browser	cluster-hsa-mir-17(12)	hsa-miR-19b-1	TGTGCAAATCCATGCAAAACTGA	hsa-miR-19b-1*	AGTTTTGCAGGTTTGCATCCAGC
119	hsa-mir-92a-1	CTTTCTACACAGGTTGGGATCGGTTGCAATGCTGTGTTTCTGTATGGTATTGCACTTGTCCCGGCCTGTTGAGTTTGGT	chr13	92003568	92003646	+	UCSC Genome Browser	cluster-hsa-mir-17(12)	hsa-miR-92a-1	TATTGCACTTGTCCCGGCCTGT	hsa-miR-92a-1*	AGGTTGGGATCGGTTGCAATGCT
120	hsa-mir-3170	TCTGGTAACACTGGGGTTCTGAGACAGACAGTGTTAGCTCCAGAAGCATTGCCTGTCTTAGAACCCCTATGTTACCAGACG	chr13	98860777	98860857	+	UCSC Genome Browser	cluster-hsa-mir-3170(1)	hsa-miR-3170	CTGGGGTTCTGAGACAGACAGT	hsa-miR-3170*	TGCCTGTCTTAGAACCCCTATG
121	hsa-mir-625	TAGAGGGATGAGGGGGAAAGTTCTATAGTCCTGTAATTAGATCTCAGGACTATAGAACTTTCCCCCTCATCCCTCTGCC	chr14	65937824	65937902	+	UCSC Genome Browser	cluster-hsa-mir-625(1)	hsa-miR-625-3p	GACTATAGAACTTTCCCCCTCA	hsa-miR-625-5p	AGGGGGAAAGTTCTATAGTCCT
122	hsa-mir-342	GCTCAAGGTGAGGGGTGCTATCTGTGATTGAGGGACATGGTTAATGGAATTGTCTCACACAGAAATCGCACCCGTCACCTTGGCC	chr14	100576000	100576084	+	UCSC Genome Browser	cluster-hsa-mir-342(1)	hsa-miR-342	TCTCACACAGAAATCGCACCCGT	hsa-miR-342*	AGGGGTGCTATCTGTGATTGAG
123	hsa-mir-345	CCCTAGGTCTGCTGACTCCTAGTCCAGGGCTCGTGATGGCTGGTGGGCCCTGAACGAGGGGTCTGGAGGCCTGGGTTT	chr14	100774203	100774280	+	UCSC Genome Browser	cluster-hsa-mir-345(1)	hsa-miR-345	GCTGACTCCTAGTCCAGGGCT	hsa-miR-345*	GCCCTGAACGAGGGGTCTGGAG
124	hsa-mir-770	CTTCCGAGCCTCCAGTACCACGTGTCAGGGCCACATGAGCTGGGCCTCGTGGGCCTGATGTGGTGCTGGGGCCTCAGGGGTC	chr14	101318736	101318817	+	UCSC Genome Browser	cluster-hsa-mir-770(1)	hsa-miR-770-5p	TCCAGTACCACGTGTCAGGGC	hsa-miR-770-3p	GGGCCTGATGTGGTGCTGGGGC
125	hsa-mir-493	CTCCAGGGCTTTGTACATGGTAGGCTTTCATTCATTCGTTTGCACATTCGGTGAAGGTCTACTGTGTGCCAGGCCCTGTGCCA	chr14	101335402	101335484	+	UCSC Genome Browser	cluster-hsa-mir-127(8)	hsa-miR-493	TTGTACATGGTAGGCTTTCATT	hsa-miR-493*	TGAAGGTCTACTGTGTGCCAGG
126	hsa-mir-337	TGGGGGGTGGGAACGGCTTCATACAGGAGTTGATGCACAGTTATCCAGCTCCTATATGATGCCTTTCTTCATCCCCTTCA	chr14	101340842	101340921	+	UCSC Genome Browser	cluster-hsa-mir-127(8)	hsa-miR-337	TCCTATATGATGCCTTTCTTC	hsa-miR-337*	GAACGGCTTCATACAGGAGTT
127	hsa-mir-665	GGTCTCCTCGAGGGGTCTCTGCCTCTACCCAGGACTCTTTCATGACCAGGAGGCTGAGGCCCCTCACAGGCGGCTT	chr14	101341368	101341443	+	UCSC Genome Browser	cluster-hsa-mir-127(8)	hsa-miR-665	ACCAGGAGGCTGAGGCCCCTCA	hsa-miR-665*	AGGGGTCTCTGCCTCTACCCA
128	hsa-mir-431	TCCTGCGAGGTGTCTTGCAGGCCGTCATGCAGGCCACACTGACGGTAACGTTGCAGGTCGTCTTGCAGGGCTTCTCGCAAGACGA	chr14	101347353	101347437	+	UCSC Genome Browser	cluster-hsa-mir-127(8)	hsa-miR-431-5p	TGTCTTGCAGGCCGTCATGCA	hsa-miR-431-3p	CAGGTCGTCTTGCAGGGCTTCT
129	hsa-mir-433	CGGGGAGAAGTACGGTGAGCCTGTCATTATTCAGAGAGGCTAGATCCTCTGTGTTGAGAAGGATCATGATGGGCTCCTCGGTGTTCTCCAGGTA	chr14	101348224	101348317	+	UCSC Genome Browser	cluster-hsa-mir-127(8)	hsa-miR-433	ATCATGATGGGCTCCTCGGTGT	hsa-miR-433*	TACGGTGAGCCTGTCATTATTC
130	hsa-mir-127	CTCCAGCCTGCTGAAGCTCAGAGGGCTCTGATTCAGAAAGATCATCGGATCCGTCTGAGCTTGGCTGGTCGGAAGT	chr14	101349328	101349403	+	UCSC Genome Browser	cluster-hsa-mir-127(8)	hsa-miR-127-3p	TCGGATCCGTCTGAGCTTGGCT	hsa-miR-127-5p	CTGAAGCTCAGAGGGCTCTGAT
131	hsa-mir-432	CTCCTCCAGGTCTTGGAGTAGGTCATTGGGTGGATCCTCTATTTCCTTACGTGGGCCACTGGATGGCTCCTCCATGTCTTGGAGTAGAT	chr14	101350823	101350911	+	UCSC Genome Browser	cluster-hsa-mir-127(8)	hsa-miR-432	TCTTGGAGTAGGTCATTGGGTGG	hsa-miR-432*	ACTGGATGGCTCCTCCATGTCT
132	hsa-mir-136	CCCTCGGAGGACTCCATTTGTTTTGATGATGGATTCTTATGCTCCATCATCGTCTCAAATGAGTCTTCAGAGGGTT	chr14	101351043	101351118	+	UCSC Genome Browser	cluster-hsa-mir-127(8)	hsa-miR-136-5p	ACTCCATTTGTTTTGATGATGGA	hsa-miR-136-3p	ATCATCGTCTCAAATGAGTCT
133	hsa-mir-370	ACAGAGAAGCCAGGTCACGTCTCTGCAGTTACACAGCTCACGAGTGCCTGCTGGGGTGGAACCTGGTCTGTCTGTCT	chr14	101377478	101377554	+	UCSC Genome Browser	cluster-hsa-mir-370(1)	hsa-miR-370	GCCTGCTGGGGTGGAACCTGGT	hsa-miR-370*	CAGGTCACGTCTCTGCAGTTAC
134	hsa-mir-379	CCTGAAGAGATGGTAGACTATGGAACGTAGGCGTTATGATTTCTGACCTATGTAACATGGTCCACTAACTCTCAGTATC	chr14	101488398	101488476	+	UCSC Genome Browser	cluster-hsa-mir-134(41)	hsa-miR-379	TGGTAGACTATGGAACGTAGG	hsa-miR-379*	TATGTAACATGGTCCACTAAC
135	hsa-mir-411	ACTTGGAGAGATAGTAGACCGTATAGCGTACGCTTTATCTGTGACGTATGTAACACGGTCCACTAACCCTCAGTATC	chr14	101489666	101489742	+	UCSC Genome Browser	cluster-hsa-mir-134(41)	hsa-miR-411	ATAGTAGACCGTATAGCGTACG	hsa-miR-411*	TATGTAACACGGTCCACTAAC
136	hsa-mir-299	CTTGAAGAAATGGTTTACCGTCCCACATACATTTTGAATATGTATGTGGGATGGTAAACCGCTTCTTGGTATCC	chr14	101490127	101490200	+	UCSC Genome Browser	cluster-hsa-mir-134(41)	hsa-miR-299-5p	TGGTTTACCGTCCCACATACAT	hsa-miR-299-3p	TATGTGGGATGGTAAACCGCTT
137	hsa-mir-380	ACCTGAAAAGATGGTTGACCATAGAACATGCGCTATCTCTGTGTCGTATGTAATATGGTCCACATCTTCTCAATATC	chr14	101491347	101491423	+	UCSC Genome Browser	cluster-hsa-mir-134(41)	hsa-miR-380-3p	TATGTAATATGGTCCACATCT	hsa-miR-380-5p	ATGGTTGACCATAGAACATGCG
138	hsa-mir-1197	TTTGAAGATGCGGTTGACCATGGTGTGTACGCTTTATTTGTGACGTAGGACACATGGTCTACTTCTTCTCAATATC	chr14	101491912	101491987	+	UCSC Genome Browser	cluster-hsa-mir-134(41)	hsa-miR-1197	TAGGACACATGGTCTACTTCT	hsa-miR-1197*	CGGTTGACCATGGTGTGTACG
139	hsa-mir-323a	ACTTGGAGAGAGGTGGTCCGTGGCGCGTTCGCTTTATTTATGGCGCACATTACACGGTCGACCTCTTTGCAGTATC	chr14	101492074	101492149	+	UCSC Genome Browser	cluster-hsa-mir-134(41)	hsa-miR-323a	GCACATTACACGGTCGACCTCT	hsa-miR-323a*	AGGTGGTCCGTGGCGCGTTCGC
140	hsa-mir-758	GATACATGAGATGGTTGACCAGAGAGCACACGCTTTATTTGTGCCGTTTGTGACCTGGTCCACTAACCCTCAGTATC	chr14	101492362	101492438	+	UCSC Genome Browser	cluster-hsa-mir-134(41)	hsa-miR-758	TTTGTGACCTGGTCCACTAAC	hsa-miR-758*	ATGGTTGACCAGAGAGCACACG
141	hsa-mir-329-1	TACCTGAAGAGAGGTTTTCTGGGTTTCTGTTTCTTTAATGAGGACGAAACACACCTGGTTAACCTCTTTTCCAGTATCA	chr14	101493124	101493202	+	UCSC Genome Browser	cluster-hsa-mir-134(41)	hsa-miR-329-1	AACACACCTGGTTAACCTCTTT	hsa-miR-329-1*	GAGGTTTTCTGGGTTTCTGTTT
142	hsa-mir-329-2	TACCTGAAGAGAGGTTTTCTGGGTTTCTGTTTCTTTATTGAGGACGAAACACACCTGGTTAACCTCTTTTCCAGTATCA	chr14	101493441	101493519	+	UCSC Genome Browser	cluster-hsa-mir-134(41)	hsa-miR-329-2	AACACACCTGGTTAACCTCTTT	hsa-miR-329-2*	GAGGTTTTCTGGGTTTCTGTTT
143	hsa-mir-494	CTCGAAGGAGAGGTTGTCCGTGTTGTCTTCTCTTTATTTATGATGAAACATACACGGGAAACCTCTTTTTTAGTAT	chr14	101495975	101496050	+	UCSC Genome Browser	cluster-hsa-mir-134(41)	hsa-miR-494	TGAAACATACACGGGAAACCTCT	hsa-miR-494*	AGGTTGTCCGTGTTGTCTTCTC
144	hsa-mir-1193	GGTAGCTGAGGGGATGGTAGACCGGTGACGTGCACTTCATTTACGATGTAGGTCACCCGTTTGACTATCCACCAGCGCCCGG	chr14	101496388	101496469	+	UCSC Genome Browser	cluster-hsa-mir-134(41)	hsa-miR-1193-5p	GGGATGGTAGACCGGTGACGTGC	hsa-miR-1193-3p	TAGGTCACCCGTTTGACTATCCAC
145	hsa-mir-543	ACTTAATGAGAAGTTGCCCGTGTTTTTTTCGCTTTATTTGTGACGAAACATTCGCGGTGCACTTCTTTTTCAGTATC	chr14	101498325	101498401	+	UCSC Genome Browser	cluster-hsa-mir-134(41)	hsa-miR-543	AAACATTCGCGGTGCACTTCTT	hsa-miR-543*	AAGTTGCCCGTGTTTTTTTCG
146	hsa-mir-495	TACCTGAAAAGAAGTTGCCCATGTTATTTTCGCTTTATATGTGACGAAACAAACATGGTGCACTTCTTTTTCGGTATC	chr14	101500095	101500172	+	UCSC Genome Browser	cluster-hsa-mir-134(41)	hsa-miR-495	AAACAAACATGGTGCACTTCTT	hsa-miR-495*	GAAGTTGCCCATGTTATTTTCG
147	hsa-mir-376c	TATTTAAAAGGTGGATATTCCTTCTATGTTTATGTTATTTATGGTTAAACATAGAGGAAATTCCACGTTTTCAGTATC	chr14	101506022	101506099	+	UCSC Genome Browser	cluster-hsa-mir-134(41)	hsa-miR-376c	AACATAGAGGAAATTCCACGT	hsa-miR-376c*	GTGGATATTCCTTCTATGTTT
148	hsa-mir-376a-2	TATTTAAAAGGTAGATTTTCCTTCTATGGTTACGTGTTTGATGGTTAATCATAGAGGAAAATCCACGTTTTCAGTATC	chr14	101506408	101506485	+	UCSC Genome Browser	cluster-hsa-mir-134(41)	hsa-miR-376a-2-3p	ATCATAGAGGAAAATCCACGT	hsa-miR-376a-2-5p	GTAGATTTTCCTTCTATGGTTA
149	hsa-mir-654	AGTGGAAAGATGGTGGGCCGCAGAACATGTGCTGAGTTCGTGCCATATGTCTGCTGACCATCACCTTTAGAAGCC	chr14	101506561	101506635	+	UCSC Genome Browser	cluster-hsa-mir-134(41)	hsa-miR-654	TATGTCTGCTGACCATCACC	hsa-miR-654*	TGGTGGGCCGCAGAACATGTGC
150	hsa-mir-376b	TATTTAAAACGTGGATATTCCTTCTATGTTTACGTGATTCCTGGTTAATCATAGAGGAAAATCCATGTTTTCAGTATC	chr14	101506787	101506864	+	UCSC Genome Browser	cluster-hsa-mir-134(41)	hsa-miR-376b	ATCATAGAGGAAAATCCATGT	hsa-miR-376b*	GTGGATATTCCTTCTATGTTT
151	hsa-mir-376a-1	TATTTAAAAGGTAGATTCTCCTTCTATGAGTACATTATTTATGATTAATCATAGAGGAAAATCCACGTTTTCAGTATC	chr14	101507115	101507192	+	UCSC Genome Browser	cluster-hsa-mir-134(41)	hsa-miR-376a-1-3p	ATCATAGAGGAAAATCCACGT	hsa-miR-376a-1-5p	GTAGATTCTCCTTCTATGAGTAC
152	hsa-mir-1185-1	GTACTTGAAGAGAGGATACCCTTTGTATGTTCACTTGATTAATGGCGAATATACAGGGGGAGACTCTTATTTGCGTATCA	chr14	101509318	101509397	+	UCSC Genome Browser	cluster-hsa-mir-134(41)	hsa-miR-1185-1-5p	AGAGGATACCCTTTGTATGTTC	hsa-miR-1185-1-3p	ATATACAGGGGGAGACTCTTAT
153	hsa-mir-1185-2	GTACTTAAAGAGAGGATACCCTTTGTATGTTCACTTGATTAATGGCGAATATACAGGGGGAGACTCTCATTTGCGTATCA	chr14	101510539	101510618	+	UCSC Genome Browser	cluster-hsa-mir-134(41)	hsa-miR-1185-2-5p	AGAGGATACCCTTTGTATGTTC	hsa-miR-1185-2-3p	ATATACAGGGGGAGACTCTCAT
154	hsa-mir-381	TGGTACTTAAAGCGAGGTTGCCCTTTGTATATTCGGTTTATTGACATGGAATATACAAGGGCAAGCTCTCTGTGAGTATCAAA	chr14	101512254	101512336	+	UCSC Genome Browser	cluster-hsa-mir-134(41)	hsa-miR-381	TATACAAGGGCAAGCTCTCTGT	hsa-miR-381*	AGCGAGGTTGCCCTTTGTATATT
155	hsa-mir-487b	TACTTGGAGAGTGGTTATCCCTGTCCTGTTCGTTTTGCTCATGTCGAATCGTACAGGGTCATCCACTTTTTCAGTATC	chr14	101512796	101512873	+	UCSC Genome Browser	cluster-hsa-mir-134(41)	hsa-miR-487b	AATCGTACAGGGTCATCCACTT	hsa-miR-487b*	GTGGTTATCCCTGTCCTGTTCG
156	hsa-mir-539	TCATACTTGAGGAGAAATTATCCTTGGTGTGTTCGCTTTATTTATGATGAATCATACAAGGACAATTTCTTTTTGAGTATCA	chr14	101513656	101513737	+	UCSC Genome Browser	cluster-hsa-mir-134(41)	hsa-miR-539	ATCATACAAGGACAATTTCTTT	hsa-miR-539*	GGAGAAATTATCCTTGGTGTGT
157	hsa-mir-889	GTGCTTAAAGAATGGCTGTCCGTAGTATGGTCTCTATATTTATGATGATTAATATCGGACAACCATTGTTTTAGTATCC	chr14	101514238	101514316	+	UCSC Genome Browser	cluster-hsa-mir-134(41)	hsa-miR-889	TTAATATCGGACAACCATTGT	hsa-miR-889*	AATGGCTGTCCGTAGTATGGTC
158	hsa-mir-544	CACCTAGGGATCTTGTTAAAAAGCAGATTCTGATTCAGGGACCAAGATTCTGCATTTTTAGCAAGTTCTCAAGTGAT	chr14	101515003	101515079	+	UCSC Genome Browser	cluster-hsa-mir-134(41)	hsa-miR-544-5p	TCTTGTTAAAAAGCAGATTCT	hsa-miR-544-3p	ATTCTGCATTTTTAGCAAGTT
159	hsa-mir-655	ATATTTGAGGAGAGGTTATCCGTGTTATGTTCGCTTCATTCATCATGAATAATACATGGTTAACCTCTTTTTGAATATCA	chr14	101515899	101515978	+	UCSC Genome Browser	cluster-hsa-mir-134(41)	hsa-miR-655	ATAATACATGGTTAACCTCTTT	hsa-miR-655*	AGAGGTTATCCGTGTTATGTTC
160	hsa-mir-487a	TACTTGAAGAGTGGTTATCCCTGCTGTGTTCGCTTAATTTATGACGAATCATACAGGGACATCCAGTTTTTCAGTATC	chr14	101518785	101518862	+	UCSC Genome Browser	cluster-hsa-mir-134(41)	hsa-miR-487a-3p	AATCATACAGGGACATCCAGTT	hsa-miR-487a-5p	GTGGTTATCCCTGCTGTGTTCG
161	hsa-mir-382	TACTTGAAGAGAAGTTGTTCGTGGTGGATTCGCTTTACTTATGACGAATCATTCACGGACAACACTTTTTTCAGTACC	chr14	101520643	101520720	+	UCSC Genome Browser	cluster-hsa-mir-134(41)	hsa-miR-382-5p	GAAGTTGTTCGTGGTGGATTCG	hsa-miR-382-3p	AATCATTCACGGACAACACTTT
162	hsa-mir-134	GTCCAGGGTGTGTGACTGGTTGACCAGAGGGGCATGCACTGTGTTCACCCTGTGGGCCACCTAGTCACCAACCCTCAGCA	chr14	101521021	101521100	+	UCSC Genome Browser	cluster-hsa-mir-134(41)	hsa-miR-134	TGTGACTGGTTGACCAGAGGGG	hsa-miR-134*	CTGTGGGCCACCTAGTCACCA
163	hsa-mir-668	CTCCCTTAAGGTAAGTGCGCCTCGGGTGAGCATGCACTTAATGTGGGTGTATGTCACTCGGCTCGGCCCACTACCCAATACT	chr14	101521586	101521667	+	UCSC Genome Browser	cluster-hsa-mir-134(41)	hsa-miR-668	TGTCACTCGGCTCGGCCCACT	hsa-miR-668*	GTAAGTGCGCCTCGGGTGAGC
164	hsa-mir-485	GTACTTGGAGAGAGGCTGGCCGTGATGAATTCGATTCATCAAAGCGAGTCATACACGGCTCTCCTCTCTTTTAGTGTCA	chr14	101521754	101521832	+	UCSC Genome Browser	cluster-hsa-mir-134(41)	hsa-miR-485-3p	GTCATACACGGCTCTCCTCTCT	hsa-miR-485-5p	AGAGGCTGGCCGTGATGAATTCG
165	hsa-mir-323b	ACTCGGAGGGAGGTTGTCCGTGGTGAGTTCGCATTATTTAATGATGCCCAATACACGGTCGACCTCTTTTCGGTATC	chr14	101522560	101522636	+	UCSC Genome Browser	cluster-hsa-mir-134(41)	hsa-miR-323b	CCCAATACACGGTCGACCTCT	hsa-miR-323b*	AGGTTGTCCGTGGTGAGTTCGCA
166	hsa-mir-154	TACTTGAAGATAGGTTATCCGTGTTGCCTTCGCTTTATTTGTGACGAATCATACACGGTTGACCTATTTTTCAGTACC	chr14	101526096	101526173	+	UCSC Genome Browser	cluster-hsa-mir-134(41)	hsa-miR-154-3p	AATCATACACGGTTGACCTATT	hsa-miR-154-5p	TAGGTTATCCGTGTTGCCTTCG
167	hsa-mir-496	CTCGAATGGAGGTTGTCCATGGTGTGTTCATTTTATTTATGATGAGTATTACATGGCCAATCTCCTTTCGGTAC	chr14	101526923	101526996	+	UCSC Genome Browser	cluster-hsa-mir-134(41)	hsa-miR-496*	GGTTGTCCATGGTGTGTTCATT	hsa-miR-496	TGAGTATTACATGGCCAATCTC
168	hsa-mir-377	ACCCTTGAGCAGAGGTTGCCCTTGGTGAATTCGCTTTATTTATGTTGAATCACACAAAGGCAACTTTTGTTTGAGTATCA	chr14	101528383	101528462	+	UCSC Genome Browser	cluster-hsa-mir-134(41)	hsa-miR-377	ATCACACAAAGGCAACTTTTGT	hsa-miR-377*	AGAGGTTGCCCTTGGTGAATTC
169	hsa-mir-541	AACGTCAGGGAAAGGATTCTGCTGTCGGTCCCACTCCAAAGTTCACAGAATGGGTGGTGGGCACAGAATCTGGACTCTGCTTGTGG	chr14	101530831	101530916	+	UCSC Genome Browser	cluster-hsa-mir-134(41)	hsa-miR-541-3p	TGGTGGGCACAGAATCTGGACT	hsa-miR-541-5p	AAAGGATTCTGCTGTCGGTCCCACT
170	hsa-mir-409	ACTCGGGGAGAGGTTACCCGAGCAACTTTGCATCTGGACGACGAATGTTGCTCGGTGAACCCCTTTTCGGTATC	chr14	101531641	101531714	+	UCSC Genome Browser	cluster-hsa-mir-134(41)	hsa-miR-409-3p	GAATGTTGCTCGGTGAACCCCT	hsa-miR-409-5p	AGGTTACCCGAGCAACTTTGCAT
171	hsa-mir-412	CGGGGATGGATGGTCGACCAGTTGGAAAGTAATTGTTTCTAATGTACTTCACCTGGTCCACTAGCCGTCCGTATCCG	chr14	101531792	101531868	+	UCSC Genome Browser	cluster-hsa-mir-134(41)	hsa-miR-412-3p	TTCACCTGGTCCACTAGCCG	hsa-miR-412-5p	TGGTCGACCAGTTGGAAAGTAAT
172	hsa-mir-369	ACTTGAAGGGAGATCGACCGTGTTATATTCGCTTTATTGACTTCGAATAATACATGGTTGATCTTTTCTCAGTATC	chr14	101531933	101532008	+	UCSC Genome Browser	cluster-hsa-mir-134(41)	hsa-miR-369	AATAATACATGGTTGATCTTT	hsa-miR-369*	AGATCGACCGTGTTATATTCG
173	hsa-mir-410	ACCTGAGAAGAGGTTGTCTGTGATGAGTTCGCTTTTATTAATGACGAATATAACACAGATGGCCTGTTTTCAGTACC	chr14	101532252	101532328	+	UCSC Genome Browser	cluster-hsa-mir-134(41)	hsa-miR-410	AATATAACACAGATGGCCTGT	hsa-miR-410*	AGGTTGTCTGTGATGAGTTCG
174	hsa-mir-656	TACCTGAAATAGGTTGCCTGTGAGGTGTTCACTTTCTATATGATGAATATTATACAGTCAACCTCTTTCCGATATC	chr14	101533058	101533133	+	UCSC Genome Browser	cluster-hsa-mir-134(41)	hsa-miR-656	AATATTATACAGTCAACCTCT	hsa-miR-656*	AGGTTGCCTGTGAGGTGTTC
175	hsa-mir-203	CGCTGGGTCCAGTGGTTCTTAACAGTTCAACAGTTCTGTAGCGCAATTGTGAAATGTTTAGGACCACTAGACCCGGCGGG	chr14	104583758	104583837	+	UCSC Genome Browser	cluster-hsa-mir-203(1)	hsa-miR-203	GTGAAATGTTTAGGACCACTAG	hsa-miR-203*	AGTGGTTCTTAACAGTTCAACA
176	hsa-mir-147	ATAAATCTAGTGGAAACATTTCTGCACAAACTAGATTCTGGACACCAGTGTGCGGAAATGCTTCTGCTACATTTTTAG	chr15	45725249	45725326	+	UCSC Genome Browser	cluster-hsa-mir-147(1)	hsa-miR-147	GTGTGCGGAAATGCTTCTGCT	hsa-miR-147*	TGGAAACATTTCTGCACAAACT
177	hsa-mir-190a	GGCCTCTGTGTGATATGTTTGATATATTAGGTTGTTATTTAATCCAACTATATATCAAACATATTCCTACAGTGTCTT	chr15	63116160	63116237	+	UCSC Genome Browser	cluster-hsa-mir-190a(1)	hsa-miR-190a	TGATATGTTTGATATATTAGGTT	hsa-miR-190a*	ACTATATATCAAACATATTCCT
178	hsa-mir-184	AGTCACGTCCCCTTATCACTTTTCCAGCCCAGCTTTGTGACTGTAAGTGTTGGACGGAGAACTGATAAGGGTAGGTGATTGA	chr15	79502132	79502213	+	UCSC Genome Browser	cluster-hsa-mir-184(1)	hsa-miR-184	TGGACGGAGAACTGATAAGGGT	hsa-miR-184*	CCTTATCACTTTTCCAGCCCAGC
179	hsa-mir-1179	GGAAAGGAAGAAGCATTCTTTCATTGGTTGGTGTGTATTGCCTTGTCAACCAATAAGAGGATGCCATTTATCCTTTTCT	chr15	89151342	89151420	+	UCSC Genome Browser	cluster-hsa-mir-1179(1)	hsa-miR-1179	AAGCATTCTTTCATTGGTTGGT	hsa-miR-1179*	AACCAATAAGAGGATGCCATTT
180	hsa-mir-7-2	TGGCCCCATCTGGAAGACTAGTGATTTTGTTGTTGTCTTACTGCGCTCAACAACAAATCCCAGTCTACCTAATGGTGCCA	chr15	89155077	89155156	+	UCSC Genome Browser	cluster-hsa-mir-7-1(3)	hsa-miR-7-2	TGGAAGACTAGTGATTTTGTTGTT	hsa-miR-7-2*	ACAACAAATCCCAGTCTACCT
181	hsa-mir-9-3	CCCGTTTCTCTCTTTGGTTATCTAGCTGTATGAGTGCCACAGAGCCGTCATAAAGCTAGATAACCGAAAGTAGAAATGATT	chr15	89911253	89911333	+	UCSC Genome Browser	cluster-hsa-mir-9-1(3)	hsa-miR-9-3	TCTTTGGTTATCTAGCTGTATGA	hsa-miR-9-3*	ATAAAGCTAGATAACCGAAAGT
182	hsa-mir-3174	CGTTACCTGGTAGTGAGTTAGAGATGCAGAGCCCTGGGCTCCTCAGCAAACCTACTGGATCTGCATTTTAATTCACATGCATGGTAATGT	chr15	90549986	90550075	+	UCSC Genome Browser	cluster-hsa-mir-3174(1)	hsa-miR-3174	TAGTGAGTTAGAGATGCAGAGC	hsa-miR-3174*	ATCTGCATTTTAATTCACATGC
183	hsa-mir-3175	CCCTGGGGGGCGGGGAGAGAACGCAGTGACGTCTGGCCGCGTGCGCATGTCGGGCGCTTTCTCCTCCCCCTACCCAGG	chr15	93447628	93447705	+	UCSC Genome Browser	cluster-hsa-mir-3175(1)	hsa-miR-3175	CGGGGAGAGAACGCAGTGACGT	hsa-miR-3175*	TGTCGGGCGCTTTCTCCTCCC
184	hsa-mir-3176	GTCTGCAGCTCCCGGCAGCCTCGGGCCACACTCCCGGGATCCCCAGGGACTGGCCTGGGACTACCGGGGGTGGCGGCCG	chr16	593288	593366	+	UCSC Genome Browser	cluster-hsa-mir-3176(1)	hsa-miR-3176	ACTGGCCTGGGACTACCGGGG	hsa-miR-3176*	CCCGGCAGCCTCGGGCCACACTCC
185	hsa-mir-3177	CCACGTGCCATGTGTACACACGTGCCAGGCGCTGTCTTGAGACATTCGCGCAGTGCACGGCACTGGGGACACGTGGCACTGGCT	chr16	1784986	1785069	+	UCSC Genome Browser	cluster-hsa-mir-3177(1)	hsa-miR-3177	TGCACGGCACTGGGGACACGT	hsa-miR-3177*	TGTGTACACACGTGCCAGGCGCT
186	hsa-mir-3677	GGGCATTAGGCAGTGGCCAGAGCCCTGCAGTGCTGGGCATGGGCTTCTCGTGGGCTCTGGCCACGGCCCTGAGCTCCT	chr16	2320706	2320783	+	UCSC Genome Browser	cluster-hsa-mir-3677(1)	hsa-miR-3677-3p	CTCGTGGGCTCTGGCCACGGCC	hsa-miR-3677-5p	CAGTGGCCAGAGCCCTGCA
187	hsa-mir-193b	GTCTCAGAATCGGGGTTTTGAGGGCGAGATGAGTTTATGTTTTATCCAACTGGCCCTCAAAGTCCCGCTTTTGGGGTCA	chr16	14397827	14397905	+	UCSC Genome Browser	cluster-hsa-mir-193a(4)	hsa-miR-193b	AACTGGCCCTCAAAGTCCCGCT	hsa-miR-193b*	CGGGGTTTTGAGGGCGAGATGA
188	hsa-mir-365-1	AGGGAAAATGAGGGACTTTTGGGGGCAGATGTGTTTCCATTCCACTATCATAATGCCCCTAAAAATCCTTATTGCTCTTGCA	chr16	14403147	14403228	+	UCSC Genome Browser	cluster-hsa-mir-193a(4)	hsa-miR-365-1	TAATGCCCCTAAAAATCCTTAT	hsa-miR-365-1*	AGGGACTTTTGGGGGCAGATGTG
189	hsa-mir-484	GCTGGGAACCCCGGGGGGGGCGGGGCCTCGCGGCCCTGCAGCCTCGTCAGGCTCAGTCCCCTCCCGATAAACCCCTAA	chr16	15737112	15737189	+	UCSC Genome Browser	cluster-hsa-mir-484(1)	hsa-miR-484*-RNASEN	CCGGGGGGGGCGGGGCCTCGCG	hsa-miR-484-RNASEN	TCAGGCTCAGTCCCCTCCCGAT
190	hsa-mir-138-2	TCGTTGCTGCAGCTGGTGTTGTGAATCAGGCCGACGAGCAGCGCATCCTCTTACCCGGCTATTTCACGACACCAGGGTTGCATCATAC	chr16	56892429	56892516	+	UCSC Genome Browser	cluster-hsa-mir-138-1(2)	hsa-miR-138-2	AGCTGGTGTTGTGAATCAGGCCG	hsa-miR-138-2*	GCTATTTCACGACACCAGGGT
191	hsa-mir-140	TGTGTCCTGCCAGTGGTTTTACCCTATGGTAGGTTACGTCATGCTGTTCTACCACAGGGTAGAACCACGGACAGGATACCGG	chr16	69966996	69967077	+	UCSC Genome Browser	cluster-hsa-mir-140(1)	hsa-miR-140-3p	ACCACAGGGTAGAACCACGGAC	hsa-miR-140-5p	CAGTGGTTTTACCCTATGGTAG
192	hsa-mir-744	TTGGGCAAGGTGCGGGGCTAGGGCTAACAGCAGTCTTACTGAAGGTTTCCTGGAAACCACGCACATGCTGTTGCCACTAACCTCAACCTTACTCGGTC	chr17	11985216	11985313	+	UCSC Genome Browser	cluster-hsa-mir-744(1)	hsa-miR-744	TGCGGGGCTAGGGCTAACAGCA	hsa-miR-744*	CTGTTGCCACTAACCTCAACC
193	hsa-mir-423	GAAGTTAGGCTGAGGGGCAGAGAGCGAGACTTTTCTATTTTCCAAAAGCTCGGTCTGAGGCCCCTCAGTCTTGCTTCCT	chr17	28444103	28444181	+	UCSC Genome Browser	cluster-hsa-mir-423(1)	hsa-miR-423-3p	AGCTCGGTCTGAGGCCCCTCAGT	hsa-miR-423-5p	TGAGGGGCAGAGAGCGAGACTTT
194	hsa-mir-193a	AGCTGAGGGCTGGGTCTTTGCGGGCGAGATGAGGGTGTCGGATCAACTGGCCTACAAAGTCCCAGTTCTCGGCCCC	chr17	29887025	29887100	+	UCSC Genome Browser	cluster-hsa-mir-193a(4)	hsa-miR-193a-3p	AACTGGCCTACAAAGTCCCAGT	hsa-miR-193a-5p	TGGGTCTTTGCGGGCGAGATGA
195	hsa-mir-365-2	AAGAAAAATGAGGGACTTTCAGGGGCAGCTGTGTTTTCTGACTCAGTCATAATGCCCCTAAAAATCCTTATTGTTCTTGCA	chr17	29902448	29902528	+	UCSC Genome Browser	cluster-hsa-mir-193a(4)	hsa-miR-365-2	TAATGCCCCTAAAAATCCTTAT	hsa-miR-365-2*	AGGGACTTTCAGGGGCAGCTGTG
196	hsa-mir-21	CCTTGTCGGGTAGCTTATCAGACTGATGTTGACTGTTGAATCTCATGGCAACACCAGTCGATGGGCTGTCTGACATTTT	chr17	57918624	57918702	+	UCSC Genome Browser	cluster-hsa-mir-21(1)	hsa-miR-21	TAGCTTATCAGACTGATGTTGAC	hsa-miR-21*	CAACACCAGTCGATGGGCTGT
197	hsa-mir-3065	GCTGCCCTCTTCAACAAAATCACTGATGCTGGAGTCGCCTGAGTCATCACTCAGCACCAGGATATTGTTGGAGAGGACAGCC	chr17	79099676	79099757	+	UCSC Genome Browser	cluster-hsa-mir-3065(1)	hsa-miR-3065-5p	TCAACAAAATCACTGATGCTGGA	hsa-miR-3065-3p	TCAGCACCAGGATATTGTTGGA
198	hsa-mir-122	AGCAGAGCTGTGGAGTGTGACAATGGTGTTTGTGTCTAAACTATCAAACGCCATTATCACACTAAATAGCTACTGCT	chr18	56118310	56118386	+	UCSC Genome Browser	cluster-hsa-mir-122(1)	hsa-miR-122	TGGAGTGTGACAATGGTGTTTGT	hsa-miR-122*	AACGCCATTATCACACTAAAT
199	hsa-mir-3187	GCGCGCTGGCCCTGGGCAGCGTGTGGCTGAAGGTCACCATGTTCTCCTTGGCCATGGGGCTGCGCGGGGCCAGCAGG	chr19	813580	813656	+	UCSC Genome Browser	cluster-hsa-mir-3187(1)	hsa-miR-3187	TTGGCCATGGGGCTGCGCGG	hsa-miR-3187*	CCTGGGCAGCGTGTGGCTGAAGG
200	hsa-mir-7-3	TAGTGCTGTGTGGAAGACTAGTGATTTTGTTGTTCTGATGTACTACGACAACAAGTCACAGCCGGCCTCATAGCGCAGAC	chr19	4770702	4770781	+	UCSC Genome Browser	cluster-hsa-mir-7-1(3)	hsa-miR-7-3	TGGAAGACTAGTGATTTTGTTGTT	hsa-miR-7-3*	CAACAAGTCACAGCCGGCCTCA
201	hsa-mir-181c	GGTTTGGGGGAACATTCAACCTGTCGGTGAGTTTGGGCAGCTCAGGCAAACCATCGACCGTTGAGTGGACCCTGAGGCCTG	chr19	13985529	13985609	+	UCSC Genome Browser	cluster-hsa-mir-181c(2)	hsa-miR-181c	AACATTCAACCTGTCGGTGAGTTT	hsa-miR-181c*	ACCATCGACCGTTGAGTGGACC
202	hsa-mir-181d	GGTCACAATCAACATTCATTGTTGTCGGTGGGTTGTGAGGACTGAGGCCAGACCCACCGGGGGATGAATGTCACTGTGGCTGG	chr19	13985714	13985796	+	UCSC Genome Browser	cluster-hsa-mir-181c(2)	hsa-miR-181d	AACATTCATTGTTGTCGGTGGGT	hsa-miR-181d*	CCCACCGGGGGATGAATGTCA
203	hsa-mir-3189	GAGCCTCAGTTGCCCCATCTGTGCCCTGGGTAGGAATATCCTGGATCCCCTTGGGTCTGATGGGGTAGCCGATGCCTGA	chr19	18497370	18497448	+	UCSC Genome Browser	cluster-hsa-mir-3189(1)	hsa-miR-3189	CCCTTGGGTCTGATGGGGTAGC	hsa-miR-3189*	TGCCCCATCTGTGCCCTGGGTAGG
204	hsa-mir-642	AGTTGGGAGGGTCCCTCTCCAAATGTGTCTTGGGGTGGGGGATCAAGACACATTTGGAGAGGGAACCTCCCAACTC	chr19	46178191	46178266	+	UCSC Genome Browser	cluster-hsa-mir-642(1)	hsa-miR-642-3p	AGACACATTTGGAGAGGGAAC	hsa-miR-642-5p	GTCCCTCTCCAAATGTGTCTTG
205	hsa-mir-769	GGCTCTGACCTGAGACCTCTGGGTTCTGAGCTGTGATGTTGCTCTCGAGCTGGGATCTCCGGGGTCTTGGTTCAGGGCCGGG	chr19	46522209	46522290	+	UCSC Genome Browser	cluster-hsa-mir-769(1)	hsa-miR-769	TGAGACCTCTGGGTTCTGAGCT	hsa-miR-769*	TGGGATCTCCGGGGTCTTGGTT
206	hsa-mir-99b	TCCTGGCACCCACCCGTAGAACCGACCTTGCGGGGCCTTCGCCGCACACAAGCTCGTGTCTGTGGGTCCGTGTCGGGGGCT	chr19	52195861	52195941	+	UCSC Genome Browser	cluster-hsa-mir-99b(3)	hsa-miR-99b	CACCCGTAGAACCGACCTTGCG	hsa-miR-99b*	CAAGCTCGTGTCTGTGGGTCCGT
207	hsa-let-7e	CCCCCCGGGCTGAGGTAGGAGGTTGTATAGTTGAGGAGGACACCCAAGGAGATCACTATACGGCCTCCTAGCTTTCCCCAGGCTGCG	chr19	52196036	52196122	+	UCSC Genome Browser	cluster-hsa-mir-99b(3)	hsa-let-7e	TGAGGTAGGAGGTTGTATAGTT	hsa-let-7e*	CTATACGGCCTCCTAGCTTTCC
208	hsa-mir-125a	AGTCTCTAGGTCCCTGAGACCCTTTAACCTGTGAGGACATCCAGGGTCACAGGTGAGGTTCTTGGGAGCCTGGCGTCTG	chr19	52196511	52196589	+	UCSC Genome Browser	cluster-hsa-mir-99b(3)	hsa-miR-125a	TCCCTGAGACCCTTTAACCTGT	hsa-miR-125a*	ACAGGTGAGGTTCTTGGGAGC
209	hsa-mir-643	TTCATTGTCTACCTGAGCTAGAATACAAGTAGTTGGCGTCTTCAGAGACACTTGTATGCTAGCTCAGGTAGATATTGAATG	chr19	52785061	52785141	+	UCSC Genome Browser	cluster-hsa-mir-643(1)	hsa-miR-643	ACTTGTATGCTAGCTCAGGTAG	hsa-miR-643*	ACCTGAGCTAGAATACAAGTAGT
210	hsa-mir-512-1	AGTCTGTGGCACTCAGCCTTGAGGGCACTTTCTGGTGCCAGAATGAAAGTGCTGTCATAGCTGAGGTCCAATGACTGA	chr19	54169937	54170014	+	UCSC Genome Browser	cluster-hsa-mir-498(46)	hsa-miR-512-1-3p	AAGTGCTGTCATAGCTGAGGTC	hsa-miR-512-1-5p	ACTCAGCCTTGAGGGCACTTTC
211	hsa-mir-512-2	AGTCTGTGGCACTCAGCCTTGAGGGCACTTTCTGGTGCCAGAATGAAAGTGCTGTCATAGCTGAGGTCCAATGACTGA	chr19	54172421	54172498	+	UCSC Genome Browser	cluster-hsa-mir-498(46)	hsa-miR-512-2-3p	AAGTGCTGTCATAGCTGAGGTC	hsa-miR-512-2-5p	ACTCAGCCTTGAGGGCACTTTC
212	hsa-mir-1323	ACTGAGGTCCTCAAAACTGAGGGGCATTTTCTGTGGTTTGAAAGGAAAGTGCACCCAGTTTTGGGGATGTCAATTGT	chr19	54175222	54175298	+	UCSC Genome Browser	cluster-hsa-mir-498(46)	hsa-miR-1323	TCAAAACTGAGGGGCATTTTCT	hsa-miR-1323*	AAAGTGCACCCAGTTTTGGGGA
213	hsa-mir-498	CAGGCTGTGATTTCAAGCCAGGGGGCGTTTTTCTATAACTGGATGAAAAGCACCTCCAGAGCTTGAAGCTCACAGTTTGA	chr19	54177474	54177553	+	UCSC Genome Browser	cluster-hsa-mir-498(46)	hsa-miR-498-5p	TTTCAAGCCAGGGGGCGTTTTTC	hsa-miR-498-3p	AAAGCACCTCCAGAGCTTGAAGCT
214	hsa-mir-520e	TGCTGTGACCCTCAAGATGGAAGCAGTTTCTGTTGTCTGAAAGGAAAGAAAGTGCTTCCTTTTTGAGGGTTACTGTTTGA	chr19	54178970	54179049	+	UCSC Genome Browser	cluster-hsa-mir-498(46)	hsa-miR-520e	AAAGTGCTTCCTTTTTGAGGGT	hsa-miR-520e*	CTCAAGATGGAAGCAGTTTCTG
215	hsa-mir-515-1	CATGCAGTCATTCTCCAAAAGAAAGCACTTTCTGTTGTCTGAAAGCAGAGTGCCTTCTTTTGGAGCGTTACTGTTTGAG	chr19	54182260	54182338	+	UCSC Genome Browser	cluster-hsa-mir-498(46)	hsa-miR-515-1-3p	GAGTGCCTTCTTTTGGAGCGTT	hsa-miR-515-1-5p	TTCTCCAAAAGAAAGCACTTTCTG
216	hsa-mir-519e	CATGCAGTCATTCTCCAAAAGGGAGCACTTTCTGTTTGAAAGAAAACAAAGTGCCTCCTTTTAGAGTGTTACTGTTTGAG	chr19	54183197	54183276	+	UCSC Genome Browser	cluster-hsa-mir-498(46)	hsa-miR-519e-5p	TTCTCCAAAAGGGAGCACTTTC	hsa-miR-519e-3p	AAGTGCCTCCTTTTAGAGTGTT
217	hsa-mir-520f	AGGCTGTGACCCTCTAAAGGGAAGCGCTTTCTGTGGTCAGAAAGAAAAGCAAGTGCTTCCTTTTAGAGGGTTACCGTTTGG	chr19	54185417	54185497	+	UCSC Genome Browser	cluster-hsa-mir-498(46)	hsa-miR-520f	CAAGTGCTTCCTTTTAGAGGGT	hsa-miR-520f*	CCTCTAAAGGGAAGCGCTTTCT
218	hsa-mir-515-2	CATGCAGTCATTCTCCAAAAGAAAGCACTTTCTGTTGTCTGAAAGCAGAGTGCCTTCTTTTGGAGCGTTACTGTTTGAG	chr19	54188266	54188344	+	UCSC Genome Browser	cluster-hsa-mir-498(46)	hsa-miR-515-2-3p	GAGTGCCTTCTTTTGGAGCGTT	hsa-miR-515-2-5p	TTCTCCAAAAGAAAGCACTTTCTG
219	hsa-mir-519c	GCCTGTGACCCTCTAGAGGGAAGCGCTTTCTGTTGTCTGAAAGAAAAGAAAGTGCATCTTTTTAGAGGATTACAGTTTGA	chr19	54189728	54189807	+	UCSC Genome Browser	cluster-hsa-mir-498(46)	hsa-miR-519c	AAAGTGCATCTTTTTAGAGGAT	hsa-miR-519c*	CTCTAGAGGGAAGCGCTTTCTG
220	hsa-mir-1283-1	AAGCTATGAGTCTACAAAGGAAAGCGCTTTCTGTTGTCAGAAAGAAGAGAAAGCGCTTCCCTTTTGAGGGTTACGGTTTGA	chr19	54191738	54191818	+	UCSC Genome Browser	cluster-hsa-mir-498(46)	hsa-miR-1283-1-5p	TCTACAAAGGAAAGCGCTTTCT	hsa-miR-1283-1-3p	AAAGCGCTTCCCTTTTGAGGGT
221	hsa-mir-520a	GGCTGTGACCCTCCAGAGGGAAGTACTTTCTGTTGTCTGAGAGAAAAGAAAGTGCTTCCCTTTGGACTGTTTCGGTTTGA	chr19	54194139	54194218	+	UCSC Genome Browser	cluster-hsa-mir-498(46)	hsa-miR-520a	CTCCAGAGGGAAGTACTTTCT	hsa-miR-520a*	AAAGTGCTTCCCTTTGGACTGT
222	hsa-mir-526b	GGCTGTGACCCTCTTGAGGGAAGCACTTTCTGTTGTCTGAAAGAAGAGAAAGTGCTTCCTTTTAGAGGCTTACTGTCTG	chr19	54197650	54197728	+	UCSC Genome Browser	cluster-hsa-mir-498(46)	hsa-miR-526b-5p	CTCTTGAGGGAAGCACTTTCTGT	hsa-miR-526b-3p	GAAAGTGCTTCCTTTTAGAGGC
223	hsa-mir-519b	TGCTGTGACCCTCTAGAGGGAAGCGCTTTCTGTTGTCTGAAAGAAAAGAAAGTGCATCCTTTTAGAGGTTTACTGTTTGA	chr19	54198469	54198548	+	UCSC Genome Browser	cluster-hsa-mir-498(46)	hsa-miR-519b	AAAGTGCATCCTTTTAGAGGTT	hsa-miR-519b*	CTCTAGAGGGAAGCGCTTTCTG
224	hsa-mir-525	AGCTGTGACTCTCCAGAGGGATGCACTTTCTCTTATGTGAAAAAAAAGAAGGCGCTTCCCTTTAGAGCGTTACGGTTTG	chr19	54200791	54200869	+	UCSC Genome Browser	cluster-hsa-mir-498(46)	hsa-miR-525-5p	CTCCAGAGGGATGCACTTTCTC	hsa-miR-525-3p	GAAGGCGCTTCCCTTTAGAGCG
225	hsa-mir-523	TGCTGTGACCCTCTAGAGGGAAGCGCTTTCTGTTGTCTGAAAGAAAAGAACGCGCTTCCCTATAGAGGGTTACCCTTTGA	chr19	54201644	54201723	+	UCSC Genome Browser	cluster-hsa-mir-498(46)	hsa-miR-523-3p	AACGCGCTTCCCTATAGAGGGT	hsa-miR-523-5p	CTCTAGAGGGAAGCGCTTTCTG
226	hsa-mir-518f	TGCTGTGACCCTCTAGAGGGAAGCACTTTCTCTTGTCTAAAAGAAAAGAAAGCGCTTCTCTTTAGAGGATTACTCTTTG	chr19	54203274	54203352	+	UCSC Genome Browser	cluster-hsa-mir-498(46)	hsa-miR-518f	GAAAGCGCTTCTCTTTAGAGGA	hsa-miR-518f*	CTCTAGAGGGAAGCACTTTCTC
227	hsa-mir-520b	AGGCTGTGTCCCTCTACAGGGAAGCGCTTTCTGTTGTCTGAAAGAAAAGAAAGTGCTTCCTTTTAGAGGGTTACCGTTTAA	chr19	54204472	54204552	+	UCSC Genome Browser	cluster-hsa-mir-498(46)	hsa-miR-520b-3p	AAAGTGCTTCCTTTTAGAGGGT	hsa-miR-520b-5p	CCTCTACAGGGAAGCGCTTTCT
228	hsa-mir-518b	TGCTGTGGCCCTCCAGAGGGAAGCGCTTTCTGTTGTCTGAAAGAAAACAAAGCGCTCCCCTTTAGAGGTTTACGGTTTG	chr19	54205994	54206072	+	UCSC Genome Browser	cluster-hsa-mir-498(46)	hsa-miR-518b	CAAAGCGCTCCCCTTTAGAGGT	hsa-miR-518b*	CTCCAGAGGGAAGCGCTTTCTGT
229	hsa-mir-526a-1	GGCTGTGACCCTCTAGAGGGAAGCACTTTCTGTTGCTTGAAAGAAGAGAAAGCGCTTCCTTTTAGAGGATTACTCTTTG	chr19	54209510	54209588	+	UCSC Genome Browser	cluster-hsa-mir-498(46)	hsa-miR-526a-1-3p	GAAAGCGCTTCCTTTTAGAGGA	hsa-miR-526a-1-5p	CTCTAGAGGGAAGCACTTTCT
230	hsa-mir-520c	GGCTGTCGTCCTCTAGAGGGAAGCACTTTCTGTTGTCTGAAAGAAAAGAAAGTGCTTCCTTTTAGAGGGTTACCGTTTGA	chr19	54210712	54210791	+	UCSC Genome Browser	cluster-hsa-mir-498(46)	hsa-miR-520c	AAAGTGCTTCCTTTTAGAGGGT	hsa-miR-520c*	CTCTAGAGGGAAGCACTTTCT
231	hsa-mir-518c	TGCTGTGACTCTCTGGAGGGAAGCACTTTCTGTTGTCTGAAAGAAAACAAAGCGCTTCTCTTTAGAGTGTTACGGTTTGA	chr19	54212003	54212082	+	UCSC Genome Browser	cluster-hsa-mir-498(46)	hsa-miR-518c	CAAAGCGCTTCTCTTTAGAGTGT	hsa-miR-518c*	CTCTGGAGGGAAGCACTTTCTGTT
232	hsa-mir-524	TGCTGTGACCCTACAAAGGGAAGCACTTTCTCTTGTCCAAAGGAAAAGAAGGCGCTTCCCTTTGGAGTGTTACGGTTTGA	chr19	54214261	54214340	+	UCSC Genome Browser	cluster-hsa-mir-498(46)	hsa-miR-524	CTACAAAGGGAAGCACTTTCTC	hsa-miR-524*	GAAGGCGCTTCCCTTTGGAGTGT
233	hsa-mir-517a-1	AGGCAGTGACCCTCTAGATGGAAGCACTGTCTGTTGTATAAAAGAAAAGATCGTGCATCCCTTTAGAGTGTTACTGTTTGA	chr19	54215526	54215606	+	UCSC Genome Browser	cluster-hsa-mir-498(46)	hsa-miR-517a-1	ATCGTGCATCCCTTTAGAGTGT	hsa-miR-517a-1*	CCTCTAGATGGAAGCACTGTCT
234	hsa-mir-519d	ATGCTGTGACCCTCCAAAGGGAAGCGCTTTCTGTTTGTTTTCTCTTAAACAAAGTGCCTCCCTTTAGAGTGTTACCGTTTGG	chr19	54216605	54216686	+	UCSC Genome Browser	cluster-hsa-mir-498(46)	hsa-miR-519d	CAAAGTGCCTCCCTTTAGAGTGT	hsa-miR-519d*	CCTCCAAAGGGAAGCGCTTTCTG
235	hsa-mir-521-2	GGGCTGTGACTCTCCAAAGGGAAGAATTTTCTCTTGTCTAAAAGAAAAGAACGCACTTCCCTTTAGAGTGTTACCGTGTGA	chr19	54219852	54219932	+	UCSC Genome Browser	cluster-hsa-mir-498(46)	hsa-miR-521-2	AACGCACTTCCCTTTAGAGTGT	hsa-miR-521-2*	TCTCCAAAGGGAAGAATTTTCT
236	hsa-mir-520d	AGCTGTGAGTCTACAAAGGGAAGCCCTTTCTGTTGTCTAAAAGAAAAGAAAGTGCTTCTCTTTGGTGGGTTACGGTTTGA	chr19	54223355	54223434	+	UCSC Genome Browser	cluster-hsa-mir-498(46)	hsa-miR-520d-3p	AAAGTGCTTCTCTTTGGTGGGT	hsa-miR-520d-5p	CTACAAAGGGAAGCCCTTTC
237	hsa-mir-517a-2	ATGCTGTGACCCTCTAGATGGAAGCACTGTCTGTTGTCTAAGAAAAGATCGTGCATCCCTTTAGAGTGTTACTGTTTGA	chr19	54224325	54224403	+	UCSC Genome Browser	cluster-hsa-mir-498(46)	hsa-miR-517a-2	ATCGTGCATCCCTTTAGAGTGT	hsa-miR-517a-2*	CCTCTAGATGGAAGCACTGTCT
238	hsa-mir-520g	ATGCTGTGACCCTCTAGAGGAAGCACTTTCTGTTTGTTGTCTGAGAAAAAACAAAGTGCTTCCCTTTAGAGTGTTACCGTTTGG	chr19	54225424	54225507	+	UCSC Genome Browser	cluster-hsa-mir-498(46)	hsa-miR-520g	ACAAAGTGCTTCCCTTTAGAGTGT	hsa-miR-520g*	CCTCTAGAGGAAGCACTTTCTGTT
239	hsa-mir-516b-2	TGATGTGACCATCTGGAGGTAAGAAGCACTTTGTGTTTTGTGAAAGAAAGTGCTTCCTTTCAGAGGGTTACTCTTTG	chr19	54228701	54228777	+	UCSC Genome Browser	cluster-hsa-mir-498(46)	hsa-miR-516b-2	ATCTGGAGGTAAGAAGCACTTT	hsa-miR-516b-2*	AAAGTGCTTCCTTTCAGAGGG
240	hsa-mir-526a-2	TGCTGTGACCCTCTAGAGGGAAGCACTTTCTGTTGAAAGAAAAGAACATGCATCCTTTCAGAGGGTTACTCTTTG	chr19	54230172	54230246	+	UCSC Genome Browser	cluster-hsa-mir-498(46)	hsa-miR-526a-2-3p	GAACATGCATCCTTTCAGAGGG	hsa-miR-526a-2-5p	CTCTAGAGGGAAGCACTTTCT
241	hsa-mir-518e	GGCTGTGACCCTCTAGAGGGAAGCGCTTTCTGTTGGCTAAAAGAAAAGAAAGCGCTTCCCTTCAGAGTGTTAACGCTTTG	chr19	54233097	54233176	+	UCSC Genome Browser	cluster-hsa-mir-498(46)	hsa-miR-518e-3p	AAAGCGCTTCCCTTCAGAGTGT	hsa-miR-518e-5p	CTCTAGAGGGAAGCGCTTTCTG
242	hsa-mir-518a-1	CAAGCTGTGACTGCAAAGGGAAGCCCTTTCTGTTGTCTGAAAGAAGAGAAAGCGCTTCCCTTTGCTGGATTACGGTTTG	chr19	54234263	54234341	+	UCSC Genome Browser	cluster-hsa-mir-498(46)	hsa-miR-518a-1-3p	GAAAGCGCTTCCCTTTGCTGGA	hsa-miR-518a-1-5p	CTGCAAAGGGAAGCCCTTTCT
243	hsa-mir-518d	TGCTGTGACCCTCTAGAGGGAAGCACTTTCTGTTGTCTGAAAGAAACCAAAGCGCTTCCCTTTGGAGCGTTACGGTTTG	chr19	54238136	54238214	+	UCSC Genome Browser	cluster-hsa-mir-498(46)	hsa-miR-518d	CAAAGCGCTTCCCTTTGGAGCG	hsa-miR-518d*	CTCTAGAGGGAAGCACTTTCT
244	hsa-mir-516b-1	GGCTGTGACCATCTGGAGGTAAGAAGCACTTTCTGTTTTGTGAAAGAAAAGAAAGTGCTTCCTTTCAGAGGGTTACTCTTTG	chr19	54240104	54240185	+	UCSC Genome Browser	cluster-hsa-mir-498(46)	hsa-miR-516b-1	ATCTGGAGGTAAGAAGCACTTTCT	hsa-miR-516b-1*	AAAGTGCTTCCTTTCAGAGGG
245	hsa-mir-518a-2	AGCTGTGGGTCTGCAAAGGGAAGCCCTTTCTGTTGTCTAAAAGAAGAGAAAGCGCTTCCCTTTGCTGGATTACGGTTTG	chr19	54242592	54242670	+	UCSC Genome Browser	cluster-hsa-mir-498(46)	hsa-miR-518a-2-3p	GAAAGCGCTTCCCTTTGCTGGA	hsa-miR-518a-2-5p	CTGCAAAGGGAAGCCCTTTCT
246	hsa-mir-517b	AGGCAGTGACCCTCTAGATGGAAGCACTGTCTGTTGTCTAAGAAAAGATCGTGCATCCTTTTAGAGTGTTACTGTTTGA	chr19	54244576	54244654	+	UCSC Genome Browser	cluster-hsa-mir-498(46)	hsa-miR-517b	ATCGTGCATCCTTTTAGAGTGT	hsa-miR-517b*	CCTCTAGATGGAAGCACTGTCT
247	hsa-mir-520h	ATGCTGTGACCCTCTAGAGGAAGCACTTTCTGTTTGTTGTCTGAGAAAAAACAAAGTGCTTCCCTTTAGAGTTACTGTTTGGGA	chr19	54245770	54245853	+	UCSC Genome Browser	cluster-hsa-mir-498(46)	hsa-miR-520h	AAAGTGCTTCCCTTTAGAGTTA	hsa-miR-520h*	CCTCTAGAGGAAGCACTTTCTGTT
248	hsa-mir-521-1	AGGCTGTGACCCTCCAAAGGGAAGAACTTTCTGTTGTCTAAAAGAAAAGAACGCACTTCCCTTTAGAGTGTTACCGTGTGA	chr19	54251894	54251974	+	UCSC Genome Browser	cluster-hsa-mir-498(46)	hsa-miR-521-1	AACGCACTTCCCTTTAGAGTGT	hsa-miR-521-1*	CCTCCAAAGGGAAGAACTTTCT
249	hsa-mir-522	GGCTGTGTCCCTCTAGAGGGAAGCGCTTTCTGTTGTCTGAAAGAAAAGAAAATGGTTCCCTTTAGAGTGTTACGCTTTGA	chr19	54254470	54254549	+	UCSC Genome Browser	cluster-hsa-mir-498(46)	hsa-miR-522	AAAATGGTTCCCTTTAGAGTGT	hsa-miR-522*	CTCTAGAGGGAAGCGCTTTCTG
250	hsa-mir-519a-1	GGCTGTGACACTCTAGAGGGAAGCGCTTTCTGTTGTCTGAAAGAAAGGAAAGTGCATCCTTTTAGAGTGTTACTGTTTGA	chr19	54255655	54255734	+	UCSC Genome Browser	cluster-hsa-mir-498(46)	hsa-miR-519a-1	AAAGTGCATCCTTTTAGAGTGT	hsa-miR-519a-1*	CTCTAGAGGGAAGCGCTTTCTG
251	hsa-mir-527	CAAGCTGTGACTGCAAAGGGAAGCCCTTTCTGTTGTCTAAAAGAAAAGAAAGTGCTTCCCTTTGGTGAATTACGGTTTGA	chr19	54257275	54257354	+	UCSC Genome Browser	cluster-hsa-mir-498(46)	hsa-miR-527-5p	CTGCAAAGGGAAGCCCTTTCT	hsa-miR-527-3p	AAAGTGCTTCCCTTTGGTGAAT
252	hsa-mir-516a-1	GGCTGTGACCTTCTCGAGGAAAGAAGCACTTTCTGTTGTCTGAAAGAAAAGAAAGTGCTTCCTTTCAGAGGGTTACGGTTTG	chr19	54260000	54260081	+	UCSC Genome Browser	cluster-hsa-mir-498(46)	hsa-miR-516a-1	TTCTCGAGGAAAGAAGCACTTT	hsa-miR-516a-1*	AAAGTGCTTCCTTTCAGAGGG
253	hsa-mir-1283-2	AAGCTGTGAGTCTACAAAGGAAAGCGCTTTCTGTTGTCTGAAAGAAAAGAAATCGCTTCCCTTTGGAGTGTTACGGTTTG	chr19	54261489	54261568	+	UCSC Genome Browser	cluster-hsa-mir-498(46)	hsa-miR-1283-2-5p	TCTACAAAGGAAAGCGCTTTCT	hsa-miR-1283-2-3p	GAAATCGCTTCCCTTTGGAGTG
254	hsa-mir-516a-2	GGTTGTGACCTTCTCGAGGAAAGAAGCACTTTCTGTTGTCTGAAAGAAAAGAAAGTGCTTCCTTTCAGAGGGTTACGGTTTG	chr19	54264392	54264473	+	UCSC Genome Browser	cluster-hsa-mir-498(46)	hsa-miR-516a-2	TTCTCGAGGAAAGAAGCACTTT	hsa-miR-516a-2*	AAAGTGCTTCCTTTCAGAGGG
255	hsa-mir-519a-2	AGGCTGTGTCCCTCTACAGGGAAGCGCTTTCTGTTGTCTGAAAGAAAGGAAAGTGCATCCTTTTAGAGTGTTACTGTTTGA	chr19	54265602	54265682	+	UCSC Genome Browser	cluster-hsa-mir-498(46)	hsa-miR-519a-2	AAAGTGCATCCTTTTAGAGTGT	hsa-miR-519a-2*	CCTCTACAGGGAAGCGCTTTCT
256	hsa-mir-371	AGCCTGTGGCACTCAAACTGTGGGGGCACTTTCTGCTCTCTGGTGAAAGTGCCGCCATCTTTTGAGTGTTACCGCTTGA	chr19	54290924	54291002	+	UCSC Genome Browser	cluster-hsa-mir-371(3)	hsa-miR-371	ACTCAAACTGTGGGGGCACTT	hsa-miR-371*	AAGTGCCGCCATCTTTTGAGTGT
257	hsa-mir-372	ACCCTGTGGGCCTCAAATGTGGAGCACTATTCTGATGTCCAAGTGGAAAGTGCTGCGACATTTGAGCGTCACCGGTGAC	chr19	54291139	54291217	+	UCSC Genome Browser	cluster-hsa-mir-371(3)	hsa-miR-372	AAAGTGCTGCGACATTTGAGCGT	hsa-miR-372*	CCTCAAATGTGGAGCACTATTC
258	hsa-mir-373	ATACTGGGATACTCAAAATGGGGGCGCTTTCCTTTTTGTCTGTACTGGGAAGTGCTTCGATTTTGGGGTGTCCCTGTTTGA	chr19	54291954	54292034	+	UCSC Genome Browser	cluster-hsa-mir-371(3)	hsa-miR-373	GAAGTGCTTCGATTTTGGGGTGT	hsa-miR-373*	ACTCAAAATGGGGGCGCTTTCC
259	hsa-mir-103-2	TTGTGCTTTCAGCTTCTTTACAGTGCTGCCTTGTAGCATTCAGGTCAAGCAGCATTGTACAGGGCTATGAAAGAACCAAG	chr20	3898141	3898220	+	UCSC Genome Browser	cluster-hsa-mir-103-1(2)	hsa-miR-103-2	AGCAGCATTGTACAGGGCTATGA	hsa-miR-103-2*	AGCTTCTTTACAGTGCTGCCTTG
260	hsa-mir-3193	ACCCCGGGGCTCCTGCGTAGGATCTGAGGAGTGGACGAGTCTCATTACCCAGCTCCTGAGCAGGAAAAATATGTCA	chr20	30194979	30195054	+	UCSC Genome Browser	cluster-hsa-mir-3193(1)	hsa-miR-3193	TCCTGCGTAGGATCTGAGGAGT	hsa-miR-3193*	TTACCCAGCTCCTGAGCAGGAA
261	hsa-mir-499	CGGGCGGCTGTTAAGACTTGCAGTGATGTTTAACTCCTCTCCACGTGAACATCACAGCAAGTCTGTGCTGCTTCCCGTC	chr20	33578201	33578279	+	UCSC Genome Browser	cluster-hsa-mir-499(1)	hsa-miR-499	TTAAGACTTGCAGTGATGTTT	hsa-miR-499*	AACATCACAGCAAGTCTGTGCT
262	hsa-mir-1-1	TGCTTGGGAAACATACTTCTTTATATGCCCATATGGACCTGCTAAGCTATGGAATGTAAAGAAGTATGTATCTCAGGCCGG	chr20	61151509	61151589	+	UCSC Genome Browser	cluster-hsa-mir-1-1(4)	hsa-miR-1-1	TGGAATGTAAAGAAGTATGTAT	hsa-miR-1-1*	ACATACTTCTTTATATGCCCATA
263	hsa-mir-133a-2	GCTTTGCTAGAGCTGGTAAAATGGAACCAAATCGACTGTCCAATGGATTTGGTCCCCTTCAACCAGCTGTAGCTGTGCAT	chr20	61162130	61162209	+	UCSC Genome Browser	cluster-hsa-mir-1-1(4)	hsa-miR-133a-2	TTTGGTCCCCTTCAACCAGCTGT	hsa-miR-133a-2*	AGCTGGTAAAATGGAACCAAAT
264	hsa-mir-124-3	GGCCCCTCTGCGTGTTCACAGCGGACCTTGATTTAATGTCTATACAATTAAGGCACGCGGTGAATGCCAAGAGAGGCGC	chr20	61809856	61809934	+	UCSC Genome Browser	cluster-hsa-mir-124-1(3)	hsa-miR-124-3	TAAGGCACGCGGTGAATGCCA	hsa-miR-124-3*	CGTGTTCACAGCGGACCTTGA
265	hsa-mir-4326	GCTGCTCTGCTGTTCCTCTGTCTCCCAGACTCTGGGTGGATGGAGCAGGTCGGGGGCCAGGGGACAGGAAGGCTAGGGC	chr20	61918160	61918238	+	UCSC Genome Browser	cluster-hsa-mir-4326(1)	hsa-miR-4326	TGTTCCTCTGTCTCCCAGACTCT	hsa-miR-4326*	GGTCGGGGGCCAGGGGACAGGA
266	hsa-mir-99a	CATTGGCATAAACCCGTAGATCCGATCTTGTGGTGAAGTGGACCGCACAAGCTCGCTTCTATGGGTCTGTGTCAGTGTGG	chr21	17911411	17911490	+	UCSC Genome Browser	cluster-hsa-mir-98(13)	hsa-miR-99a	AACCCGTAGATCCGATCTTGT	hsa-miR-99a*	CAAGCTCGCTTCTATGGGTCTGT
267	hsa-let-7c	GCATCCGGGTTGAGGTAGTAGGTTGTATGGTTTAGAGTTACACCCTGGGAGTTAACTGTACAACCTTCTAGCTTTCCTTGGAGCACA	chr21	17912148	17912234	+	UCSC Genome Browser	cluster-hsa-mir-98(13)	hsa-let-7c	TGAGGTAGTAGGTTGTATGGTT	hsa-let-7c*	CTGTACAACCTTCTAGCTTTCC
268	hsa-mir-125b-2	CTTTTCCTAGTCCCTGAGACCCTAACTTGTGAGGTATTTTAGTAACATCACAAGTCAGGCTCTTGGGACCTAGGCGGAGGG	chr21	17962563	17962643	+	UCSC Genome Browser	cluster-hsa-mir-98(13)	hsa-miR-125b-2	TCCCTGAGACCCTAACTTGTGA	hsa-miR-125b-2*	ACAAGTCAGGCTCTTGGGACCT
269	hsa-mir-155	CTGTATGCTGTTAATGCTAATCGTGATAGGGGTTTTTGCCTCCAACTGACTCCTACATATTAGCATTAACAGTGTATGATG	chr21	26946285	26946365	+	UCSC Genome Browser	cluster-hsa-mir-155(1)	hsa-miR-155	TTAATGCTAATCGTGATAGGGGT	hsa-miR-155*	CTCCTACATATTAGCATTAACA
270	hsa-mir-185	GGCGAGGGATTGGAGAGAAAGGCAGTTCCTGATGGTCCCCTCCCCAGGGGCTGGCTTTCCTCTGGTCCTTCCCTCC	chr22	20020666	20020741	+	UCSC Genome Browser	cluster-hsa-mir-185(1)	hsa-miR-185	TGGAGAGAAAGGCAGTTCCTGA	hsa-miR-185*	AGGGGCTGGCTTTCCTCTGGT
271	hsa-mir-1306	GCAGTCTCCACCACCTCCCCTGCAAACGTCCAGTGGTGCAGAGGTAATGGACGTTGGCTCTGGTGGTGATGGACAGTCCG	chr22	20073585	20073664	+	UCSC Genome Browser	cluster-hsa-mir-1306(1)	hsa-miR-1306-5p	CCACCTCCCCTGCAAACGTCCA	hsa-miR-1306-3p	GACGTTGGCTCTGGTGGTGAT
272	hsa-mir-301b	GGCCGCAGGTGCTCTGACGAGGTTGCACTACTGTGCTCTGAGAAGCAGTGCAATGATATTGTCAAAGCATCTGGGACC	chr22	22007269	22007346	+	UCSC Genome Browser	cluster-hsa-mir-130b(2)	hsa-miR-301b	CAGTGCAATGATATTGTCAAAGC	hsa-miR-301b*	GCTCTGACGAGGTTGCACTACT
273	hsa-mir-130b	CCTGCCCGACACTCTTTCCCTGTTGCACTACTATAGGCCGCTGGGAAGCAGTGCAATGATGAAAGGGCATCGGTCAGGTC	chr22	22007595	22007674	+	UCSC Genome Browser	cluster-hsa-mir-130b(2)	hsa-miR-130b-3p	CAGTGCAATGATGAAAGGGCAT	hsa-miR-130b-5p	ACTCTTTCCCTGTTGCACTACT
274	hsa-mir-3200	TGGTCGAGGGAATCTGAGAAGGCGCACAAGGTTTGTGTCCAATACAGTCCACACCTTGCGCTACTCAGGTCTGCTCGTGCCCTC	chr22	31127546	31127629	+	UCSC Genome Browser	cluster-hsa-mir-3200(1)	hsa-miR-3200	CACCTTGCGCTACTCAGGTCTGC	hsa-miR-3200*	AATCTGAGAAGGCGCACAAGGTTT
275	hsa-mir-3909	TTCCTCTGGGGAGCAGGCTCCGGGGGACAGGGAAAAGCACACAAGGAACTTGTCCTCTAGGGCCTGCAGTCTCATGGGAGAG	chr22	35731653	35731734	+	UCSC Genome Browser	cluster-hsa-mir-3909(1)	hsa-miR-3909	TGTCCTCTAGGGCCTGCAGTCT	hsa-miR-3909*	GAGCAGGCTCCGGGGGACAGG
276	hsa-mir-33a	GGCAGCTGTGGTGCATTGTAGTTGCATTGCATGTTCTGGTGGTACCCATGCAATGTTTCCACAGTGCATCACAGAGGCCTG	chr22	42296943	42297023	+	UCSC Genome Browser	cluster-hsa-mir-33a(1)	hsa-miR-33a	GTGCATTGTAGTTGCATTGC	hsa-miR-33a*	CAATGTTTCCACAGTGCATCA
277	hsa-mir-3619	ATCTTTGCACTCAGCAGGCAGGCTGGTGCAGCCCGTGGTGGGGGACCATCCTGCCTGCTGTGGGGTAAGGACG	chr22	46486929	46487001	+	UCSC Genome Browser	cluster-hsa-mir-3619(1)	hsa-miR-3619-5p	TCAGCAGGCAGGCTGGTGCAG	hsa-miR-3619-3p	GGGACCATCCTGCCTGCTGTGG
278	hsa-let-7a-3	CCCTTTGGGGTGAGGTAGTAGGTTGTATAGTTTGGGGCTCTGCCCTGCTATGGGATAACTATACAATCTACTGTCTTTCCTGAAGTGGC	chr22	46508622	46508710	+	UCSC Genome Browser	cluster-hsa-mir-98(13)	hsa-let-7a-3	TGAGGTAGTAGGTTGTATAGTT	hsa-let-7a-3*	CTATACAATCTACTGTCTTTC
279	hsa-let-7b	CCTGGCGGGGTGAGGTAGTAGGTTGTGTGGTTTCAGGGCAGTGATGTTGCCCCTCGGAAGATAACTATACAACCTACTGCCTTCCCTGAGGAGCC	chr22	46509561	46509655	+	UCSC Genome Browser	cluster-hsa-mir-98(13)	hsa-let-7b	TGAGGTAGTAGGTTGTGTGGTT	hsa-let-7b*	CTATACAACCTACTGCCTTCC
280	hsa-mir-651	ATCACTGCTTTTTAGGATAAGCTTGACTTTTGTTCAAATAAAAATGCAAAAGGAAAGTGTATCCTAAAAGGCAATGACAG	chrX	8095011	8095090	+	UCSC Genome Browser	cluster-hsa-mir-651(1)	hsa-miR-651	TTTAGGATAAGCTTGACTTTTG	hsa-miR-651*	AAAGGAAAGTGTATCCTAAAAG
281	hsa-mir-532	TTCTCTCCTCCATGCCTTGAGTGTAGGACCGTTGGCATCTTAATTACCCTCCCACACCCAAGGCTTGCAAAAAAGCGAG	chrX	49767763	49767841	+	UCSC Genome Browser	cluster-hsa-mir-188(8)	hsa-miR-532-5p	CATGCCTTGAGTGTAGGACCGT	hsa-miR-532-3p	CCTCCCACACCCAAGGCTTGCA
282	hsa-mir-188	CCCTCTCTCACATCCCTTGCATGGTGGAGGGTGAGCTTTCTGAAAACCCCTCCCACATGCAGGGTTTGCAGGATGGCGAG	chrX	49768113	49768192	+	UCSC Genome Browser	cluster-hsa-mir-188(8)	hsa-miR-188	CATCCCTTGCATGGTGGAGGGT	hsa-miR-188*	CTCCCACATGCAGGGTTTGCA
283	hsa-mir-500a	TCCCCCTCTCTAATCCTTGCTACCTGGGTGAGAGTGCTGTCTGAATGCAATGCACCTGGGCAAGGATTCTGAGAGCGAGAGC	chrX	49773041	49773122	+	UCSC Genome Browser	cluster-hsa-mir-188(8)	hsa-miR-500a	ATGCACCTGGGCAAGGATTCTGA	hsa-miR-500a*	TAATCCTTGCTACCTGGGTGAGA
284	hsa-mir-362	CCCCCTCTTGAATCCTTGGAACCTAGGTGTGAGTGCTATTTCAGTGCAACACACCTATTCAAGGATTCAAAGAGGCTGA	chrX	49773566	49773644	+	UCSC Genome Browser	cluster-hsa-mir-188(8)	hsa-miR-362-5p	AATCCTTGGAACCTAGGTGTGAGT	hsa-miR-362-3p	AACACACCTATTCAAGGATTCA
285	hsa-mir-501	CTTCCTCTCTAATCCTTTGTCCCTGGGTGAGAGTGCTTTCTGAATGCAATGCACCCGGGCAAGGATTCTGAGAGGGTGA	chrX	49774333	49774411	+	UCSC Genome Browser	cluster-hsa-mir-188(8)	hsa-miR-501-3p	AATGCACCCGGGCAAGGATTCT	hsa-miR-501-5p	AATCCTTTGTCCCTGGGTGAGAGT
286	hsa-mir-500b	TCCCCCTCTCTAATCCTTGCTACCTGGGTGAGAGTGCTTTCTGAATGCAGTGCACCCAGGCAAGGATTCTGCAAGGGGGA	chrX	49775279	49775358	+	UCSC Genome Browser	cluster-hsa-mir-188(8)	hsa-miR-500b	TAATCCTTGCTACCTGGGTGAGA	hsa-miR-500b*	AGTGCACCCAGGCAAGGATTCT
287	hsa-mir-660	CCTTCTCCCATACCCATTGCATATCGGAGTTGTGAATTCTCAAAACACCTCCTGTGTGCATGGATTACAGGAGGGT	chrX	49777854	49777929	+	UCSC Genome Browser	cluster-hsa-mir-188(8)	hsa-miR-660	TACCCATTGCATATCGGAGTTGT	hsa-miR-660*	ACCTCCTGTGTGCATGGATT
288	hsa-mir-502	CCCCCTCTCTAATCCTTGCTATCTGGGTGCTAGTGCTGGCTCAATGCAATGCACCTGGGCAAGGATTCAGAGAGGGGGA	chrX	49779210	49779288	+	UCSC Genome Browser	cluster-hsa-mir-188(8)	hsa-miR-502	AATGCACCTGGGCAAGGATTCA	hsa-miR-502*	AATCCTTGCTATCTGGGTGCTAGT
289	hsa-mir-223	TGCCACGCTCCGTGTATTTGACAAGCTGAGTTGGACACTCCATGTGGTAGAGTGTCAGTTTGTCAAATACCCCAAGTGCGGCAC	chrX	65238727	65238810	+	UCSC Genome Browser	cluster-hsa-mir-223(1)	hsa-miR-223	TGTCAGTTTGTCAAATACCCCA	hsa-miR-223*	CGTGTATTTGACAAGCTGAGTTG
290	hsa-mir-676	AACGCATGACTCTTCAACCTCAGGACTTGCAGAATTAATGGAATGCTGTCCTAAGGTTGTTGAGTTGTGCATTTCT	chrX	69242704	69242779	+	UCSC Genome Browser	cluster-hsa-mir-676(1)	hsa-miR-676	CTGTCCTAAGGTTGTTGAGTT	hsa-miR-676*	TCTTCAACCTCAGGACTTGCA
291	hsa-mir-652	TATGCACTGCACAACCCTAGGAGAGGGTGCCATTCACATAGACTATAATTGAATGGCGCCACTAGGGTTGTGCAGTGCACAA	chrX	109298566	109298647	+	UCSC Genome Browser	cluster-hsa-mir-652(1)	hsa-miR-652	AATGGCGCCACTAGGGTTGTG	hsa-miR-652*	ACAACCCTAGGAGAGGGTGCCATT
292	hsa-mir-1912	CTCTAGGATGTGCTCATTGCATGGGCTGTGTATAGTATTATTCAATACCCAGAGCATGCAGTGTGAACATAATAGA	chrX	113886019	113886094	+	UCSC Genome Browser	cluster-hsa-mir-1264(2)	hsa-miR-1912-5p	TGCTCATTGCATGGGCTGTGT	hsa-miR-1912-3p	TACCCAGAGCATGCAGTGTGA
293	hsa-mir-1264	GGCATATAGCAGGTCCTCAATAAGTATTTGTTGAAAGAATAAATAAACCAACAAGTCTTATTTGAGCACCTGTTATGTGGAGG	chrX	113887120	113887202	+	UCSC Genome Browser	cluster-hsa-mir-1264(2)	hsa-miR-1264	CAAGTCTTATTTGAGCACCTGT	hsa-miR-1264*	AGGTCCTCAATAAGTATTTGTT
294	hsa-mir-1298	GAGTTAAGAGTTCATTCGGCTGTCCAGATGTATCCAAGTACCCTGTGTTATTTGGCAATAAATACATCTGGGCAACTGACTGAACTTTTCACTTTT	chrX	113949657	113949752	+	UCSC Genome Browser	cluster-hsa-mir-1298(1)	hsa-miR-1298-5p	TTCATTCGGCTGTCCAGATG	hsa-miR-1298-3p	CATCTGGGCAACTGACTGAACT
295	hsa-mir-1911	CGGCATCTGCTGAGTACCGCCATGTCTGTTGGGCATCCACAGTCTCCCACCAGGCATTGTGGTCTCCGCTGACGCTTTG	chrX	113997745	113997823	+	UCSC Genome Browser	cluster-hsa-mir-1911(1)	hsa-miR-1911	TGAGTACCGCCATGTCTGTTGGG	hsa-miR-1911*	CACCAGGCATTGTGGTCTCCGC
296	hsa-mir-448	CGGGAGGTTGAACATCCTGCATAGTGCTGCCAGGAAATCCCTATTTCATATAAGAGGGGGCTGGCTGGTTGCATATGTAGGATGTCCCATCTCCCAGCC	chrX	114058019	114058117	+	UCSC Genome Browser	cluster-hsa-mir-448(1)	hsa-miR-448	TTGCATATGTAGGATGTCCCA	hsa-miR-448*	AACATCCTGCATAGTGCTGCCA
297	hsa-mir-1277	ACCTCCCAAATATATATATATATGTACGTATGTGTATATAAATGTATACGTAGATATATATGTATTTTTGGTGGGTTT	chrX	117520357	117520434	+	UCSC Genome Browser	cluster-hsa-mir-1277(1)	hsa-miR-1277-3p	TACGTAGATATATATGTATTTT	hsa-miR-1277-5p	TATATATATATATGTACGTAT
298	hsa-mir-934	ATAAGGCTTCTGTCTACTACTGGAGACACTGGTAGTATAAAACCCAGAGTCTCCAGTAATGGACGGGAGCCTTATTTC	chrX	135633041	135633118	+	UCSC Genome Browser	cluster-hsa-mir-934(1)	hsa-miR-934	TGTCTACTACTGGAGACACTGG	hsa-miR-934*	GAGTCTCCAGTAATGGACGGGA
299	hsa-mir-2114	TCCATGCTCCTAGTCCCTTCCTTGAAGCGGTCGGATAATCACATGACGAGCCTCAAGCAAGGGACTTCAAGCTGGTGGC	chrX	149396241	149396319	+	UCSC Genome Browser	cluster-hsa-mir-2114(1)	hsa-miR-2114	TAGTCCCTTCCTTGAAGCGGTC	hsa-miR-2114*	CGAGCCTCAAGCAAGGGACTTCA
300	hsa-mir-551a	TGCCAGAGGGGACTGCCGGGTGACCCTGGAAATCCAGAGTGGGTGGGGCCAGTCTGACCGTTTCTAGGCGACCCACTCTTGGTTTCCAGGGTTGCCC	chr1	3477265	3477361	-	UCSC Genome Browser	cluster-hsa-mir-551a(1)	hsa-miR-551a	GCGACCCACTCTTGGTTTCC	hsa-miR-551a*	GACTGCCGGGTGACCCTG
301	hsa-mir-34a	AGTGTTTCTTTGGCAGTGTCTTAGCTGGTTGTTGTGAGCAATAGTAAGGAAGCAATCAGCAAGTATACTGCCCTAGAAGTGCTGC	chr1	9211741	9211825	-	UCSC Genome Browser	cluster-hsa-mir-34a(1)	hsa-miR-34a	TGGCAGTGTCTTAGCTGGTTGT	hsa-miR-34a*	AATCAGCAAGTATACTGCCCTA
302	hsa-mir-1256	CTTTGATGCCAGGCATTGACTTCTCACTAGCTGTGAAAGTCCTAGCTAAAGAGAAGTCAATGCATGACATCTTGTTT	chr1	21314825	21314901	-	UCSC Genome Browser	cluster-hsa-mir-1256(1)	hsa-miR-1256-3p	CTAAAGAGAAGTCAATGCATGA	hsa-miR-1256-5p	AGGCATTGACTTCTCACTAGCT
303	hsa-mir-3605	GTAATTGTGATGAGGATGGATAGCAAGGAAGCCGCTCCCACCTGACCCTCACGGCCTCCGTGTTACCTGTCCTCTAGGTGGGACG	chr1	33797998	33798082	-	UCSC Genome Browser	cluster-hsa-mir-3605(1)	hsa-miR-3605-3p	CCTCCGTGTTACCTGTCCTCT	hsa-miR-3605-5p	TGAGGATGGATAGCAAGGAAGC
304	hsa-mir-552	TACCACAGTTTGTTTAACCTTTTGCCTGTTGGTTGAAGATGCCTTTCAACAGGTGACTGGTTAGACAAACTGTGGTAT	chr1	35135205	35135282	-	UCSC Genome Browser	cluster-hsa-mir-552(1)	hsa-miR-552-3p	AACAGGTGACTGGTTAGACAA	hsa-miR-552-5p	TGTTTAACCTTTTGCCTGTTGG
305	hsa-mir-101-1	CTGCCCTGGCTCAGTTATCACAGTGCTGATGCTGTCTATTCTAAAGGTACAGTACTGTGATAACTGAAGGATGGCAGCC	chr1	65524114	65524192	-	UCSC Genome Browser	cluster-hsa-mir-101-1(2)	hsa-miR-101-1	TACAGTACTGTGATAACTGAAG	hsa-miR-101-1*	TCAGTTATCACAGTGCTGATGC
306	hsa-mir-186	TGTAACTTTCCAAAGAATTCTCCTTTTGGGCTTTCTGGTTTTATTTTAAGCCCAAAGGTGAATTTTTTGGGAAGTTTGAG	chr1	71533316	71533395	-	UCSC Genome Browser	cluster-hsa-mir-186(1)	hsa-miR-186	CAAAGAATTCTCCTTTTGGGCT	hsa-miR-186*	GCCCAAAGGTGAATTTTTTGG
307	hsa-mir-137	CTCTTCGGTGACGGGTATTCTTGGGTGGATAATACGGATTACGTTGTTATTGCTTAAGAATACGCGTAGTCGAGGAGAG	chr1	98511637	98511715	-	UCSC Genome Browser	cluster-hsa-mir-137(1)	hsa-miR-137	TTATTGCTTAAGAATACGCGTAG	hsa-miR-137*	ACGGGTATTCTTGGGTGGATAAT
308	hsa-mir-190b	TGCTTCTGTGTGATATGTTTGATATTGGGTTGTTTAATTAGGAACCAACTAAATGTCAAACATATTCTTACAGCAGCAG	chr1	154166141	154166219	-	UCSC Genome Browser	cluster-hsa-mir-190b(1)	hsa-miR-190b	TGATATGTTTGATATTGGGTTG	hsa-miR-190b*	ACTAAATGTCAAACATATTCTT
309	hsa-mir-9-1	TTGGTTGTTATCTTTGGTTATCTAGCTGTATGAGTGGTGTGGAGTCTTCATAAAGCTAGATAACCGAAAGTAAAAATAACC	chr1	156390136	156390216	-	UCSC Genome Browser	cluster-hsa-mir-9-1(3)	hsa-miR-9-1	TCTTTGGTTATCTAGCTGTATGA	hsa-miR-9-1*	ATAAAGCTAGATAACCGAAAGT
310	hsa-mir-1295	GAGGACATTTTGCCCAGATCCGTGGCCTATTCAGAAATGTGGCCTGTGATTAGGCCGCAGATCTGGGTGAAATGTCCTCC	chr1	171070869	171070948	-	UCSC Genome Browser	cluster-hsa-mir-1295(1)	hsa-miR-1295	TTAGGCCGCAGATCTGGGTGA	hsa-miR-1295*	TGCCCAGATCCGTGGCCTATT
311	hsa-mir-214	GTCATGTGTCTGCCTGTCTACACTTGCTGTGCAGAACATCCGCTCACCTGTACAGCAGGCACAGACAGGCAGTCACATGACAA	chr1	172107946	172108028	-	UCSC Genome Browser	cluster-hsa-mir-199a-1(3)	hsa-miR-214-5p	TGCCTGTCTACACTTGCTGTGC	hsa-miR-214-3p	ACAGCAGGCACAGACAGGCAGT
312	hsa-mir-199a-2	GCTCCGTCGCCCCAGTGTTCAGACTACCTGTTCAGGACAATGCCGTTGTACAGTAGTCTGCACATTGGTTAGACTGGGCA	chr1	172113685	172113764	-	UCSC Genome Browser	cluster-hsa-mir-199a-1(3)	hsa-miR-199a-2-3p	ACAGTAGTCTGCACATTGGTT	hsa-miR-199a-2-5p	CCCAGTGTTCAGACTACCTGTTC
313	hsa-mir-488	AATCATCTCTCCCAGATAATGGCACTCTCAAACAAGTTTCCAAATTGTTTGAAAGGCTATTTCTTGGTCAGATGACTCT	chr1	176998500	176998578	-	UCSC Genome Browser	cluster-hsa-mir-488(1)	hsa-miR-488	TTGAAAGGCTATTTCTTGGTC	hsa-miR-488*	CCCAGATAATGGCACTCTCAAAC
314	hsa-mir-181b-1	GGTCACAATCAACATTCATTGCTGTCGGTGGGTTGAACTGTGTGGACAAGCTCACTGAACAATGAATGCAACTGTGGCCC	chr1	198828007	198828086	-	UCSC Genome Browser	cluster-hsa-mir-181a-1(4)	hsa-miR-181b-1	AACATTCATTGCTGTCGGTGGGT	hsa-miR-181b-1*	CTCACTGAACAATGAATGCA
315	hsa-mir-181a-1	TGCTTCAGTGAACATTCAACGCTGTCGGTGAGTTTGGAATTAAAATCAAAACCATCGACCGTTGATTGTACCCTATGGCTAA	chr1	198828188	198828269	-	UCSC Genome Browser	cluster-hsa-mir-181a-1(4)	hsa-miR-181a-1	AACATTCAACGCTGTCGGTGAGT	hsa-miR-181a-1*	ACCATCGACCGTTGATTGTACC
316	hsa-mir-135b	TGCTGTGGCCTATGGCTTTTCATTCCTATGTGATTGCTGTCCCAAACTCATGTAGGGCTAAAAGCCATGGGCTACAGTGAG	chr1	205417441	205417521	-	UCSC Genome Browser	cluster-hsa-mir-135b(1)	hsa-miR-135b	TATGGCTTTTCATTCCTATGTGA	hsa-miR-135b*	ATGTAGGGCTAAAAGCCATGGG
317	hsa-mir-29c	TTACACAGGCTGACCGATTTCTCCTGGTGTTCAGAGTCTGTTTTTGTCTAGCACCATTTGAAATCGGTTATGATGTAGG	chr1	207975201	207975279	-	UCSC Genome Browser	cluster-hsa-mir-29a(4)	hsa-miR-29c	TAGCACCATTTGAAATCGGTT	hsa-miR-29c*	TGACCGATTTCTCCTGGTGTT
318	hsa-mir-29b-2	CTTCTGGAAGCTGGTTTCACATGGTGGCTTAGATTTTTCCATCTTTGTATCTAGCACCATTTGAAATCAGTGTTTTAGGAGTAA	chr1	207975785	207975868	-	UCSC Genome Browser	cluster-hsa-mir-29a(4)	hsa-miR-29b-2	TAGCACCATTTGAAATCAGTGTT	hsa-miR-29b-2*	CTGGTTTCACATGGTGGCTTAGA
319	hsa-mir-215	ATACAGGAAAATGACCTATGAATTGACAGACAATATAGCTGAGTTTGTCTGTCATTTCTTTAGGCCAATATTCTGTATG	chr1	220291210	220291288	-	UCSC Genome Browser	cluster-hsa-mir-192(4)	hsa-miR-215	ATGACCTATGAATTGACAGACA	hsa-miR-215*	TCTGTCATTTCTTTAGGCCAAT
320	hsa-mir-194-1	TGTTATCAAGTGTAACAGCAACTCCATGTGGACTGTGTACCAATTTCCAGTGGAGATGCTGTTACTTTTGATGGTTAC	chr1	220291502	220291579	-	UCSC Genome Browser	cluster-hsa-mir-192(4)	hsa-miR-194-1	TGTAACAGCAACTCCATGTGGA	hsa-miR-194-1*	CCAGTGGAGATGCTGTTACTTT
321	hsa-mir-1537	CACTAAGTACAGCTGTAATTAGTCAGTTTTCTGTCCTGTCCACACAGAAAACCGTCTAGTTACAGTTGTAAGTTGTGCC	chr1	236016290	236016368	-	UCSC Genome Browser	cluster-hsa-mir-1537(1)	hsa-miR-1537	AAAACCGTCTAGTTACAGTTGT	hsa-miR-1537*	AGCTGTAATTAGTCAGTTTTCT
322	hsa-mir-1301	GATTGTGGGGGGTCGCTCTAGGCACCGCAGCACTGTGCTGGGGATGTTGCAGCTGCCTGGGAGTGACTTCACACAGTCCT	chr2	25551510	25551589	-	UCSC Genome Browser	cluster-hsa-mir-1301(1)	hsa-miR-1301	TTGCAGCTGCCTGGGAGTGACTTC	hsa-miR-1301*	GGTCGCTCTAGGCACCGCAGC
323	hsa-mir-3682	TTATATATGTCTACTTCTACCTGTGTTATCATAATAAAGGTGTCATGATGATACAGGTGGAGGTAGAAATATATAA	chr2	54076263	54076338	-	UCSC Genome Browser	cluster-hsa-mir-3682(1)	hsa-miR-3682-3p	TGATGATACAGGTGGAGGTAG	hsa-miR-3682-5p	CTACTTCTACCTGTGTTATCA
324	hsa-mir-217	ATGTCGCAGATACTGCATCAGGAACTGATTGGATAAGAATCAGTCACCATCAGTTCCTAATGCATTGCCTTCAGCATCT	chr2	56210109	56210187	-	UCSC Genome Browser	cluster-hsa-mir-216a(3)	hsa-miR-217	TACTGCATCAGGAACTGATTGGA	hsa-miR-217*	CATCAGTTCCTAATGCATTGCC
325	hsa-mir-216a	TGAGTTGGCTTAATCTCAGCTGGCAACTGTGAGATGTTCATACAATCCCTCACAGTGGTCTCTGGGATTATGCTAAACAGAG	chr2	56216105	56216186	-	UCSC Genome Browser	cluster-hsa-mir-216a(3)	hsa-miR-216a	TAATCTCAGCTGGCAACTGTGA	hsa-miR-216a*	CACAGTGGTCTCTGGGATTATG
326	hsa-mir-216b	GCAGACTGGAAAATCTCTGCAGGCAAATGTGATGTCACTGAGGAAATCACACACTTACCCGTAGAGATTCTACAGTCTGAC	chr2	56227850	56227930	-	UCSC Genome Browser	cluster-hsa-mir-216a(3)	hsa-miR-216b	AAATCTCTGCAGGCAAATGTGA	hsa-miR-216b*	ACACACTTACCCGTAGAGATTCT
327	hsa-mir-1258	CAGGCGCCTGTGGCTTCCACGACCTAATCCTAACTCCTGCGAGTCCCTGGAGTTAGGATTAGGTCGTGGAAGCCACAGGAG	chr2	180725562	180725642	-	UCSC Genome Browser	cluster-hsa-mir-1258(1)	hsa-miR-1258-3p	AGTTAGGATTAGGTCGTGGAA	hsa-miR-1258-5p	TGGCTTCCACGACCTAATCCT
328	hsa-mir-3129	GTACTTGGGCAGTAGTGTAGAGATTGGTTTGCCTGTTAATGAATTCAAACTAATCTCTACACTGCTGCCCAAGAGCAT	chr2	189997760	189997837	-	UCSC Genome Browser	cluster-hsa-mir-3129(1)	hsa-miR-3129-3p	AAACTAATCTCTACACTGCTGC	hsa-miR-3129-5p	AGTAGTGTAGAGATTGGTTTGC
329	hsa-mir-2355	CAGACGTGTCATCCCCAGATACAATGGACAATATGCTATTATAATCGTATGGCATTGTCCTTGCTGTTTGGAGATAATACTGCTGA	chr2	207974712	207974797	-	UCSC Genome Browser	cluster-hsa-mir-2355(1)	hsa-miR-2355-5p	ATCCCCAGATACAATGGACAAT	hsa-miR-2355-3p	TGTCCTTGCTGTTTGGAGATA
330	hsa-mir-375	CTCCCGCCCCGCGACGAGCCCCTCGCACAAACCGGACCTGAGCGTTTTGTTCGTTCGGCTCGCGTGAGGCAGGGGCG	chr2	219866360	219866436	-	UCSC Genome Browser	cluster-hsa-mir-375(1)	hsa-miR-375	TTTGTTCGTTCGGCTCGCGTGA	hsa-miR-375*	GCGACGAGCCCCTCGCACAAACC
331	hsa-mir-153-1	AGCTGCCAGTGTCATTTTTGTGATCTGCAGCTAGTATTCTCACTCCAGTTGCATAGTCACAAAAGTGATCATTGGCAGGT	chr2	220158838	220158917	-	UCSC Genome Browser	cluster-hsa-mir-153-1(2)	hsa-miR-153-1	TTGCATAGTCACAAAAGTGATC	hsa-miR-153-1*	GTCATTTTTGTGATCTGCAGCT
332	hsa-mir-885	CCGCACTCTCTCCATTACACTACCCTGCCTCTTCTCCATGAGAGGCAGCGGGGTGTAGTGGATAGAGCACGGG	chr3	10436174	10436246	-	UCSC Genome Browser	cluster-hsa-mir-885(1)	hsa-miR-885	TCCATTACACTACCCTGCCTCT	hsa-miR-885*	AGGCAGCGGGGTGTAGTGGAT
333	hsa-mir-466	TGTGTATATGTGTGTTGCATGTGTGTATATGTGTGTATATATGTACACATACACATACACGCAACACACATATATACATG	chr3	31203197	31203276	-	UCSC Genome Browser	cluster-hsa-mir-466(1)	hsa-miR-466	TGTGTTGCATGTGTGTATATGT	hsa-miR-466*	ATACACATACACGCAACACACA
334	hsa-mir-2115	CACTGCTTCCAGCTTCCATGACTCCTGATGGAGGAATCACATGAATTCATCAGAATTCATGGAGGCTAGAAGCAGTATG	chr3	48357861	48357939	-	UCSC Genome Browser	cluster-hsa-mir-2115(1)	hsa-miR-2115	AGCTTCCATGACTCCTGATGGA	hsa-miR-2115*	CATCAGAATTCATGGAGGCTAG
335	hsa-mir-425	AGCGCTTTGGAATGACACGATCACTCCCGTTGAGTGGGCACCCGAGAAGCCATCGGGAATGTCGTGTCCGCCCAGTGCTCTT	chr3	49057583	49057664	-	UCSC Genome Browser	cluster-hsa-mir-191(2)	hsa-miR-425	AATGACACGATCACTCCCGTTGAGT	hsa-miR-425*	CATCGGGAATGTCGTGTCCGCC
336	hsa-mir-191	GGACAGCGGGCAACGGAATCCCAAAAGCAGCTGTTGTCTCCAGAGCATTCCAGCTGCGCTTGGATTTCGTCCCCTGCTCTCCTG	chr3	49058054	49058137	-	UCSC Genome Browser	cluster-hsa-mir-191(2)	hsa-miR-191	CAACGGAATCCCAAAAGCAGCT	hsa-miR-191*	CTGCGCTTGGATTTCGTCCCC
337	hsa-let-7g	GATTCCAGGCTGAGGTAGTAGTTTGTACAGTTTGAGGGTCTATGATACCACCCGGTACAGGAGATAACTGTACAGGCCACTGCCTTGCCAGGAACAGC	chr3	52302286	52302383	-	UCSC Genome Browser	cluster-hsa-mir-135a-1(3)	hsa-let-7g	TGAGGTAGTAGTTTGTACAGTT	hsa-let-7g*	CTGTACAGGCCACTGCCTTGC
338	hsa-mir-135a-1	CGCTGTTCTCTATGGCTTTTTATTCCTATGTGATTCTACTGCTCACTCATATAGGGATTGGAGCCGTGGCGCACGGCGGG	chr3	52328239	52328318	-	UCSC Genome Browser	cluster-hsa-mir-135a-1(3)	hsa-miR-135a-1	TATGGCTTTTTATTCCTATGTGA	hsa-miR-135a-1*	ATATAGGGATTGGAGCCGTGGC
339	hsa-mir-3938	CCCGATCACTAGATTATCTACAAGGGAATTTTTTTTTAATTTAAAAAATTCCCTTGTAGATAACCCGGTGGTCAGGTT	chr3	55886533	55886610	-	UCSC Genome Browser	cluster-hsa-mir-3938(1)	hsa-miR-3938	AATTCCCTTGTAGATAACCCGG	hsa-miR-3938*	AGATTATCTACAAGGGAATTTT
340	hsa-mir-3136	TAATATGAAACTGACTGAATAGGTAGGGTCATTTTTCTGTGACTGCACATGGCCCAACCTATTCAGTTAGTTCCATATTAG	chr3	69098107	69098187	-	UCSC Genome Browser	cluster-hsa-mir-3136(1)	hsa-miR-3136	CTGACTGAATAGGTAGGGTCAT	hsa-miR-3136*	TGGCCCAACCTATTCAGTTAGT
341	hsa-mir-1284	TTTAATGTTTTCTATACAGACCCTGGCTTTTCTTAAATTTTATATATTGGAAAGCCCATGTTTGTATTGGAAACTGCTGGT	chr3	71591141	71591221	-	UCSC Genome Browser	cluster-hsa-mir-1284(1)	hsa-miR-1284-3p	GAAAGCCCATGTTTGTATTGGA	hsa-miR-1284-5p	TCTATACAGACCCTGGCTTTTC
342	hsa-mir-1263	ACCCCAAAATATGGTACCCTGGCATACTGAGTATTTTAATACTGGCATACTCAGTATGCCATGTTGCCATATTTTGGGGTAG	chr3	163889261	163889342	-	UCSC Genome Browser	cluster-hsa-mir-1263(1)	hsa-miR-1263-5p	ATGGTACCCTGGCATACTGAGT	hsa-miR-1263-3p	TCAGTATGCCATGTTGCCATAT
343	hsa-mir-95	CAGTGGGCACTCAATAAATGTCTGTTGAATTGAAATGCGTTACATTCAACGGGTATTTATTGAGCACCCACTCTG	chr4	8007030	8007104	-	UCSC Genome Browser	cluster-hsa-mir-95(1)	hsa-miR-95	TTCAACGGGTATTTATTGAGC	hsa-miR-95*	TCAATAAATGTCTGTTGAAT
344	hsa-mir-3138	CCTCCTCGGCACTTCCCCCACCTCACTGCCCGGGTGCCCACAAGACTGTGGACAGTGAGGTAGAGGGAGTGCCGAGGAGGGC	chr4	10080234	10080315	-	UCSC Genome Browser	cluster-hsa-mir-3138(1)	hsa-miR-3138-3p	ACAGTGAGGTAGAGGGAGTGC	hsa-miR-3138-5p	ACTTCCCCCACCTCACTGCCC
345	hsa-mir-1255a	TTGCTTCTCAAGGATGAGCAAAGAAAGTAGATTTTTTAGATTCTAAAGAAACTATCTTCTTTGCTCATCCTTGAGAAGCAACT	chr4	102251472	102251554	-	UCSC Genome Browser	cluster-hsa-mir-1255a(1)	hsa-miR-1255a-5p	AGGATGAGCAAAGAAAGTAGATT	hsa-miR-1255a-3p	CTATCTTCTTTGCTCATCCTTG
346	hsa-mir-367	ACAGGCCATTACTGTTGCTAATATGCAACTCTGTTGAATATAAATTGGAATTGCACTTTAGCAATGGTGATGGATTGTTA	chr4	113569023	113569102	-	UCSC Genome Browser	cluster-hsa-mir-302a(5)	hsa-miR-367	AATTGCACTTTAGCAATGGTGA	hsa-miR-367*	ACTGTTGCTAATATGCAACTCT
347	hsa-mir-302d	GGCCCCCTCTACTTTAACATGGAGGCACTTGCTGTGACATGACAAAAATAAGTGCTTCCATGTTTGAGTGTGGTGGTTCCT	chr4	113569152	113569232	-	UCSC Genome Browser	cluster-hsa-mir-302a(5)	hsa-miR-302d	TAAGTGCTTCCATGTTTGAGTGT	hsa-miR-302d*	ACTTTAACATGGAGGCACTTGCT
348	hsa-mir-302a	CCCCACCACTTAAACGTGGATGTACTTGCTTTGAAACTAAAGAAGTAAGTGCTTCCATGTTTTGGTGATGGTAAGTCT	chr4	113569332	113569409	-	UCSC Genome Browser	cluster-hsa-mir-302a(5)	hsa-miR-302a-5p	TAAACGTGGATGTACTTGCTTT	hsa-miR-302a-3p	TAAGTGCTTCCATGTTTTGGTGA
349	hsa-mir-302c	TCCCCTTTGCTTTAACATGGGGGTACCTGCTGTGTGAAACAAAAGTAAGTGCTTCCATGTTTCAGTGGAGGTGTCTCC	chr4	113569512	113569589	-	UCSC Genome Browser	cluster-hsa-mir-302a(5)	hsa-miR-302c	AAGTGCTTCCATGTTTCAGTGG	hsa-miR-302c*	TTTAACATGGGGGTACCTGCT
350	hsa-mir-302b	GCTCCCTTCAACTTTAACATGGAAGTGCTTTCTGTGACTTTAAAAGTAAGTGCTTCCATGTTTTAGTAGGAGTGAATCC	chr4	113569635	113569713	-	UCSC Genome Browser	cluster-hsa-mir-302a(5)	hsa-miR-302b	TAAGTGCTTCCATGTTTTAGTAG	hsa-miR-302b*	ACTTTAACATGGAAGTGCTTTCT
351	hsa-mir-3140	CTCTTGAGGTACCTGAATTACCAAAAGCTTTATGTATTCTGAAGTTATTGAAAATAAGAGCTTTTGGGAATTCAGGTAGTTCAGGAGTG	chr4	153410479	153410567	-	UCSC Genome Browser	cluster-hsa-mir-3140(1)	hsa-miR-3140-3p	AGCTTTTGGGAATTCAGGTAG	hsa-miR-3140-5p	ACCTGAATTACCAAAAGCTTT
352	hsa-mir-3688	CACTTTCAAGAGTGGCAAAGTCTTTCCATATGTATGTATGTATGTCTGTTACACATATGGAAAGACTTTGCCACTCTTTAAAGTGAA	chr4	160049956	160050042	-	UCSC Genome Browser	cluster-hsa-mir-3688(1)	hsa-miR-3688	TATGGAAAGACTTTGCCACTCT	hsa-miR-3688*	AGTGGCAAAGTCTTTCCATATG
353	hsa-mir-579	TGCAAAAGTAATCGCGGTTTGTGCCAGATGACGATTTGAATTAATAAATTCATTTGGTATAAACCGCGATTATTTTTGCAT	chr5	32394488	32394568	-	UCSC Genome Browser	cluster-hsa-mir-579(1)	hsa-miR-579-3p	TTCATTTGGTATAAACCGCGATT	hsa-miR-579-5p	ATCGCGGTTTGTGCCAGATGAC
354	hsa-mir-580	AATTGGAACCTAATGATTCATCAGACTCAGATATTTAAGTTAACAGTATTTGAGAATGATGAATCATTAGGTTCCGGTCAG	chr5	36147999	36148079	-	UCSC Genome Browser	cluster-hsa-mir-580(1)	hsa-miR-580	TTGAGAATGATGAATCATTAGG	hsa-miR-580*	TAATGATTCATCAGACTCAGAT
355	hsa-mir-581	GTGAAGGTATTCTTGTGTTCTCTAGATCAGTGCTTTTAGAAAATTTGTGTGATCTAAAGAACACAAAGAATACCTACAC	chr5	53247346	53247424	-	UCSC Genome Browser	cluster-hsa-mir-581(1)	hsa-miR-581	TCTTGTGTTCTCTAGATCAGT	hsa-miR-581*	TGTGATCTAAAGAACACAAAGA
356	hsa-mir-449a	TGTGATGAGCTGGCAGTGTATTGTTAGCTGGTTGAATATGTGAATGGCATCGGCTAACATGCAACTGCTGTCTTATTGCATA	chr5	54466364	54466445	-	UCSC Genome Browser	cluster-hsa-mir-449a(3)	hsa-miR-449a	TGGCAGTGTATTGTTAGCTGGT	hsa-miR-449a*	CGGCTAACATGCAACTGCTGTC
357	hsa-mir-449b	TGAATCAGGTAGGCAGTGTATTGTTAGCTGGCTGCTTGGGTCAAGTCAGCAGCCACAACTACCCTGCCACTTGCTTCTGGA	chr5	54466485	54466565	-	UCSC Genome Browser	cluster-hsa-mir-449a(3)	hsa-miR-449b	AGGCAGTGTATTGTTAGCTGGCT	hsa-miR-449b*	CAGCCACAACTACCCTGCCACT
358	hsa-mir-449c	ATGTGTCAGGTAGGCAGTGTATTGCTAGCGGCTGTTAATGATTTTAACAGTTGCTAGTTGCACTCCTCTCTGTTGCATT	chr5	54468097	54468175	-	UCSC Genome Browser	cluster-hsa-mir-449a(3)	hsa-miR-449c-3p	CAGTTGCTAGTTGCACTCCTCT	hsa-miR-449c-5p	TAGGCAGTGTATTGCTAGCGGCT
359	hsa-mir-582	TGCTCTTTGATTACAGTTGTTCAACCAGTTACTAATCTAACTAATTGTAACTGGTTGAACAACTGAACCCAAAGGGTG	chr5	58999447	58999524	-	UCSC Genome Browser	cluster-hsa-mir-582(1)	hsa-miR-582	TTACAGTTGTTCAACCAGTTACT	hsa-miR-582*	TAACTGGTTGAACAACTGAAC
360	hsa-mir-9-2	CGAGTTGTTATCTTTGGTTATCTAGCTGTATGAGTGTATTGGTCTTCATAAAGCTAGATAACCGAAAGTAAAAACTCCT	chr5	87962674	87962752	-	UCSC Genome Browser	cluster-hsa-mir-9-1(3)	hsa-miR-9-2	TCTTTGGTTATCTAGCTGTATGA	hsa-miR-9-2*	ATAAAGCTAGATAACCGAAAGT
361	hsa-mir-2277	CTGCGGGCTGAGCGCGGGCTGAGCGCTGCCAGTCAGCGCTCACATTAAGGCTGACAGCGCCCTGCCTGGCTCGGCCGGCGAAG	chr5	92956405	92956487	-	UCSC Genome Browser	cluster-hsa-mir-2277(1)	hsa-miR-2277	AGCGCGGGCTGAGCGCTGCCAGT	hsa-miR-2277*	TGACAGCGCCCTGCCTGGCTCG
362	hsa-mir-874	GTTAGCCCTGCGGCCCCACGCACCAGGGTAAGAGAGACTCTCGCTTCCTGCCCTGGCCCGAGGGACCGACTGGCTGGGC	chr5	136983261	136983339	-	UCSC Genome Browser	cluster-hsa-mir-874(1)	hsa-miR-874	CTGCCCTGGCCCGAGGGACCGA	hsa-miR-874*	CGGCCCCACGCACCAGGGTAAGA
363	hsa-mir-584	TGACCAGCCATTATGGTTTGCCTGGGACTGAGGAATTTGCTGGGATATGTCAGTTCCAGGCCAACCAGGCTGGTTGGTCTC	chr5	148441887	148441967	-	UCSC Genome Browser	cluster-hsa-mir-584(1)	hsa-miR-584	TTATGGTTTGCCTGGGACTGA	hsa-miR-584*	TCAGTTCCAGGCCAACCAGGCT
364	hsa-mir-103-1	TACTGCCCTCGGCTTCTTTACAGTGCTGCCTTGTTGCATATGGATCAAGCAGCATTGTACAGGGCTATGAAGGCATTGAG	chr5	167987899	167987978	-	UCSC Genome Browser	cluster-hsa-mir-103-1(2)	hsa-miR-103-1	AGCAGCATTGTACAGGGCTATGA	hsa-miR-103-1*	GGCTTCTTTACAGTGCTGCCTTG
365	hsa-mir-218-2	GGGCTTTCCTTTGTGCTTGATCTAACCATGTGGTGGAACGATGGAAACGGAACATGGTTCTGTCAAGCACCGCGGAAAGCACCG	chr5	168195163	168195246	-	UCSC Genome Browser	cluster-hsa-mir-218-1(3)	hsa-miR-218-2	TTGTGCTTGATCTAACCATGT	hsa-miR-218-2*	CATGGTTCTGTCAAGCACCGCG
366	hsa-mir-585	TATGGCAGCCCTAGCACACAGATACGCCCAGAGAAAGCCTGAACGTTGGGCGTATCTGTATGCTAGGGCTGCTGTAAC	chr5	168690607	168690684	-	UCSC Genome Browser	cluster-hsa-mir-218-1(3)	hsa-miR-585	TGGGCGTATCTGTATGCTAGGG	hsa-miR-585*	CTAGCACACAGATACGCCCAGA
367	hsa-mir-3912	AGTTAAATTATAACATGTCCATATTATGGGTTAGTTGTGGACACATACTAACGCATAATATGGACATGTTATAATTTAA	chr5	170813672	170813750	-	UCSC Genome Browser	cluster-hsa-mir-3912(1)	hsa-miR-3912	TAACGCATAATATGGACATGT	hsa-miR-3912*	TAACATGTCCATATTATGGGTT
368	hsa-mir-340	CCTGGTGTGATTATAAAGCAATGAGACTGATTGTCATATGTCGTTTGTGGGATCCGTCTCAGTTACTTTATAGCCATACCTGGT	chr5	179442309	179442392	-	UCSC Genome Browser	cluster-hsa-mir-340(1)	hsa-miR-340	TTATAAAGCAATGAGACTGATT	hsa-miR-340*	TCCGTCTCAGTTACTTTATAGC
369	hsa-mir-3691	AGGCACTGGGTAGTGGATGATGGAGACTCGGTACCCACTGCTGAGGGTGGGGACCAAGTCTGCGTCATCCTCTCCTCAGTGCC	chr6	5148471	5148553	-	UCSC Genome Browser	cluster-hsa-mir-3691(1)	hsa-miR-3691	TAGTGGATGATGGAGACTCGGT	hsa-miR-3691*	ACCAAGTCTGCGTCATCCTCT
370	hsa-mir-30c-2	CGACAGATACTGTAAACATCCTACACTCTCAGCTGTGGAAAGTAAGAAAGCTGGGAGAAGGCTGTTTACTCTTTCTGCCTTG	chr6	72086657	72086738	-	UCSC Genome Browser	cluster-hsa-mir-30a(4)	hsa-miR-30c-2	TGTAAACATCCTACACTCTCAGCT	hsa-miR-30c-2*	CTGGGAGAAGGCTGTTTACTCT
371	hsa-mir-30a	AGTGAGCGACTGTAAACATCCTCGACTGGAAGCTGTGAAGCCACAGATGGGCTTTCAGTCGGATGTTTGCAGCTGCCTACTGC	chr6	72113247	72113329	-	UCSC Genome Browser	cluster-hsa-mir-30a(4)	hsa-miR-30a	TGTAAACATCCTCGACTGGAAGCT	hsa-miR-30a*	CTTTCAGTCGGATGTTTGCAGC
372	hsa-mir-3145	ATATGAGTTCAACTCCAAACACTCAAAACTCATTGTTGAATGGAATGAGATATTTTGAGTGTTTGGAATTGAACTCGTAT	chr6	138756351	138756430	-	UCSC Genome Browser	cluster-hsa-mir-3145(1)	hsa-miR-3145-5p	AACTCCAAACACTCAAAACTCA	hsa-miR-3145-3p	AGATATTTTGAGTGTTTGGAATT
373	hsa-mir-3939	CCTCTGTGTGTTCCTGTATGTGGGCGTGCACGTACCTGTCACATGTGTACGCGCAGACCACAGGATGTCCACACTGGCT	chr6	167411308	167411386	-	UCSC Genome Browser	cluster-hsa-mir-3939(1)	hsa-miR-3939-3p	TACGCGCAGACCACAGGATGTC	hsa-miR-3939-5p	TTCCTGTATGTGGGCGTGCAC
374	hsa-mir-339	GCGGCCGCTCTCCCTGTCCTCCAGGAGCTCACGTGTGCCTGCCTGTGAGCGCCTCGACGACAGAGCCGGCGCCTGC	chr7	1062583	1062658	-	UCSC Genome Browser	cluster-hsa-mir-339(1)	hsa-miR-339-5p	TCCCTGTCCTCCAGGAGCTCACG	hsa-miR-339-3p	TGAGCGCCTCGACGACAGAGC
375	hsa-mir-589	CAGCAGCCCCTGAGAACCACGTCTGCTCTGAGCTGGGTACTGCCTGTTCAGAACAAATGCCGGTTCCCAGACGCTGCCAGC	chr7	5535455	5535535	-	UCSC Genome Browser	cluster-hsa-mir-589(1)	hsa-miR-589	TGAGAACCACGTCTGCTCTGA	hsa-miR-589*	TCAGAACAAATGCCGGTTCCCAGA
376	hsa-mir-3146	TGCTAAGTCCCTTCTTTCTATCCTAGTATAACTTGAAGAATTCAAATAGTCATGCTAGGATAGAAAGAATGGGACTTGGCCAG	chr7	19744978	19745060	-	UCSC Genome Browser	cluster-hsa-mir-3146(1)	hsa-miR-3146-3p	CATGCTAGGATAGAAAGAATGGG	hsa-miR-3146-5p	CTTCTTTCTATCCTAGTATAAC
377	hsa-mir-148a	CTTTTGAGGCAAAGTTCTGAGACACTCCGACTCTGAGTATGATAGAAGTCAGTGCACTACAGAACTTTGTCTCTAGAGGC	chr7	25989532	25989611	-	UCSC Genome Browser	cluster-hsa-mir-148a(1)	hsa-miR-148a	TCAGTGCACTACAGAACTTTGT	hsa-miR-148a*	AAAGTTCTGAGACACTCCGACT
378	hsa-mir-196b	GTCGGTGATTTAGGTAGTTTCCTGTTGTTGGGATCCACCTTTCTCTCGACAGCACGACACTGCCTTCATTACTTCAG	chr7	27209102	27209178	-	UCSC Genome Browser	cluster-hsa-mir-196b(1)	hsa-miR-196b	TAGGTAGTTTCCTGTTGTTGGG	hsa-miR-196b*	TCGACAGCACGACACTGCCTTC
379	hsa-mir-653	TCCTTCAGTGTTGAAACAATCTCTACTGAACCAGCTTCAAACAAGTTCACTGGAGTTTGTTTCAATATTGCAAGAA	chr7	93112087	93112162	-	UCSC Genome Browser	cluster-hsa-mir-489(2)	hsa-miR-653-3p	TTCACTGGAGTTTGTTTCAAT	hsa-miR-653-5p	TTGAAACAATCTCTACTGAACC
380	hsa-mir-489	GCAGCTTGGTGGTCGTATGTGTGACGCCATTTACTTGAACCTTTAGGAGTGACATCACATATACGGCAGCTAAACTGCTA	chr7	93113249	93113328	-	UCSC Genome Browser	cluster-hsa-mir-489(2)	hsa-miR-489	GTGACATCACATATACGGCAGC	hsa-miR-489*	GGTCGTATGTGTGACGCCATTT
381	hsa-mir-25	CAGTGTTGAGAGGCGGAGACTTGGGCAATTGCTGGACGCTGCCCTGGGCATTGCACTTGTCTCGGTCTGACAGTGCCGGC	chr7	99691184	99691263	-	UCSC Genome Browser	cluster-hsa-mir-25(3)	hsa-miR-25	CATTGCACTTGTCTCGGTCTGA	hsa-miR-25*	AGGCGGAGACTTGGGCAATTGCT
382	hsa-mir-93	CTGGGGGCTCCAAAGTGCTGTTCGTGCAGGTAGTGTGATTACCCAACCTACTGCTGAGCTAGCACTTCCCGAGCCCCCGGGA	chr7	99691389	99691470	-	UCSC Genome Browser	cluster-hsa-mir-25(3)	hsa-miR-93	CAAAGTGCTGTTCGTGCAGGTAG	hsa-miR-93*	ACTGCTGAGCTAGCACTTCCCGA
383	hsa-mir-106b	CTGCCGGGGCTAAAGTGCTGACAGTGCAGATAGTGGTCCTCTCCGTGCTACCGCACTGTGGGTACTTGCTGCTCCAGCAG	chr7	99691617	99691696	-	UCSC Genome Browser	cluster-hsa-mir-25(3)	hsa-miR-106b	TAAAGTGCTGACAGTGCAGAT	hsa-miR-106b*	CCGCACTGTGGGTACTTGCT
384	hsa-mir-592	TGCCATGACATTGTGTCAATATGCGATGATGTGTTGTGATGGCACAGCGTCATCACGTGGTGACGCAACATCATGACGTAA	chr7	126698153	126698233	-	UCSC Genome Browser	cluster-hsa-mir-592(1)	hsa-miR-592	TTGTGTCAATATGCGATGATGT	hsa-miR-592*	TCATCACGTGGTGACGCAACAT
385	hsa-mir-182	TCCCCCCGTTTTTGGCAATGGTAGAACTCACACTGGTGAGGTAACAGGATCCGGTGGTTCTAGACTTGCCAACTATGGGGCGAG	chr7	129410237	129410320	-	UCSC Genome Browser	cluster-hsa-mir-96(3)	hsa-miR-182	TTTGGCAATGGTAGAACTCACACT	hsa-miR-182*	GGTGGTTCTAGACTTGCCAACT
386	hsa-mir-96	CTTGGCCGATTTTGGCACTAGCACATTTTTGCTTGTGTCTCTCCGCTCTGAGCAATCATGTGCAGTGCCAATATGGGAAAAGCA	chr7	129414528	129414611	-	UCSC Genome Browser	cluster-hsa-mir-96(3)	hsa-miR-96	TTTGGCACTAGCACATTTTTGCT	hsa-miR-96*	CAATCATGTGCAGTGCCAATAT
387	hsa-mir-183	CTGTTCTGTGTATGGCACTGGTAGAATTCACTGTGAACAGTCTCAGTCAGTGAATTACCGAAGGGCCATAAACAGAGCAGA	chr7	129414758	129414838	-	UCSC Genome Browser	cluster-hsa-mir-96(3)	hsa-miR-183	TATGGCACTGGTAGAATTCACT	hsa-miR-183*	TGAATTACCGAAGGGCCATAA
388	hsa-mir-29a	TTAGAGGATGACTGATTTCTTTTGGTGTTCAGAGTCAATATAATTTTCTAGCACCATCTGAAATCGGTTATAATGATTGG	chr7	130561497	130561576	-	UCSC Genome Browser	cluster-hsa-mir-29a(4)	hsa-miR-29a	TAGCACCATCTGAAATCGGTTA	hsa-miR-29a*	ACTGATTTCTTTTGGTGTTCAGA
389	hsa-mir-29b-1	TCTTCAGGAAGCTGGTTTCATATGGTGGTTTAGATTTAAATAGTGATTGTCTAGCACCATTTGAAATCAGTGTTCTTGGGGGAG	chr7	130562216	130562299	-	UCSC Genome Browser	cluster-hsa-mir-29a(4)	hsa-miR-29b-1	TAGCACCATTTGAAATCAGTGTT	hsa-miR-29b-1*	GCTGGTTTCATATGGTGGTTTAGA
390	hsa-mir-153-2	GGTGGCCAGTGTCATTTTTGTGATGTTGCAGCTAGTAATATGAGCCCAGTTGCATAGTCACAAAAGTGATCATTGGAAACT	chr7	157367031	157367111	-	UCSC Genome Browser	cluster-hsa-mir-153-1(2)	hsa-miR-153-2	TTGCATAGTCACAAAAGTGATC	hsa-miR-153-2*	GTCATTTTTGTGATGTTGCAGCT
391	hsa-mir-124-1	CCTCTCTCTCCGTGTTCACAGCGGACCTTGATTTAAATGTCCATACAATTAAGGCACGCGGTGAATGCCAAGAATGGGGC	chr8	9760900	9760979	-	UCSC Genome Browser	cluster-hsa-mir-124-1(3)	hsa-miR-124-1	TAAGGCACGCGGTGAATGCCA	hsa-miR-124-1*	CGTGTTCACAGCGGACCTTGA
392	hsa-mir-598	GCTGATGCTGGCGGTGATCCCGATGGTGTGAGCTGGAAATGGGGTGCTACGTCATCGTTGTCATCGTCATCATCATCAT	chr8	10892721	10892799	-	UCSC Genome Browser	cluster-hsa-mir-598(1)	hsa-miR-598	TACGTCATCGTTGTCATCGTCA	hsa-miR-598*	GCGGTGATCCCGATGGTGTGAGC
393	hsa-mir-383	CCTGCTCCTCAGATCAGAAGGTGATTGTGGCTTTGGGTGGATATTAATCAGCCACAGCACTGCCTGGTCAGAAAGAGCAAGT	chr8	14710942	14711023	-	UCSC Genome Browser	cluster-hsa-mir-383(1)	hsa-miR-383	AGATCAGAAGGTGATTGTGGCT	hsa-miR-383*	CCACAGCACTGCCTGGTCAGA
394	hsa-mir-320	GCTCCCCTCCGCCTTCTCTTCCCGGTTCTTCCCGGAGTCGGGAAAAGCTGGGTTGAGAGGGCGAAAAAGGATGA	chr8	22102478	22102551	-	UCSC Genome Browser	cluster-hsa-mir-320(1)	hsa-miR-320-RNASEN	AAAAGCTGGGTTGAGAGGGCGA	hsa-miR-320*-RNASEN	GCCTTCTCTTCCCGGTTCTTCC
395	hsa-mir-486	CCCTGGGGCATCCTGTACTGAGCTGCCCCGAGGCCCTTCATGCTGCCCAGCTCGGGGCAGCTCAGTACAGGATACTCGGGGTG	chr8	41517951	41518033	-	UCSC Genome Browser	cluster-hsa-mir-486(1)	hsa-miR-486	TCCTGTACTGAGCTGCCCCGAG	hsa-miR-486*	CGGGGCAGCTCAGTACAGGAT
396	hsa-mir-3149	ACATACATGTACACACACATGTCATCCACACACATACATATATATATGTTTGTATGGATATGTGTGTGTATGTGTGTGTAT	chr8	77879004	77879084	-	UCSC Genome Browser	cluster-hsa-mir-3149(1)	hsa-miR-3149	TTTGTATGGATATGTGTGTGTAT	hsa-miR-3149*	ACACACACATGTCATCCACACAC
397	hsa-mir-599	CCACAGTGTGTTTGATAAGCTGACATGGGACAGGGATTCTTTTCACTGTTGTGTCAGTTTATCAAACCCATACTTGGAT	chr8	100548867	100548945	-	UCSC Genome Browser	cluster-hsa-mir-599(2)	hsa-miR-599	TTTGATAAGCTGACATGGGACA	hsa-miR-599*	GTTGTGTCAGTTTATCAAACCC
398	hsa-mir-875	TTAGTGGTACTATACCTCAGTTTTATCAGGTGTTCTTAAAATCACCTGGAAACACTGAGGTTGTGTCTCACTGAA	chr8	100549015	100549089	-	UCSC Genome Browser	cluster-hsa-mir-599(2)	hsa-miR-875-3p	CCTGGAAACACTGAGGTTGTG	hsa-miR-875-5p	TATACCTCAGTTTTATCAGGTG
399	hsa-mir-30b	TTTCAGTTCATGTAAACATCCTACACTCAGCTGTAATACATGGATTGGCTGGGAGGTGGATGTTTACTTCAGCTGACTTG	chr8	135812765	135812844	-	UCSC Genome Browser	cluster-hsa-mir-30b(2)	hsa-miR-30b	TGTAAACATCCTACACTCAGCT	hsa-miR-30b*	CTGGGAGGTGGATGTTTACTTC
400	hsa-mir-30d	AGTCTGTTGTTGTAAACATCCCCGACTGGAAGCTGTAAGACACAGCTAAGCTTTCAGTCAGATGTTTGCTGCTACCGGCTAT	chr8	135817112	135817193	-	UCSC Genome Browser	cluster-hsa-mir-30b(2)	hsa-miR-30d	TGTAAACATCCCCGACTGGAAGCT	hsa-miR-30d*	CTTTCAGTCAGATGTTTGCTGC
401	hsa-mir-151	TTTCCTGCCCTCGAGGAGCTCACAGTCTAGTATGTCTCATCCCCTACTAGACTGAAGCTCCTTGAGGACAGGGATGG	chr8	141742676	141742752	-	UCSC Genome Browser	cluster-hsa-mir-151(1)	hsa-miR-151-5p	TCGAGGAGCTCACAGTCTAGT	hsa-miR-151-3p	CTAGACTGAAGCTCCTTGAGG
402	hsa-mir-937	ACTGCCCCCGGTGAGTCAGGGTGGGGCTGGCCCCCTGCTTCGTGCCCATCCGCGCTCTGACTCTCTGCCCACCTGCAG	chr8	144895132	144895209	-	UCSC Genome Browser	cluster-hsa-mir-937(1)	hsa-miR-937	ATCCGCGCTCTGACTCTCTGC	hsa-miR-937*	GTGAGTCAGGGTGGGGCTGGC
403	hsa-mir-31	ACTGGAGAGGAGGCAAGATGCTGGCATAGCTGTTGAACTGGGAACCTGCTATGCCAACATATTGCCATCTTTCCTGTCT	chr9	21512109	21512187	-	UCSC Genome Browser	cluster-hsa-mir-31(1)	hsa-miR-31-3p	TGCTATGCCAACATATTGCCATC	hsa-miR-31-5p	AGGCAAGATGCTGGCATAGCTG
404	hsa-mir-876	TGAAGTGCTGTGGATTTCTTTGTGAATCACCATATCTAAGCTAATGTGGTGGTGGTTTACAAAGTAATTCATAGTGCTTCA	chr9	28863624	28863704	-	UCSC Genome Browser	cluster-hsa-mir-873(2)	hsa-miR-876-5p	TGGATTTCTTTGTGAATCACC	hsa-miR-876-3p	TGGTGGTTTACAAAGTAATTCA
405	hsa-mir-873	GTGTGCATTTGCAGGAACTTGTGAGTCTCCTATTGAAAATGAACAGGAGACTGATGAGTTCCCGGGAACACCCACAA	chr9	28888877	28888953	-	UCSC Genome Browser	cluster-hsa-mir-873(2)	hsa-miR-873	GCAGGAACTTGTGAGTCTCCT	hsa-miR-873*	GAGACTGATGAGTTCCCGGGA
406	hsa-mir-204	ACTCGTGGACTTCCCTTTGTCATCCTATGCCTGAGAATATATGAAGGAGGCTGGGAAGGCAAAGGGACGTTCAATTGTCA	chr9	73424899	73424978	-	UCSC Genome Browser	cluster-hsa-mir-204(1)	hsa-miR-204	TTCCCTTTGTCATCCTATGCCT	hsa-miR-204*	GCTGGGAAGGCAAAGGGACGT
407	hsa-mir-7-1	TAGTTCTGTGTGGAAGACTAGTGATTTTGTTGTTTTTAGATAACTAAATCGACAACAAATCACAGTCTGCCATATGGCACAGGC	chr9	86584676	86584759	-	UCSC Genome Browser	cluster-hsa-mir-7-1(3)	hsa-miR-7-1	TGGAAGACTAGTGATTTTGTTGTT	hsa-miR-7-1*	CAACAAATCACAGTCTGCCATA
408	hsa-mir-3910	TTTGTTGCTTGTCTTGGTTTTATGCCTTTTATGTGCCTTGATATAAAAGGCATAAAACCAAGACAAGCAACAGAA	chr9	94398549	94398623	-	UCSC Genome Browser	cluster-hsa-mir-3910(1)	hsa-miR-3910	AAAAGGCATAAAACCAAGACA	hsa-miR-3910*	GTCTTGGTTTTATGCCTTTTA
409	hsa-mir-3074	CTCGACTCCTGTTCCTGCTGAACTGAGCCAGTGTGTAAAATGAGAACTGATATCAGCTCAGTAGGCACCGGAGGGCGGGT	chr9	97848296	97848375	-	UCSC Genome Browser	cluster-hsa-mir-3074(1)	hsa-miR-3074-5p	GTTCCTGCTGAACTGAGCCAGT	hsa-miR-3074-3p	GATATCAGCTCAGTAGGCACCG
410	hsa-mir-32	CTGGTGGAGATATTGCACATTACTAAGTTGCATGTTGTCACGGCCTCAATGCAATTTAGTGTGTGTGATATTTTCACATGAG	chr9	111808502	111808583	-	UCSC Genome Browser	cluster-hsa-mir-32(1)	hsa-miR-32	TATTGCACATTACTAAGTTGC	hsa-miR-32*	CAATTTAGTGTGTGTGATATT
411	hsa-mir-199b	ACTCCGTCTACCCAGTGTTTAGACTATCTGTTCAGGACTCCCAAATTGTACAGTAGTCTGCACATTGGTTAGGCTGGGCT	chr9	131007015	131007094	-	UCSC Genome Browser	cluster-hsa-mir-199b(1)	hsa-miR-199b-3p	ACAGTAGTCTGCACATTGGTT	hsa-miR-199b-5p	CCCAGTGTTTAGACTATCTGTTC
412	hsa-mir-219-2	GCTTCGCCACTGATTGTCCAAACGCAATTCTTGTACGAGTCTGCGGCCAACCGAGAATTGTGGCTGGACATCTGTGGCTGAGCTC	chr9	131154901	131154985	-	UCSC Genome Browser	cluster-hsa-mir-219-1(2)	hsa-miR-219-2-3p	AGAATTGTGGCTGGACATCTGT	hsa-miR-219-2-5p	TGATTGTCCAAACGCAATTCT
413	hsa-mir-3611	CAGGTCTAATAAGAATTTCTTTTTCTTCACAATTATGAAAGAAAAGAAATTGTGAAGAAAGAAATTCTTACTAGTTTTG	chr10	35368528	35368606	-	UCSC Genome Browser	cluster-hsa-mir-3611(1)	hsa-miR-3611	TTGTGAAGAAAGAAATTCTT	hsa-miR-3611*	AAGAATTTCTTTTTCTTCACAATT
414	hsa-mir-1296	CCTAACTGGGTTAGGGCCCTGGCTCCATCTCCTTTAGGAAAACCTTCTGTGGGGAGTGGGGCTTCGACCCTAACCCAGGTGGGCT	chr10	65132719	65132803	-	UCSC Genome Browser	cluster-hsa-mir-1296(1)	hsa-miR-1296	TTAGGGCCCTGGCTCCATCTCC	hsa-miR-1296*	AGTGGGGCTTCGACCCTAACC
415	hsa-mir-346	GTTGGGCGTCTGTCTGCCCGCATGCCTGCCTCTCTGTTGCTCTGAAGGAGGCAGGGGCTGGGCCTGCAGCTGCCTGGGCA	chr10	88024457	88024536	-	UCSC Genome Browser	cluster-hsa-mir-346(1)	hsa-miR-346	TGTCTGCCCGCATGCCTGCCTCT	hsa-miR-346*	AGGCAGGGGCTGGGCCTGCAGC
416	hsa-mir-107	CTCTGCTTTCAGCTTCTTTACAGTGTTGCCTTGTGGCATGGAGTTCAAGCAGCATTGTACAGGGCTATCAAAGCACAG	chr10	91352505	91352582	-	UCSC Genome Browser	cluster-hsa-mir-107(1)	hsa-miR-107	AGCAGCATTGTACAGGGCTAT	hsa-miR-107*	AGCTTCTTTACAGTGTTGCCTTG
417	hsa-mir-3157	AGGGAAGGGCTTCAGCCAGGCTAGTGCAGTCTGCTTTGTGCCAACACTGGGGTGATGACTGCCCTAGTCTAGCTGAAGCTTTTCCCTTCT	chr10	97824068	97824157	-	UCSC Genome Browser	cluster-hsa-mir-3157(1)	hsa-miR-3157-5p	TTCAGCCAGGCTAGTGCAGTCT	hsa-miR-3157-3p	CTGCCCTAGTCTAGCTGAAGCT
418	hsa-mir-1287	GCTGTCCAGGTGCTGGATCAGTGGTTCGAGTCTGAGCCTTTAAAAGCCACTCTAGCCACAGATGCAGTGATTGGAGCCATG	chr10	100154979	100155059	-	UCSC Genome Browser	cluster-hsa-mir-1287(1)	hsa-miR-1287	TGCTGGATCAGTGGTTCGAGT	hsa-miR-1287*	CTCTAGCCACAGATGCAGTGAT
419	hsa-mir-1307	CCTACCAATCTCGACCGGACCTCGACCGGCTCGTCTGTGTTGCCAATCGACTCGGCGTGGCGTCGGTCGTGGTAGATAGGCG	chr10	105154047	105154128	-	UCSC Genome Browser	cluster-hsa-mir-1307(1)	hsa-miR-1307	TCGACCGGACCTCGACCGGCT	hsa-miR-1307*	ACTCGGCGTGGCGTCGGTCGTGG
420	hsa-mir-2110	CCGCAGGGGTTTGGGGAAACGGCCGCTGAGTGAGGCGTCGGCTGTGTTTCTCACCGCGGTCTTTTCCTCCCACTCTTGGCTGG	chr10	115933859	115933941	-	UCSC Genome Browser	cluster-hsa-mir-2110(1)	hsa-miR-2110	TTGGGGAAACGGCCGCTGAGTGA	hsa-miR-2110*	CACCGCGGTCTTTTCCTCCCAC
421	hsa-mir-202	CCGTTCCTTTTTCCTATGCATATACTTCTTTGAGGATCTGGCCTAAAGAGGTATAGGGCATGGGAAAACGGGGCGG	chr10	135061032	135061107	-	UCSC Genome Browser	cluster-hsa-mir-202(1)	hsa-miR-202-3p	AGAGGTATAGGGCATGGGAA	hsa-miR-202-5p	TTCCTATGCATATACTTCTTT
422	hsa-mir-3944	GCGCAGGTCCTGTGCAGCAGGCCAACCGAGAAGCGCCTGCGTCTCCCATTTTCGGGCTGGCCTGCTGCTCCGGACCTGTGCCT	chr10	135185073	135185155	-	UCSC Genome Browser	cluster-hsa-mir-3944(1)	hsa-miR-3944-5p	TGTGCAGCAGGCCAACCGAGA	hsa-miR-3944-3p	TTCGGGCTGGCCTGCTGCTCCGG
423	hsa-mir-210	GGCGCAGGGCAGCCCCTGCCCACCGCACACTGCGCTGCCCCAGACCCACTGTGCGTGTGACAGCGGCTGATCTGTGCCTG	chr11	568102	568181	-	UCSC Genome Browser	cluster-hsa-mir-210(1)	hsa-miR-210	CTGTGCGTGTGACAGCGGCTGA	hsa-miR-210*	AGCCCCTGCCCACCGCACACTG
424	hsa-mir-675	GCCCAGGGTCTGGTGCGGAGAGGGCCCACAGTGGACTTGGTGACGCTGTATGCCCTCACCGCTCAGCCCCTGGGGCT	chr11	2017986	2018062	-	UCSC Genome Browser	cluster-hsa-mir-675(1)	hsa-miR-675	CTGTATGCCCTCACCGCTCAGC	hsa-miR-675*	TGGTGCGGAGAGGGCCCACAGTG
425	hsa-mir-483	GGAGAGGGGGAAGACGGGAGGAAAGAAGGGAGTGGTTCCATCACGCCTCCTCACTCCTCTCCTCCCGTCTTCTCCTCTCCTGC	chr11	2155360	2155442	-	UCSC Genome Browser	cluster-hsa-mir-483(1)	hsa-miR-483-3p	CACTCCTCTCCTCCCGTCTTCT	hsa-miR-483-5p	AAGACGGGAGGAAAGAAGGGAG
426	hsa-mir-1908	GGGAATGCCGCGGCGGGGACGGCGATTGGTCCGTATGTGTGGTGCCACCGGCCGCCGGCTCCGCCCCGGCCCCCGCCC	chr11	61582634	61582711	-	UCSC Genome Browser	cluster-hsa-mir-1908(1)	hsa-miR-1908	CGGCGGGGACGGCGATTGGTC	hsa-miR-1908*	CCGGCCGCCGGCTCCGCCCCG
427	hsa-mir-192	GCACAGGGCTCTGACCTATGAATTGACAGCCAGTGCTCTCGTCTCCCCTCTGGCTGCCAATTCCATAGGTCACAGGTATGTTCGC	chr11	64658621	64658705	-	UCSC Genome Browser	cluster-hsa-mir-192(4)	hsa-miR-192	CTGACCTATGAATTGACAGCC	hsa-miR-192*	CTGCCAATTCCATAGGTCACAG
428	hsa-mir-194-2	TCCCGCCCCCTGTAACAGCAACTCCATGTGGAAGTGCCCACTGGTTCCAGTGGGGCTGCTGTTATCTGGGGCGAGGGC	chr11	64658830	64658907	-	UCSC Genome Browser	cluster-hsa-mir-192(4)	hsa-miR-194-2	TGTAACAGCAACTCCATGTGGA	hsa-miR-194-2*	CCAGTGGGGCTGCTGTTATCTG
429	hsa-mir-3664	GAAGGTAGGGAACTCTGTCTTCACTCATGAGTACCTTCCAACACGAGCTCTCAGGAGTAAAGACAGAGTTCCCTACCTTCA	chr11	70718383	70718463	-	UCSC Genome Browser	cluster-hsa-mir-3664(1)	hsa-miR-3664-5p	AACTCTGTCTTCACTCATGAGT	hsa-miR-3664-3p	TCTCAGGAGTAAAGACAGAGTTC
430	hsa-mir-139	TCAGGTGTATTCTACAGTGCACGTGTCTCCAGTGTGGCTCGGAGGCTGGAGACGCGGCCCTGTTGGAGTAACAACTGAA	chr11	72326100	72326178	-	UCSC Genome Browser	cluster-hsa-mir-139(1)	hsa-miR-139	TCTACAGTGCACGTGTCTCCAGT	hsa-miR-139*	TGGAGACGCGGCCCTGTTGGAGT
431	hsa-mir-326	TCTTCCGGAGCCTCATCTGTCTGTTGGGCTGGAGGCAGGGCCTTTGTGAAGGCGGGTGGTGCTCAGATCGCCTCTGGGCCCTTCCTCCAGCCCCGAGGCG	chr11	75046142	75046241	-	UCSC Genome Browser	cluster-hsa-mir-326(1)	hsa-miR-326	CCTCTGGGCCCTTCCTCCAG	hsa-miR-326*	CCTCATCTGTCTGTTGGGCT
432	hsa-mir-708	AACTGCCCTCAAGGAGCTTACAATCTAGCTGGGGGTAAATGACTTGCACATGAACACAACTAGACTGTGAGCTTCTAGAGGGCAGGGAC	chr11	79113065	79113153	-	UCSC Genome Browser	cluster-hsa-mir-708(1)	hsa-miR-708	AAGGAGCTTACAATCTAGCTGG	hsa-miR-708*	AACTAGACTGTGAGCTTCTAGA
433	hsa-mir-1304	TTGAGCCCAGCGGTTTGAGGCTACAGTGAGATGTGATCCTGCCACATCTCACTGTAGCCTCGAACCCCTGGGCTCA	chr11	93466849	93466924	-	UCSC Genome Browser	cluster-hsa-mir-1304(1)	hsa-miR-1304-5p	CGGTTTGAGGCTACAGTGAGAT	hsa-miR-1304-3p	TCTCACTGTAGCCTCGAACC
434	hsa-mir-125b-1	CTCCTCTCAGTCCCTGAGACCCTAACTTGTGATGTTTACCGTTTAAATCCACGGGTTAGGCTCTTGGGAGCTGCGAGTCGTG	chr11	121970467	121970548	-	UCSC Genome Browser	cluster-hsa-mir-98(13)	hsa-miR-125b-1	TCCCTGAGACCCTAACTTGTGA	hsa-miR-125b-1*	ACGGGTTAGGCTCTTGGGAGCT
435	hsa-let-7a-2	GCTCCCAGGTTGAGGTAGTAGGTTGTATAGTTTAGAATTACATCAAGGGAGATAACTGTACAGCCTCCTAGCTTTCCTTGGGTCTTG	chr11	122017221	122017307	-	UCSC Genome Browser	cluster-hsa-mir-98(13)	hsa-let-7a-2	TGAGGTAGTAGGTTGTATAGTT	hsa-let-7a-2*	CTGTACAGCCTCCTAGCTTTCC
436	hsa-mir-100	TGTTGCCACAAACCCGTAGATCCGAACTTGTGGTATTAGTCCGCACAAGCTTGTATCTATAGGTATGTGTCTGTTAG	chr11	122022938	122023014	-	UCSC Genome Browser	cluster-hsa-mir-98(13)	hsa-miR-100	AACCCGTAGATCCGAACTTGTG	hsa-miR-100*	CAAGCTTGTATCTATAGGTATG
437	hsa-mir-1293	AAAAGGTTGTTCTGGGTGGTCTGGAGATTTGTGCAGCTTGTACCTGCACAAATCTCCGGACCACTTAGTCTTTAAATGGAG	chr12	50627918	50627998	-	UCSC Genome Browser	cluster-hsa-mir-1293(1)	hsa-miR-1293-5p	TCTGGGTGGTCTGGAGATTTGT	hsa-miR-1293-3p	CAAATCTCCGGACCACTTAGTCT
438	hsa-mir-616	TAATTCCTCCACTCAAAACCCTTCAGTGACTTCCATGACATGAAATAGGAAGTCATTGGAGGGTTTGAGCAGAGGAATGA	chr12	57912958	57913037	-	UCSC Genome Browser	cluster-hsa-mir-616(1)	hsa-miR-616-5p	ACTCAAAACCCTTCAGTGACTT	hsa-miR-616-3p	AAGTCATTGGAGGGTTTGAGC
439	hsa-mir-26a-2	TGTGGCTGGATTCAAGTAATCCAGGATAGGCTGTTTCCATCTGTGAGGCCTATTCTTGATTACTTGTTTCTGGAGGCAGC	chr12	58218393	58218472	-	UCSC Genome Browser	cluster-hsa-mir-26a-1(2)	hsa-miR-26a-2	TTCAAGTAATCCAGGATAGGCT	hsa-miR-26a-2*	CCTATTCTTGATTACTTGTTTC
440	hsa-mir-618	GTTCACAGCCAAACTCTACTTGTCCTTCTGAGTGTAATTACGTACATGCAGTAGCTCAGGAGACAAGCAGGTTTACCCTGTGGATGAGTCTGA	chr12	81329515	81329607	-	UCSC Genome Browser	cluster-hsa-mir-618(1)	hsa-miR-618	AAACTCTACTTGTCCTTCTGAGT	hsa-miR-618*	None
441	hsa-mir-3657	GAAATCTGAAATCACCAATAATGGGACACTAATGTGATTAATGTTGTTGTGTCCCATTATTGGTGATTTCAGATTTCA	chr12	112475421	112475498	-	UCSC Genome Browser	cluster-hsa-mir-3657(1)	hsa-miR-3657	TTGTGTCCCATTATTGGTGATT	hsa-miR-3657*	ATCACCAATAATGGGACACTA
442	hsa-mir-3613	GGGTTTGGATTGTTGTACTTTTTTTTTTGTTCGTTGCATTTTTAGGAACAAAAAAAAAAGCCCAACCCTTCACACCACT	chr13	50570554	50570632	-	UCSC Genome Browser	cluster-hsa-mir-3613(1)	hsa-miR-3613	TGTTGTACTTTTTTTTTTGTTC	hsa-miR-3613*	ACAAAAAAAAAAGCCCAACCCT
443	hsa-mir-16-1	AGCAGTGCCTTAGCAGCACGTAAATATTGGCGTTAAGATTCTAAAATTATCTCCAGTATTAACTGTGCTGCTGAAGTAAGGTTGA	chr13	50623110	50623194	-	UCSC Genome Browser	cluster-hsa-mir-15a(4)	hsa-miR-16-1	TAGCAGCACGTAAATATTGGCG	hsa-miR-16-1*	CCAGTATTAACTGTGCTGCTGAA
444	hsa-mir-15a	TGGAGTAAAGTAGCAGCACATAATGGTTTGTGGATTTTGAAAAGGTGCAGGCCATATTGTGCTGCCTCAAAAATACAAG	chr13	50623256	50623334	-	UCSC Genome Browser	cluster-hsa-mir-15a(4)	hsa-miR-15a	TAGCAGCACATAATGGTTTGT	hsa-miR-15a*	CAGGCCATATTGTGCTGCCTCA
445	hsa-mir-208a	TGTGACGGGCGAGCTTTTGGCCCGGGTTATACCTGATGCTCACGTATAAGACGAGCAAAAAGCTTGTTGGTCAGAGG	chr14	23857801	23857877	-	UCSC Genome Browser	cluster-hsa-mir-208a(1)	hsa-miR-208a	ATAAGACGAGCAAAAAGCTTGT	hsa-miR-208a*	GAGCTTTTGGCCCGGGTTATAC
446	hsa-mir-208b	CCTCTCAGGGAAGCTTTTTGCTCGAATTATGTTTCTGATCCGAATATAAGACGAACAAAAGGTTTGTCTGAGGGCAG	chr14	23887196	23887272	-	UCSC Genome Browser	cluster-hsa-mir-208b(1)	hsa-miR-208b	ATAAGACGAACAAAAGGTTTGT	hsa-miR-208b*	AAGCTTTTTGCTCGAATTATGT
447	hsa-mir-3171	ATATATATAGAGATGTATGGAATCTGTATATATCTATATATATGTGTATATATAGATTCCATAAATCTATATATGTATGT	chr14	28102406	28102485	-	UCSC Genome Browser	cluster-hsa-mir-3171(1)	hsa-miR-3171-3p	TATATAGATTCCATAAATCTAT	hsa-miR-3171-5p	AGATGTATGGAATCTGTATAT
448	hsa-mir-624	TGTTTCAAGGTAGTACCAGTACCTTGTGTTCAGTGGAACCAAGGTAAACACAAGGTATTGGTATTACCTTGAGATAGCA	chr14	31483865	31483943	-	UCSC Genome Browser	cluster-hsa-mir-624(1)	hsa-miR-624-5p	TAGTACCAGTACCTTGTGTTC	hsa-miR-624-3p	CACAAGGTATTGGTATTACCT
449	hsa-mir-3173	CCAGCTTCCCTGCCCTGCCTGTTTTCTCCTTTGTGATTTTATGAGAACAAAGGAGGAAATAGGCAGGCCAGGGAAACGAT	chr14	95604250	95604329	-	UCSC Genome Browser	cluster-hsa-mir-3173(1)	hsa-miR-3173	TGCCCTGCCTGTTTTCTCCTTT	hsa-miR-3173*	AAAGGAGGAAATAGGCAGGCCA
450	hsa-mir-1247	CGCTGGGCGCACCCGTCCCGTTCGTCCCCGGACGTTGCTCTCTACCCCGGGAACGTCGAGACTGGAGCGCCCGAACTG	chr14	102026653	102026730	-	UCSC Genome Browser	cluster-hsa-mir-1247(1)	hsa-miR-1247	ACCCGTCCCGTTCGTCCCCGGA	hsa-miR-1247*	CGGGAACGTCGAGACTGGAGC
451	hsa-mir-211	ACTTGTGGGCTTCCCTTTGTCATCCTTCGCCTAGGGCTCTGAGCAGGGCAGGGACAGCAAAGGGGTGCTCAGTTGTCA	chr15	31357252	31357329	-	UCSC Genome Browser	cluster-hsa-mir-211(1)	hsa-miR-211	TTCCCTTTGTCATCCTTCGCCT	hsa-miR-211*	GCAGGGACAGCAAAGGGGTGC
452	hsa-mir-3942	ACCTCAAAGAAGCAATACTGTTACCTGAAATAGGCTGCGAAGATAACAGTATTTCAGATAACAGTATTACATCTTTGAAGTGT	chr15	35664470	35664552	-	UCSC Genome Browser	cluster-hsa-mir-3942(1)	hsa-miR-3942-5p	AGCAATACTGTTACCTGAAAT	hsa-miR-3942-3p	TTTCAGATAACAGTATTACATC
453	hsa-mir-627	ATTACTGGTAGTGAGTCTCTAAGAAAAGAGGAGGTGGTTGTTTTCCTCCTCTTTTCTTTGAGACTCACTACCAATAATA	chr15	42491781	42491859	-	UCSC Genome Browser	cluster-hsa-mir-627(1)	hsa-miR-627-5p	GTGAGTCTCTAAGAAAAGAGGA	hsa-miR-627-3p	CTCTTTTCTTTGAGACTCACT
454	hsa-mir-1266	AGGTAGTGTCCCTCAGGGCTGTAGAACAGGGCTGGGATTACTAAAGCCCTGTTCTATGCCCTGAGGGACACTGAGCA	chr15	52569319	52569395	-	UCSC Genome Browser	cluster-hsa-mir-1266(1)	hsa-miR-1266	CCTCAGGGCTGTAGAACAGGGCT	hsa-miR-1266*	CCCTGTTCTATGCCCTGAGGG
455	hsa-mir-628	TCACTTCCTCATGCTGACATATTTACTAGAGGGTAAAATTAATAACCTTCTAGTAAGAGTGGCAGTCGAAGGGAAGGGC	chr15	55665142	55665220	-	UCSC Genome Browser	cluster-hsa-mir-628(1)	hsa-miR-628	ATGCTGACATATTTACTAGAGG	hsa-miR-628*	TTCTAGTAAGAGTGGCAGTCGA
456	hsa-mir-2116	CTAGGCTAGGGGTTCTTAGCATAGGAGGTCTTCCCATGCTAAGAAGTCCTCCCATGCCAAGAACTCCCAGACTAGGA	chr15	59463382	59463458	-	UCSC Genome Browser	cluster-hsa-mir-2116(1)	hsa-miR-2116-3p	TCCTCCCATGCCAAGAACTCC	hsa-miR-2116-5p	GGTTCTTAGCATAGGAGGTCT
457	hsa-mir-629	GGGGAGGGGCTGGGTTTACGTTGGGAGAACTTTTACGGTGAACCAGGAGGTTCTCCCAACGTAAGCCCAGCCCCTCCCCTC	chr15	70371716	70371796	-	UCSC Genome Browser	cluster-hsa-mir-629(1)	hsa-miR-629	TGGGTTTACGTTGGGAGAACTT	hsa-miR-629*	GTTCTCCCAACGTAAGCCCAGC
458	hsa-mir-549	ATATATTGAGAGCTCATCCATAGTTGTCACTGTCTCAAATCAGTGACAACTATGGATGAGCTCTTAATATATCC	chr15	81134324	81134397	-	UCSC Genome Browser	cluster-hsa-mir-549(1)	hsa-miR-549-5p	AGCTCATCCATAGTTGTCACTG	hsa-miR-549-3p	GTGACAACTATGGATGAGCTCT
459	hsa-mir-3680	TTAAGGAGGGACTCACTCACAGGATTGTGCAAATGCAAAGTTGGCTTTTGCATGACCCTGGGAGTAGGTGCCTCCTTAAAT	chr16	21517372	21517452	-	UCSC Genome Browser	cluster-hsa-mir-3680(1)	hsa-miR-3680	ACTCACTCACAGGATTGTGCA	hsa-miR-3680*	TGCATGACCCTGGGAGTAGGTGC
460	hsa-mir-328	GCCTGGAGTGGGGGGGCAGGAGGGGCTCAGGGAGAAAGTGCATACAGCCCCTGGCCCTCTCTGCCCTTCCGTCCCCTGCTCT	chr16	67236220	67236301	-	UCSC Genome Browser	cluster-hsa-mir-328(1)	hsa-miR-328	CTGGCCCTCTCTGCCCTTCCGT	hsa-miR-328*	GGGGGGCAGGAGGGGCTCAGGG
461	hsa-mir-1910	GTCCCTTCAGCCAGTCCTGTGCCTGCCGCCTTTGTGCTGTCCTTGGAGGGAGGCAGAAGCAGGATGACAATGAGGGCAA	chr16	85775227	85775305	-	UCSC Genome Browser	cluster-hsa-mir-1910(1)	hsa-miR-1910	CCAGTCCTGTGCCTGCCGCCT	hsa-miR-1910*	GAGGCAGAAGCAGGATGACA
462	hsa-mir-3183	TCTCTGCCCTGCCTCTCTCGGAGTCGCTCGGAGCAGTCACGTTGACGGAATCCTCCGGCGCCTCCTCGAGGGAGGAGAGGCAGGGT	chr17	925715	925800	-	UCSC Genome Browser	cluster-hsa-mir-3183(1)	hsa-miR-3183	GCCTCTCTCGGAGTCGCTCGGA	hsa-miR-3183*	CGGCGCCTCCTCGAGGGAGGA
463	hsa-mir-22	GAGCCGCAGTAGTTCTTCAGTGGCAAGCTTTATGTCCTGACCCAGCTAAAGCTGCCAGTTGAAGAACTGTTGCCCTCTGC	chr17	1617198	1617277	-	UCSC Genome Browser	cluster-hsa-mir-22(1)	hsa-miR-22	AAGCTGCCAGTTGAAGAACTGT	hsa-miR-22*	AGTTCTTCAGTGGCAAGCTTT
464	hsa-mir-132	CTCCAGGGCAACCGTGGCTTTCGATTGTTACTGTGGGAACTGGAGGTAACAGTCTACAGCCATGGTCGCCCCGCAGCA	chr17	1953213	1953290	-	UCSC Genome Browser	cluster-hsa-mir-132(2)	hsa-miR-132-3p	TAACAGTCTACAGCCATGGTCG	hsa-miR-132-5p	ACCGTGGCTTTCGATTGTTACT
465	hsa-mir-212	GCGCGCCGGCACCTTGGCTCTAGACTGCTTACTGCCCGGGCCGCCCTCAGTAACAGTCTCCAGTCACGGCCACCGACGCCTG	chr17	1953573	1953654	-	UCSC Genome Browser	cluster-hsa-mir-132(2)	hsa-miR-212-5p	ACCTTGGCTCTAGACTGCTTACT	hsa-miR-212-3p	TAACAGTCTCCAGTCACGGCCA
466	hsa-mir-195	TCCCTGGCTCTAGCAGCACAGAAATATTGGCACAGGGAAGCGAGTCTGCCAATATTGGCTGTGCTGCTCCAGGCAGGGTGG	chr17	6920936	6921016	-	UCSC Genome Browser	cluster-hsa-mir-195(2)	hsa-miR-195	TAGCAGCACAGAAATATTGGCA	hsa-miR-195*	CCAATATTGGCTGTGCTGCTCCA
467	hsa-mir-497	GCTCCCGCCCCAGCAGCACACTGTGGTTTGTACGGCACTGTGGCCACGTCCAAACCACACTGTGGTGTTAGAGCGAGGGTGG	chr17	6921247	6921328	-	UCSC Genome Browser	cluster-hsa-mir-195(2)	hsa-miR-497	CAGCAGCACACTGTGGTTTGT	hsa-miR-497*	CAAACCACACTGTGGTGTTAGA
468	hsa-mir-324	TATGCCTCCCCGCATCCCCTAGGGCATTGGTGTAAAGCTGGAGACCCACTGCCCCAGGTGCTGCTGGGGGTTGTAGT	chr17	7126617	7126693	-	UCSC Genome Browser	cluster-hsa-mir-324(1)	hsa-miR-324	CGCATCCCCTAGGGCATTGGTGT	hsa-miR-324*	CCACTGCCCCAGGTGCTGCTGG
469	hsa-mir-33b	CGGCCCCGCGGTGCATTGCTGTTGCATTGCACGTGTGTGAGGCGGGTGCAGTGCCTCGGCAGTGCAGCCCGGAGCCGGC	chr17	17717162	17717240	-	UCSC Genome Browser	cluster-hsa-mir-33b(1)	hsa-miR-33b	GTGCATTGCTGTTGCATTGC	hsa-miR-33b*	CAGTGCCTCGGCAGTGCAGCC
470	hsa-mir-1180	CGCGGCTGCTGGACCCACCCGGCCGGGAATAGTGCTCCTGGTTGTTTCCGGCTCGCGTGGGTGTGTCGGCGGCGGG	chr17	19247816	19247891	-	UCSC Genome Browser	cluster-hsa-mir-1180(1)	hsa-miR-1180	TTTCCGGCTCGCGTGGGTGTGT	hsa-miR-1180*	GGACCCACCCGGCCGGGAAT
471	hsa-mir-451	AATGGCAAGGAAACCGTTACCATTACTGAGTTTAGTAATGGTAATGGTTCTCTTGCTATACCCAGA	chr17	27188387	27188452	-	UCSC Genome Browser	cluster-hsa-mir-144(2)	hsa-miR-451-DICER1	AAACCGTTACCATTACTGA	None	None
472	hsa-mir-144	GCCCTGGCTGGGATATCATCATATACTGTAAGTTTGCGATGAGACACTACAGTATAGATGATGTACTAGTCCGGGCA	chr17	27188556	27188632	-	UCSC Genome Browser	cluster-hsa-mir-144(2)	hsa-miR-144	TACAGTATAGATGATGTACT	hsa-miR-144*	GGATATCATCATATACTGTAAGT
473	hsa-mir-152	CCCCCGGCCCAGGTTCTGTGATACACTCCGACTCGGGCTCTGGAGCAGTCAGTGCATGACAGAACTTGGGCCCGGAAGG	chr17	46114530	46114608	-	UCSC Genome Browser	cluster-hsa-mir-152(1)	hsa-miR-152	TCAGTGCATGACAGAACTTGG	hsa-miR-152*	AGGTTCTGTGATACACTCCGACT
474	hsa-mir-10a	CTTCTGTATATACCCTGTAGATCCGAATTTGTGTAAGGAATTTTGTGGTCACAAATTCGTATCTAGGGGAATATGTAGTTGA	chr17	46657217	46657298	-	UCSC Genome Browser	cluster-hsa-mir-10a(1)	hsa-miR-10a	TACCCTGTAGATCCGAATTTGT	hsa-miR-10a*	CAAATTCGTATCTAGGGGAAT
475	hsa-mir-196a-1	CTGAGTGAATTAGGTAGTTTCATGTTGTTGGGCCTGGGTTTCTGAACACAACAACATTAAACCACCCGATTCACGGCAG	chr17	46709847	46709925	-	UCSC Genome Browser	cluster-hsa-mir-196a-1(3)	hsa-miR-196a-1	TAGGTAGTTTCATGTTGTTGGG	hsa-miR-196a-1*	ACAACAACATTAAACCACCCGA
476	hsa-mir-3614	CTGTCTTGGGCCACTTGGATCTGAAGGCTGCCCCTTTGCTCTCTGGGGTAGCCTTCAGATCTTGGTGTTTTGAATTCTTA	chr17	54968633	54968712	-	UCSC Genome Browser	cluster-hsa-mir-3614(1)	hsa-miR-3614-3p	TAGCCTTCAGATCTTGGTGTTT	hsa-miR-3614-5p	CCACTTGGATCTGAAGGCTGCC
477	hsa-mir-142	TGCAGTCACCCATAAAGTAGAAAGCACTACTAACAGCACTGGAGGGTGTAGTGTTTCCTACTTTATGGATGAGTGTACT	chr17	56408596	56408674	-	UCSC Genome Browser	cluster-hsa-mir-142(1)	hsa-miR-142-3p	TGTAGTGTTTCCTACTTTATGGA	hsa-miR-142-5p	CATAAAGTAGAAAGCACTACT
478	hsa-mir-454	AGATCCTAGAACCCTATCAATATTGTCTCTGCTGTGTAAATAGTTCTGAGTAGTGCAATATTGCTTATAGGGTTTTGGTGTTT	chr17	57215138	57215220	-	UCSC Genome Browser	cluster-hsa-mir-301a(2)	hsa-miR-454	TAGTGCAATATTGCTTATAGGGT	hsa-miR-454*	ACCCTATCAATATTGTCTCTGC
479	hsa-mir-301a	GCTAACGAATGCTCTGACTTTATTGCACTACTGTACTTTACAGCTAGCAGTGCAATAGTATTGTCAAAGCATCTGAAAGC	chr17	57228500	57228579	-	UCSC Genome Browser	cluster-hsa-mir-301a(2)	hsa-miR-301a	CAGTGCAATAGTATTGTCAAAGC	hsa-miR-301a*	GCTCTGACTTTATTGCACTACT
480	hsa-mir-338	TGTCCTCTCCAACAATATCCTGGTGCTGAGTGATGACTCAGGCGACTCCAGCATCAGTGATTTTGTTGAAGAGGGCA	chr17	79099678	79099754	-	UCSC Genome Browser	cluster-hsa-mir-338(1)	hsa-miR-338-3p	TCCAGCATCAGTGATTTTGTT	hsa-miR-338-5p	AACAATATCCTGGTGCTGAGT
481	hsa-mir-1250	CTGGCAGGTGACGGTGCTGGATGTGGCCTTTTTGCCTTTTCTAAAGGCCACATTTTCCAGCCCATTCAACCTTCCA	chr17	79107020	79107095	-	UCSC Genome Browser	cluster-hsa-mir-1250(1)	hsa-miR-1250	ACGGTGCTGGATGTGGCCTTT	hsa-miR-1250*	AGGCCACATTTTCCAGCCCATT
482	hsa-mir-133a-1	GCTTTGCTAGAGCTGGTAAAATGGAACCAAATCGCCTCTTCAATGGATTTGGTCCCCTTCAACCAGCTGTAGCTATGCAT	chr18	19405662	19405741	-	UCSC Genome Browser	cluster-hsa-mir-1-1(4)	hsa-miR-133a-1	TTTGGTCCCCTTCAACCAGCTGT	hsa-miR-133a-1*	AGCTGGTAAAATGGAACCAAAT
483	hsa-mir-1-2	TACTCAGAGTACATACTTCTTTATGTACCCATATGAACATACAATGCTATGGAATGTAAAGAAGTATGTATTTTTGGTAGG	chr18	19408966	19409046	-	UCSC Genome Browser	cluster-hsa-mir-1-1(4)	hsa-miR-1-2	TGGAATGTAAAGAAGTATGTAT	hsa-miR-1-2*	ACATACTTCTTTATGTACCCAT
484	hsa-mir-187	GAGACCTCGGGCTACAACACAGGACCCGGGCGCTGCTCTGACCCCTCGTGTCTTGTGTTGCAGCCGGAGGGACGCAG	chr18	33484788	33484864	-	UCSC Genome Browser	cluster-hsa-mir-187(1)	hsa-miR-187	TCGTGTCTTGTGTTGCAGCCGG	hsa-miR-187*	GCTACAACACAGGACCCGGGCG
485	hsa-mir-3940	AAAGATCGAGGTGGGTTGGGGCGGGCTCTGGGGATTTGGTCTCACAGCCCGGATCCCAGCCCACTTACCTTGGTT	chr19	6416436	6416510	-	UCSC Genome Browser	cluster-hsa-mir-3940(1)	hsa-miR-3940	CAGCCCGGATCCCAGCCCACT	hsa-miR-3940*	GTGGGTTGGGGCGGGCTCT
486	hsa-mir-199a-1	GCCCCGCCAACCCAGTGTTCAGACTACCTGTTCAGGAGGCTCTCAATGTGTACAGTAGTCTGCACATTGGTTAGGCTGGGCT	chr19	10928096	10928177	-	UCSC Genome Browser	cluster-hsa-mir-199a-1(3)	hsa-miR-199a-1-3p	ACAGTAGTCTGCACATTGGTT	hsa-miR-199a-1-5p	CCCAGTGTTCAGACTACCTGTTC
487	hsa-mir-24-2	TCTGCCTCCCGTGCCTACTGAGCTGAAACACAGTTGGTTTGTGTACACTGGCTCAGTTCAGCAGGAACAGGGGTCAAGCC	chr19	13947093	13947172	-	UCSC Genome Browser	cluster-hsa-mir-23a(6)	hsa-miR-24-2	TGGCTCAGTTCAGCAGGAACAG	hsa-miR-24-2*	GTGCCTACTGAGCTGAAACACAGT
488	hsa-mir-27a	CCTGAGGAGCAGGGCTTAGCTGCTTGTGAGCAGGGTCCACACCAAGTCGTGTTCACAGTGGCTAAGTTCCGCCCCCCAGGCC	chr19	13947251	13947332	-	UCSC Genome Browser	cluster-hsa-mir-23a(6)	hsa-miR-27a	TTCACAGTGGCTAAGTTCCGC	hsa-miR-27a*	AGGGCTTAGCTGCTTGTGAGCA
489	hsa-mir-23a	ACGGCCGGCTGGGGTTCCTGGGGATGGGATTTGCTTCCTGTCACAAATCACATTGCCAGGGATTTCCAACCGACCCTG	chr19	13947398	13947475	-	UCSC Genome Browser	cluster-hsa-mir-23a(6)	hsa-miR-23a	ATCACATTGCCAGGGATTTCCA	hsa-miR-23a*	GGGGTTCCTGGGGATGGGATTT
490	hsa-mir-1270-1	CAGAGTTATACTGGAGATATGGAAGAGCTGTGTTGGGTATAAGTAACAGGCTTTTCTTTATCTTCTATGTGGCTCTTTG	chr19	20510083	20510161	-	UCSC Genome Browser	cluster-hsa-mir-1270-1(1)	hsa-miR-1270-1	CTGGAGATATGGAAGAGCTGTGT	hsa-miR-1270-1*	AGGCTTTTCTTTATCTTCTATG
491	hsa-mir-1270-2	CAGAGTTATACTGGAGATATGGAAGAGCTGTGTTGGGTATAAGTAACAGGCTTTTCTTTATCTTCTATGTGGCTCTTTG	chr19	20579242	20579320	-	UCSC Genome Browser	cluster-hsa-mir-1270-2(1)	hsa-miR-1270-2	CTGGAGATATGGAAGAGCTGTGT	hsa-miR-1270-2*	AGGCTTTTCTTTATCTTCTATG
492	hsa-mir-641	GAAAGGAAGGAAAGACATAGGATAGAGTCACCTCTGTCCTCTGTCCTCTACCTATAGAGGTGACTGTCCTATGTCTTTCCTTCCTCTTACC	chr19	40788453	40788543	-	UCSC Genome Browser	cluster-hsa-mir-641(1)	hsa-miR-641	AAAGACATAGGATAGAGTCACCT	hsa-miR-641*	TGACTGTCCTATGTCTTTCCT
493	hsa-mir-330	GATCACTGCCTCTCTGGGCCTGTGTCTTAGGCTCTGCAAGATCAACCGAGCAAAGCACACGGCCTGCAGAGAGGCAGCGCTC	chr19	46142257	46142338	-	UCSC Genome Browser	cluster-hsa-mir-330(1)	hsa-miR-330-3p	GCAAAGCACACGGCCTGCAGAGA	hsa-miR-330-5p	TCTCTGGGCCTGTGTCTTAGGCT
494	hsa-mir-150	CATGGCCCTGTCTCCCAACCCTTGTACCAGTGCTGGGCTCAGACCCTGGTACAGGCCTGGGGGACAGGGACCTGGG	chr19	50004045	50004120	-	UCSC Genome Browser	cluster-hsa-mir-150(1)	hsa-miR-150	TCTCCCAACCCTTGTACCAGTG	hsa-miR-150*	CTGGTACAGGCCTGGGGGACA
495	hsa-mir-1289	AAAACTGGTAAATGCAGACTCTTGGTTTCCACCCCCAGAGAATCCCTAAACCGGGGGTGGAGTCCAGGAATCTGCATTTTAGAAAGTAC	chr20	34041803	34041891	-	UCSC Genome Browser	cluster-hsa-mir-1289(1)	hsa-miR-1289-1-3p	TGGAGTCCAGGAATCTGCATTT	hsa-miR-1289-1-5p	AATGCAGACTCTTGGTTTCC
496	hsa-mir-3617	AAGGTCATAGAAAGACATAGTTGCAAGATGGGATTAGAAACCATATGTCTCATCAGCACCCTATGTCCTTTCTCTGCCCTG	chr20	44333740	44333820	-	UCSC Genome Browser	cluster-hsa-mir-3617(1)	hsa-miR-3617	AAAGACATAGTTGCAAGATGGG	hsa-miR-3617*	TCATCAGCACCCTATGTCCTTT
497	hsa-mir-3194	CAGGTGGCAGGGCCAGCCACCAGGAGGGCTGCGTGCCACCCGGGCAGCTCTGCTGCTCACTGGCAGTGTCACCTGCG	chr20	50069439	50069515	-	UCSC Genome Browser	cluster-hsa-mir-3194(1)	hsa-miR-3194-5p	GGCCAGCCACCAGGAGGGCTGC	hsa-miR-3194-3p	AGCTCTGCTGCTCACTGGCAGT
498	hsa-mir-296	ACCCTTCCAGAGGGCCCCCCCTCAATCCTGTTGTGCCTAATTCAGAGGGTTGGGTGGAGGCTCTCCTGAAGGGCTC	chr20	57392671	57392746	-	UCSC Genome Browser	cluster-hsa-mir-296(1)	hsa-miR-296-3p	GAGGGTTGGGTGGAGGCTCTCC	hsa-miR-296-5p	AGGGCCCCCCCTCAATCCTGT
499	hsa-mir-1914	TGTGAGCCCGCCCTGTGCCCGGCCCACTTCTGCTTCCTCTTAGCGCAGGAGGGGTCCCGCACTGGGAGGGGCCCTCAC	chr20	62572818	62572895	-	UCSC Genome Browser	cluster-hsa-mir-1914(1)	hsa-miR-1914-5p	CCCTGTGCCCGGCCCACTTCTGC	hsa-miR-1914-3p	AGGAGGGGTCCCGCACTGGGAG
500	hsa-mir-3198	CTGTGCTCTCACTGTTCACCCAGCACTAGCAGTACCAGACGGTTCTGTGGAGTCCTGGGGAATGGAGAGAGCACAGTC	chr22	18246946	18247023	-	UCSC Genome Browser	cluster-hsa-mir-3198(1)	hsa-miR-3198	GTGGAGTCCTGGGGAATGGAGA	hsa-miR-3198*	ACTGTTCACCCAGCACTAGCAGT
501	hsa-mir-1286	GTCCTCTGGGGACTCAGCTTGCTCTGGCTGCTGGATTGAATTAGCTGCAGGACCAAGATGAGCCCTTGGTGGAGAC	chr22	20236658	20236733	-	UCSC Genome Browser	cluster-hsa-mir-1286(1)	hsa-miR-1286	TGCAGGACCAAGATGAGCCCT	hsa-miR-1286*	GACTCAGCTTGCTCTGGCTGC
502	hsa-mir-3928	TTCCATGGCTGAAGCTCTAAGGTTCCGCCTGCGGGCAGGAAGCGGAGGAACCTTGGAGCTTCGGCAGCTTTTCAA	chr22	31556038	31556112	-	UCSC Genome Browser	cluster-hsa-mir-3928(1)	hsa-miR-3928	GGAGGAACCTTGGAGCTTCGGC	hsa-miR-3928*	GAAGCTCTAAGGTTCCGCCTGC
503	hsa-mir-659	GATTTGGTTCAGGACCTTCCCTGAACCAAGGAAGAGTCACAGTCTCTTCCTTGGTTCAGGGAGGGTCCCCAACAATGTCCT	chr22	38243690	38243770	-	UCSC Genome Browser	cluster-hsa-mir-659(1)	hsa-miR-659	AGGACCTTCCCTGAACCAAGGA	hsa-miR-659*	CTTGGTTCAGGGAGGGTCCCCA
504	hsa-mir-1249	TGGCATGGGGAGGAGGGAGGAGATGGGCCAAGTTCCCTCTGGCTGGAACGCCCTTCCCCCCCTTCTTCACCTGGCGAAC	chr22	45596829	45596907	-	UCSC Genome Browser	cluster-hsa-mir-1249(1)	hsa-miR-1249	ACGCCCTTCCCCCCCTTCTTCA	hsa-miR-1249*	AGGAGGGAGGAGATGGGCCAAGTT
505	hsa-mir-3667	CTGAGGATGAAAGACCCATTGAGGAGAAGGTTCTGCTGGCTGAGAACCTTCCTCTCCATGGGTCTTTCATCCTCAAA	chr22	49937039	49937115	-	UCSC Genome Browser	cluster-hsa-mir-3667(1)	hsa-miR-3667-3p	ACCTTCCTCTCCATGGGTCTTT	hsa-miR-3667-5p	AAGACCCATTGAGGAGAAGGTT
506	hsa-mir-221	TGGGGCATGAACCTGGCATACAATGTAGATTTCTGTGTTCGTTAGGCAACAGCTACATTGTCTGCTGGGTTTCAGGCTACCT	chrX	45605599	45605680	-	UCSC Genome Browser	cluster-hsa-mir-221(2)	hsa-miR-221	AGCTACATTGTCTGCTGGGTTT	hsa-miR-221*	ACCTGGCATACAATGTAGATTTCT
507	hsa-mir-222	TACCCTCAATGGCTCAGTAGCCAGTGTAGATCCTGTCTTTCGTAATCAGCAGCTACATCTGGCTACTGGGTCTCTGATGGCAT	chrX	45606430	45606512	-	UCSC Genome Browser	cluster-hsa-mir-221(2)	hsa-miR-222	AGCTACATCTGGCTACTGGGTCT	hsa-miR-222*	GGCTCAGTAGCCAGTGTAGATC
508	hsa-mir-98	CATGCCAGGGTGAGGTAGTAAGTTGTATTGTTGTGGGGTAGGGATATTAGGCCCCAATTAGAAGATAACTATACAACTTACTACTTTCCCTGGTGTGTG	chrX	53583193	53583291	-	UCSC Genome Browser	cluster-hsa-mir-98(13)	hsa-miR-98	TGAGGTAGTAAGTTGTATTGTT	hsa-miR-98*	CTATACAACTTACTACTTTCC
509	hsa-let-7f-2	CTCTGTGGGATGAGGTAGTAGATTGTATAGTTTTAGGGTCATACCCCATCTTGGAGATAACTATACAGTCTACTGTCTTTCCCACGGTGGT	chrX	53584148	53584238	-	UCSC Genome Browser	cluster-hsa-mir-98(13)	hsa-let-7f-2	TGAGGTAGTAGATTGTATAGTT	hsa-let-7f-2*	CTATACAGTCTACTGTCTTTC
510	hsa-mir-1468	TGGGTGGTTTCTCCGTTTGCCTGTTTCGCTGATGTGCATTCAACTCATTCTCAGCAAAATAAGCAAATGGAAAATTCGTCC	chrX	63005885	63005965	-	UCSC Genome Browser	cluster-hsa-mir-1468(1)	hsa-miR-1468	CTCCGTTTGCCTGTTTCGCTGA	hsa-miR-1468*	AGCAAAATAAGCAAATGGA
511	hsa-mir-421	CATTGTAGGCCTCATTAAATGTTTGTTGAATGAAAAAATGAATCATCAACAGACATTAATTGGGCGCCTGCTCTGTG	chrX	73438217	73438293	-	UCSC Genome Browser	cluster-hsa-mir-374a(4)	hsa-miR-421	ATCAACAGACATTAATTGGGCGC	hsa-miR-421*	CTCATTAAATGTTTGTTGAAT
512	hsa-mir-374b	ACTCGGATGGATATAATACAACCTGCTAAGTGTCCTAGCACTTAGCAGGTTGTATTATCATTGTCCGTGTCT	chrX	73438382	73438453	-	UCSC Genome Browser	cluster-hsa-mir-374a(4)	hsa-miR-374b	ATATAATACAACCTGCTAAGTG	hsa-miR-374b*	CTTAGCAGGTTGTATTATCATT
513	hsa-mir-545	TTAGTAGGCCTCAGTAAATGTTTATTAGATGAATAAATGAATGACTCATCAGCAAACATTTATTGTGTGCCTGCTAAAGT	chrX	73506951	73507030	-	UCSC Genome Browser	cluster-hsa-mir-374a(4)	hsa-miR-545-5p	TCAGTAAATGTTTATTAGATGA	hsa-miR-545-3p	TCAGCAAACATTTATTGTGTGC
514	hsa-mir-374a	ACATCGGCCATTATAATACAACCTGATAAGTGTTATAGCACTTATCAGATTGTATTGTAATTGTCTGTGTAT	chrX	73507120	73507191	-	UCSC Genome Browser	cluster-hsa-mir-374a(4)	hsa-miR-374a	TTATAATACAACCTGATAAGTG	hsa-miR-374a*	CTTATCAGATTGTATTGTAATT
515	hsa-mir-384	AATCAGGAATTTTAAACAATTCCTAGACAATATGTATAATGTTCATAAGTCATTCCTAGAAATTGTTCATAATGCCTGTAACA	chrX	76139698	76139780	-	UCSC Genome Browser	cluster-hsa-mir-325(2)	hsa-miR-384-3p	ATTCCTAGAAATTGTTCATAAT	hsa-miR-384-5p	TTTAAACAATTCCTAGACAATAT
516	hsa-mir-325	GTGCTTGGTTCCTAGTAGGTGTCCAGTAAGTGTTTGTGACATAATTTGTTTATTGAGGACCTCCTATCAATCAAGCACTG	chrX	76225842	76225921	-	UCSC Genome Browser	cluster-hsa-mir-325(2)	hsa-miR-325	TTTATTGAGGACCTCCTATCAA	hsa-miR-325*	CCTAGTAGGTGTCCAGTAAGTGT
517	hsa-mir-361	ATTTGGGAGCTTATCAGAATCTCCAGGGGTACTTTATAATTTCAAAAAGTCCCCCAGGTGTGATTCTGATTTGCTTCCTTT	chrX	85158637	85158717	-	UCSC Genome Browser	cluster-hsa-mir-361(1)	hsa-miR-361-5p	TTATCAGAATCTCCAGGGGTAC	hsa-miR-361-3p	TCCCCCAGGTGTGATTCTGATT
518	hsa-mir-766	CTTGGGTGGTAGGAGGAATTGGTGCTGGTCTTTCATTTTGGATTTGACTCCAGCCCCACAGCCTCAGCCACCCCAGCC	chrX	118780716	118780793	-	UCSC Genome Browser	cluster-hsa-mir-766(1)	hsa-miR-766	ACTCCAGCCCCACAGCCTCAGC	hsa-miR-766*	AGGAGGAATTGGTGCTGGTCTTT
519	hsa-mir-363	TTGCTGTTGTCGGGTGGATCACGATGCAATTTTGATGAGTATCATAGGAGAAAAATTGCACGGTATCCATCTGTAAACCGCAGGA	chrX	133303402	133303486	-	UCSC Genome Browser	cluster-hsa-mir-17(12)	hsa-miR-363	AATTGCACGGTATCCATCTGTA	hsa-miR-363*	CGGGTGGATCACGATGCAATTTT
520	hsa-mir-92a-2	ATTCATCCCTGGGTGGGGATTTGTTGCATTACTTGTGTTCTATATAAAGTATTGCACTTGTCCCGGCCTGTGGAAGAAAGG	chrX	133303564	133303644	-	UCSC Genome Browser	cluster-hsa-mir-17(12)	hsa-miR-92a-2	TATTGCACTTGTCCCGGCCTGT	hsa-miR-92a-2*	GGGTGGGGATTTGTTGCATTACT
521	hsa-mir-19b-2	ACTTACAATTAGTTTTGCAGGTTTGCATTTCAGCGTATATATGTATATGTGGCTGTGCAAATCCATGCAAAACTGATTGTGATAAT	chrX	133303703	133303788	-	UCSC Genome Browser	cluster-hsa-mir-17(12)	hsa-miR-19b-2	TGTGCAAATCCATGCAAAACTGA	hsa-miR-19b-2*	AGTTTTGCAGGTTTGCATTTCAGC
522	hsa-mir-20b	CTAGTAGTACCAAAGTGCTCATAGTGCAGGTAGTTTTGGCATGACTCTACTGTAGTATGGGCACTTCCAGTACTCTTGGAT	chrX	133303832	133303912	-	UCSC Genome Browser	cluster-hsa-mir-17(12)	hsa-miR-20b	CAAAGTGCTCATAGTGCAGGTAG	hsa-miR-20b*	ACTGTAGTATGGGCACTTCCAGT
523	hsa-mir-18b	TCTCTTGTGTTAAGGTGCATCTAGTGCAGTTAGTGAAGCAGCTTAGAATCTACTGCCCTAAATGCCCCTTCTGGCACAGGCT	chrX	133304065	133304146	-	UCSC Genome Browser	cluster-hsa-mir-17(12)	hsa-miR-18b	TAAGGTGCATCTAGTGCAGTT	hsa-miR-18b*	TACTGCCCTAAATGCCCCTTCT
524	hsa-mir-106a	TTGGCCATGTAAAAGTGCTTACAGTGCAGGTAGCTTTTTGAGATCTACTGCAATGTAAGCACTTCTTACATTACCAT	chrX	133304230	133304306	-	UCSC Genome Browser	cluster-hsa-mir-17(12)	hsa-miR-106a	AAAAGTGCTTACAGTGCAGGTAG	hsa-miR-106a*	ACTGCAATGTAAGCACTTCTT
525	hsa-mir-450b	GCAGAATTATTTTTGCAATATGTTCCTGAATATGTAATATAAGTGTATTGGGATCATTTTGCATCCATAGTTTTGTAT	chrX	133674215	133674292	-	UCSC Genome Browser	cluster-hsa-mir-450a-1(4)	hsa-miR-450b	TTTTGCAATATGTTCCTGAATA	hsa-miR-450b*	ATTGGGATCATTTTGCATCCAT
526	hsa-mir-450a-1	ACTAAACTGTTTTTGCGATGTGTTCCTAATATGCACTATAAATATATTGGGAACATTTTGCATGTATAGTTTTGTAT	chrX	133674378	133674454	-	UCSC Genome Browser	cluster-hsa-mir-450a-1(4)	hsa-miR-450a-1	TTTTGCGATGTGTTCCTAATAT	hsa-miR-450a-1*	ATTGGGAACATTTTGCATGTAT
527	hsa-mir-450a-2	GCTAAACTATTTTTGCGATGTGTTCCTAATATGTAATATAAATGTATTGGGGACATTTTGCATTCATAGTTTTGTAT	chrX	133674549	133674625	-	UCSC Genome Browser	cluster-hsa-mir-450a-1(4)	hsa-miR-450a-2	TTTTGCGATGTGTTCCTAATAT	hsa-miR-450a-2*	TTGGGGACATTTTGCATTCAT
528	hsa-mir-542	CTCAGACATCTCGGGGATCATCATGTCACGAGATACCAGTGTGCACTTGTGACAGATTGATAACTGAAAGGTCTGGGAG	chrX	133675384	133675462	-	UCSC Genome Browser	cluster-hsa-mir-450a-1(4)	hsa-miR-542	TGTGACAGATTGATAACTGAAA	hsa-miR-542*	TCGGGGATCATCATGTCACGA
529	hsa-mir-503	AGCCGTGCCCTAGCAGCGGGAACAGTTCTGCAGTGAGCGATCGGTGCTCTGGGGTATTGTTTCCGCTGCCAGGGTAAGTCTGG	chrX	133680351	133680433	-	UCSC Genome Browser	cluster-hsa-mir-424(2)	hsa-miR-503	TAGCAGCGGGAACAGTTCTGCAG	hsa-miR-503*	GGGGTATTGTTTCCGCTGCCAGG
530	hsa-mir-424	CGAGGGGATACAGCAGCAATTCATGTTTTGAAGTGTTCTAAATGGTTCAAAACGTGAGGCGCTGCTATACCCCCTCGT	chrX	133680664	133680741	-	UCSC Genome Browser	cluster-hsa-mir-424(2)	hsa-miR-424	CAGCAGCAATTCATGTTTTGA	hsa-miR-424*	CAAAACGTGAGGCGCTGCTAT
531	hsa-mir-504	GCTGTTGGGAGACCCTGGTCTGCACTCTATCTGTATTCTTACTGAAGGGAGTGCAGGGCAGGGTTTCCCATACAGA	chrX	137749876	137749951	-	UCSC Genome Browser	cluster-hsa-mir-504(1)	hsa-miR-504	GACCCTGGTCTGCACTCTATC	hsa-miR-504*	GGGAGTGCAGGGCAGGGTTT
532	hsa-mir-505	CACCCAGTGGGGGAGCCAGGAAGTATTGATGTTTCTGCCAGTTTAGCGTCAACACTTGCTGGTTTCCTCTCTGGAGCA	chrX	139006309	139006386	-	UCSC Genome Browser	cluster-hsa-mir-505(1)	hsa-miR-505	CGTCAACACTTGCTGGTTTCCT	hsa-miR-505*	GGGAGCCAGGAAGTATTGATGTT
533	hsa-mir-890	GGAAGTGCCCTACTTGGAAAGGCATCAGTTGCTTAGATTACATGTAACTATTCCCTTTCTGAGTAGAGTAAGTCTTA	chrX	145075793	145075869	-	UCSC Genome Browser	cluster-hsa-mir-888(6)	hsa-miR-890-5p	TACTTGGAAAGGCATCAGTTG	hsa-miR-890-3p	AACTATTCCCTTTCTGAGTAGA
534	hsa-mir-888	GGCAGTGCTCTACTCAAAAAGCTGTCAGTCACTTAGATTACATGTGACTGACACCTCTTTGGGTGAAGGAAGGCTC	chrX	145076303	145076378	-	UCSC Genome Browser	cluster-hsa-mir-888(6)	hsa-miR-888	TACTCAAAAAGCTGTCAGTCA	hsa-miR-888*	TGACTGACACCTCTTTGGGTGA
535	hsa-mir-892a	GGCAGTGCCTTACTCAGAAAGGTGCCAGTCACTTACACTACATGTCACTGTGTCCTTTCTGCGTAGAGTAAGGCTCA	chrX	145078186	145078262	-	UCSC Genome Browser	cluster-hsa-mir-888(6)	hsa-miR-892a	CACTGTGTCCTTTCTGCGTAGA	hsa-miR-892a*	TACTCAGAAAGGTGCCAGTCA
536	hsa-mir-892b	TGCAATGCCCTACTCAGAAAGGTGCCATTTATGTAGATTTTATGTCACTGGCTCCTTTCTGGGTAGAGCAAGGCTCA	chrX	145078716	145078792	-	UCSC Genome Browser	cluster-hsa-mir-888(6)	hsa-miR-892b	CACTGGCTCCTTTCTGGGTAGA	hsa-miR-892b*	TACTCAGAAAGGTGCCATTTATG
537	hsa-mir-891b	CCTTAATCCTTGCAACTTACCTGAGTCATTGATTCAGTAAAACATTCAATGGCACATGTTTGTTGTTAGGGTCAAAAGA	chrX	145082571	145082649	-	UCSC Genome Browser	cluster-hsa-mir-888(6)	hsa-miR-891b	TGCAACTTACCTGAGTCATTGA	hsa-miR-891b*	AATGGCACATGTTTGTTGTTAG
538	hsa-mir-891a	CCTTAATCCTTGCAACGAACCTGAGCCACTGATTCAGTAAAATACTCAGTGGCACATGTTTGTTGTGAGGGTCAAAAGA	chrX	145109312	145109390	-	UCSC Genome Browser	cluster-hsa-mir-888(6)	hsa-miR-891a	TGCAACGAACCTGAGCCACTGA	hsa-miR-891a*	AGTGGCACATGTTTGTTGTGAG
539	hsa-mir-513c	TACAGTGCCTTTCTCAAGGAGGTGTCGTTTATGTGAACTAAAATATAAATTTCACCTTTCTGAGAAGAGTAATGTACA	chrX	146271225	146271302	-	UCSC Genome Browser	cluster-hsa-mir-513c(1)	hsa-miR-513c-5p	TTCTCAAGGAGGTGTCGTTTAT	hsa-miR-513c-3p	AAATTTCACCTTTCTGAGAAGA
540	hsa-mir-513b	TACAGTGCCTTTCACAAGGAGGTGTCATTTATGTGAACTAAAATATAAATGTCACCTTTTTGAGAGGAGTAATGTAC	chrX	146280566	146280642	-	UCSC Genome Browser	cluster-hsa-mir-513b(1)	hsa-miR-513b	TTCACAAGGAGGTGTCATTTAT	hsa-miR-513b*	TAAATGTCACCTTTTTGAGAGG
541	hsa-mir-513a-1	TACAGTGCCTTTCACAGGGAGGTGTCATTTATGTGAACTAAAATATAAATTTCACCTTTCTGAGAAGGGTAATGTACA	chrX	146295006	146295083	-	UCSC Genome Browser	cluster-hsa-mir-506(11)	hsa-miR-513a-1-3p	TAAATTTCACCTTTCTGAGAAGG	hsa-miR-513a-1-5p	TTCACAGGGAGGTGTCATTTAT
542	hsa-mir-513a-2	TGCAGTGCCTTTCACAGGGAGGTGTCATTTATGTGAACTAAAATATAAATTTCACCTTTCTGAGAAGGGTAATGTACA	chrX	146307368	146307445	-	UCSC Genome Browser	cluster-hsa-mir-506(11)	hsa-miR-513a-2-3p	TAAATTTCACCTTTCTGAGAAGG	hsa-miR-513a-2-5p	TTCACAGGGAGGTGTCATTTAT
543	hsa-mir-506	TGTAGTGCCTTATTCAGGAAGGTGTTACTTAATAGATTAATATTTGTAAGGCACCCTTCTGAGTAGAGTAATGTGCA	chrX	146312261	146312337	-	UCSC Genome Browser	cluster-hsa-mir-506(11)	hsa-miR-506	GTAAGGCACCCTTCTGAGTAGA	hsa-miR-506*	TATTCAGGAAGGTGTTACTTAA
544	hsa-mir-508	TGTAGTGCCCTACTCCAGAGGGCGTCACTCATGTAAACTAAAACATGATTGTAGCCTTTTGGAGTAGAGTAATACACA	chrX	146318453	146318530	-	UCSC Genome Browser	cluster-hsa-mir-506(11)	hsa-miR-508	TGATTGTAGCCTTTTGGAGTAGA	hsa-miR-508*	TACTCCAGAGGGCGTCACTCATG
545	hsa-mir-514b	TGTGGTACTCTTCTCAAGAGGGAGGCAATCATGTGTAATTAGATATGATTGACACCTCTGTGAGTGGAGTAACACATG	chrX	146331669	146331746	-	UCSC Genome Browser	cluster-hsa-mir-514b(1)	hsa-miR-514b-5p	TTCTCAAGAGGGAGGCAATCAT	hsa-miR-514b-3p	ATTGACACCTCTGTGAGTGGA
546	hsa-mir-509-2	TGTGGTACCCTACTGCAGACAGTGGCAATCATGTATAATTAAAAATGATTGGTACGTCTGTGGGTAGAGTACTGCATG	chrX	146340282	146340359	-	UCSC Genome Browser	cluster-hsa-mir-506(11)	hsa-miR-509-2-3p	TGATTGGTACGTCTGTGGGTAGA	hsa-miR-509-2-5p	TACTGCAGACAGTGGCAATCATG
547	hsa-mir-509-3	TGTGGTACCCTACTGCAGACGTGGCAATCATGTATAATTAAAAATGATTGGTACGTCTGTGGGTAGAGTACTGCATG	chrX	146341169	146341245	-	UCSC Genome Browser	cluster-hsa-mir-506(11)	hsa-miR-509-3-3p	TGATTGGTACGTCTGTGGGTAGA	hsa-miR-509-3-5p	TACTGCAGACGTGGCAATCATG
548	hsa-mir-509-1	TGTGGTACCCTACTGCAGACAGTGGCAATCATGTATAATTAAAAATGATTGGTACGTCTGTGGGTAGAGTACTGCATG	chrX	146342057	146342134	-	UCSC Genome Browser	cluster-hsa-mir-506(11)	hsa-miR-509-1-3p	TGATTGGTACGTCTGTGGGTAGA	hsa-miR-509-1-5p	TACTGCAGACAGTGGCAATCATG
549	hsa-mir-510	TGTGGTGTCCTACTCAGGAGAGTGGCAATCACATGTAATTAGGTGTGATTGAAACCTCTAAGAGTGGAGTAACACATG	chrX	146353850	146353927	-	UCSC Genome Browser	cluster-hsa-mir-506(11)	hsa-miR-510-3p	TGATTGAAACCTCTAAGAGTGGA	hsa-miR-510-5p	TACTCAGGAGAGTGGCAATCACA
550	hsa-mir-514a-1	TGTGGTACCCTACTCTGGAGAGTGACAATCATGTATAATTAAATTTGATTGACACTTCTGTGAGTAGAGTAACGCATG	chrX	146360774	146360851	-	UCSC Genome Browser	cluster-hsa-mir-506(11)	hsa-miR-514a-1	ATTGACACTTCTGTGAGTAGA	hsa-miR-514a-1*	TACTCTGGAGAGTGACAATCATG
551	hsa-mir-514a-2	TGTGGTACCCTACTCTGGAGAGTGACAATCATGTATAACTAAATTTGATTGACACTTCTGTGAGTAGAGTAACGCATG	chrX	146363465	146363542	-	UCSC Genome Browser	cluster-hsa-mir-506(11)	hsa-miR-514a-2	ATTGACACTTCTGTGAGTAGA	hsa-miR-514a-2*	TACTCTGGAGAGTGACAATCATG
552	hsa-mir-514a-3	TGTGGTACCCTACTCTGGAGAGTGACAATCATGTATAACTAAATTTGATTGACACTTCTGTGAGTAGAGTAACGCATG	chrX	146366163	146366240	-	UCSC Genome Browser	cluster-hsa-mir-506(11)	hsa-miR-514a-3	ATTGACACTTCTGTGAGTAGA	hsa-miR-514a-3*	TACTCTGGAGAGTGACAATCATG
553	hsa-mir-224	CAGGGGCTTTCAAGTCACTAGTGGTTCCGTTTAGTAGATGATTGTGCATTGTTTCAAAATGGTGCCCTAGTGACTACAAAGCCCCAGA	chrX	151127046	151127133	-	UCSC Genome Browser	cluster-hsa-mir-224(2)	hsa-miR-224	CAAGTCACTAGTGGTTCCGTTT	hsa-miR-224*	AAATGGTGCCCTAGTGACTACA
554	hsa-mir-452	AAGCACTTACAACTGTTTGCAGAGGAAACTGAGACTTTGTAACTATGTCTCAGTCTCATCTGCAAAGAAGTAAGTGCTTTG	chrX	151128101	151128181	-	UCSC Genome Browser	cluster-hsa-mir-224(2)	hsa-miR-452	AACTGTTTGCAGAGGAAACTGA	hsa-miR-452*	TCAGTCTCATCTGCAAAGAAGT
555	hsa-mir-105-1	TGCATCGTGGTCAAATGCTCAGACTCCTGTGGTGGCTGCTCATGCACCACGGATGTTTGAGCATGTGCTACGGTGTCT	chrX	151560692	151560769	-	UCSC Genome Browser	cluster-hsa-mir-105-1(3)	hsa-miR-105-1	TCAAATGCTCAGACTCCTGTGGT	hsa-miR-105-1*	CCACGGATGTTTGAGCATGTGC
556	hsa-mir-767	TTTTTGCTCATGCACCATGGTTGTCTGAGCATGCAGCATGCTTGTCTGCTCATACCCCATGGTTTCTGAGCAGGAAC	chrX	151561909	151561985	-	UCSC Genome Browser	cluster-hsa-mir-105-1(3)	hsa-miR-767	TGCACCATGGTTGTCTGAGCATGC	hsa-miR-767*	CTGCTCATACCCCATGGTTTCT
557	hsa-mir-105-2	TGCATCGTGGTCAAATGCTCAGACTCCTGTGGTGGCTGCTTATGCACCACGGATGTTTGAGCATGTGCTATGGTGTCT	chrX	151562885	151562962	-	UCSC Genome Browser	cluster-hsa-mir-105-1(3)	hsa-miR-105-2	TCAAATGCTCAGACTCCTGTGGT	hsa-miR-105-2*	CCACGGATGTTTGAGCATGTGC

## Sheet: Table II
miR name	Precursor	Genomic cluster	Sequence family	Merged mature miR name
hsa-let-7a-1	hsa-let-7a-1	cluster-hsa-mir-98(13)	sf-hsa-let-7a-1(12)	hsa-let-7a(3)
hsa-let-7a-2	hsa-let-7a-2	cluster-hsa-mir-98(13)	sf-hsa-let-7a-1(12)	hsa-let-7a(3)
hsa-let-7a-3	hsa-let-7a-3	cluster-hsa-mir-98(13)	sf-hsa-let-7a-1(12)	hsa-let-7a(3)
hsa-let-7b	hsa-let-7b	cluster-hsa-mir-98(13)	sf-hsa-let-7a-1(12)	hsa-let-7b
hsa-let-7c	hsa-let-7c	cluster-hsa-mir-98(13)	sf-hsa-let-7a-1(12)	hsa-let-7c
hsa-let-7d	hsa-let-7d	cluster-hsa-mir-98(13)	sf-hsa-let-7a-1(12)	hsa-let-7d
hsa-let-7e	hsa-let-7e	cluster-hsa-mir-99b(3)	sf-hsa-let-7a-1(12)	hsa-let-7e
hsa-let-7f-1	hsa-let-7f-1	cluster-hsa-mir-98(13)	sf-hsa-let-7a-1(12)	hsa-let-7f(2)
hsa-let-7f-2	hsa-let-7f-2	cluster-hsa-mir-98(13)	sf-hsa-let-7a-1(12)	hsa-let-7f(2)
hsa-let-7g	hsa-let-7g	cluster-hsa-mir-135a-1(3)	sf-hsa-let-7a-1(12)	hsa-let-7g
hsa-let-7i	hsa-let-7i	cluster-hsa-let-7i(1)	sf-hsa-let-7a-1(12)	hsa-let-7i
hsa-miR-98	hsa-mir-98	cluster-hsa-mir-98(13)	sf-hsa-let-7a-1(12)	hsa-miR-98
hsa-let-7a-1*	hsa-let-7a-1	cluster-hsa-mir-98(13)	sf-hsa-let-7a-1*(11)	hsa-let-7a*(2)
hsa-let-7a-2*	hsa-let-7a-2	cluster-hsa-mir-98(13)	sf-hsa-let-7a-1*(11)	hsa-let-7a-2*
hsa-let-7a-3*	hsa-let-7a-3	cluster-hsa-mir-98(13)	sf-hsa-let-7a-1*(11)	hsa-let-7a*(2)
hsa-let-7b*	hsa-let-7b	cluster-hsa-mir-98(13)	sf-hsa-let-7a-1*(11)	hsa-let-7b*
hsa-let-7c*	hsa-let-7c	cluster-hsa-mir-98(13)	sf-hsa-let-7a-1*(11)	hsa-let-7c*
hsa-let-7d*	hsa-let-7d	cluster-hsa-mir-98(13)	sf-hsa-let-7a-1*(11)	hsa-let-7d*
hsa-let-7e*	hsa-let-7e	cluster-hsa-mir-99b(3)	sf-hsa-let-7a-1*(11)	hsa-let-7e*
hsa-let-7f-1*	hsa-let-7f-1	cluster-hsa-mir-98(13)	sf-hsa-let-7a-1*(11)	hsa-let-7f-1*
hsa-let-7f-2*	hsa-let-7f-2	cluster-hsa-mir-98(13)	sf-hsa-let-7a-1*(11)	hsa-let-7f-2*
hsa-let-7g*	hsa-let-7g	cluster-hsa-mir-135a-1(3)	sf-hsa-let-7a-1*(11)	hsa-let-7g*
hsa-miR-98*	hsa-mir-98	cluster-hsa-mir-98(13)	sf-hsa-let-7a-1*(11)	hsa-miR-98*
hsa-let-7i*	hsa-let-7i	cluster-hsa-let-7i(1)	sf-hsa-let-7i*(1)	hsa-let-7i*
hsa-miR-1-1	hsa-mir-1-1	cluster-hsa-mir-1-1(4)	sf-hsa-miR-1-1(3)	hsa-miR-1(2)
hsa-miR-1-2	hsa-mir-1-2	cluster-hsa-mir-1-1(4)	sf-hsa-miR-1-1(3)	hsa-miR-1(2)
hsa-miR-206	hsa-mir-206	cluster-hsa-mir-133b(2)	sf-hsa-miR-1-1(3)	hsa-miR-206
hsa-miR-1-1*	hsa-mir-1-1	cluster-hsa-mir-1-1(4)	sf-hsa-miR-1-1*(3)	hsa-miR-1-1*
hsa-miR-1-2*	hsa-mir-1-2	cluster-hsa-mir-1-1(4)	sf-hsa-miR-1-1*(3)	hsa-miR-1-2*
hsa-miR-206*	hsa-mir-206	cluster-hsa-mir-133b(2)	sf-hsa-miR-1-1*(3)	hsa-miR-206*
hsa-miR-101-1	hsa-mir-101-1	cluster-hsa-mir-101-1(2)	sf-hsa-miR-101-1(2)	hsa-miR-101(2)
hsa-miR-101-2	hsa-mir-101-2	cluster-hsa-mir-101-1(2)	sf-hsa-miR-101-1(2)	hsa-miR-101(2)
hsa-miR-101-1*	hsa-mir-101-1	cluster-hsa-mir-101-1(2)	sf-hsa-miR-101-1*(2)	hsa-miR-101-1*
hsa-miR-101-2*	hsa-mir-101-2	cluster-hsa-mir-101-1(2)	sf-hsa-miR-101-1*(2)	hsa-miR-101-2*
hsa-miR-103-1	hsa-mir-103-1	cluster-hsa-mir-103-1(2)	sf-hsa-miR-103-1(3)	hsa-miR-103(2)
hsa-miR-103-2	hsa-mir-103-2	cluster-hsa-mir-103-1(2)	sf-hsa-miR-103-1(3)	hsa-miR-103(2)
hsa-miR-107	hsa-mir-107	cluster-hsa-mir-107(1)	sf-hsa-miR-103-1(3)	hsa-miR-107
hsa-miR-103-1*	hsa-mir-103-1	cluster-hsa-mir-103-1(2)	sf-hsa-miR-103-1*(3)	hsa-miR-103-1*
hsa-miR-103-2*	hsa-mir-103-2	cluster-hsa-mir-103-1(2)	sf-hsa-miR-103-1*(3)	hsa-miR-103-2*
hsa-miR-107*	hsa-mir-107	cluster-hsa-mir-107(1)	sf-hsa-miR-103-1*(3)	hsa-miR-107*
hsa-miR-105-1	hsa-mir-105-1	cluster-hsa-mir-105-1(3)	sf-hsa-miR-105-1(2)	hsa-miR-105(2)
hsa-miR-105-2	hsa-mir-105-2	cluster-hsa-mir-105-1(3)	sf-hsa-miR-105-1(2)	hsa-miR-105(2)
hsa-miR-105-1*	hsa-mir-105-1	cluster-hsa-mir-105-1(3)	sf-hsa-miR-105-1*(2)	hsa-miR-105*(2)
hsa-miR-105-2*	hsa-mir-105-2	cluster-hsa-mir-105-1(3)	sf-hsa-miR-105-1*(2)	hsa-miR-105*(2)
hsa-miR-106b*	hsa-mir-106b	cluster-hsa-mir-25(3)	sf-hsa-miR-106b*(1)	hsa-miR-106b*
hsa-miR-10a	hsa-mir-10a	cluster-hsa-mir-10a(1)	sf-hsa-miR-10a(2)	hsa-miR-10a
hsa-miR-10b	hsa-mir-10b	cluster-hsa-mir-10b(1)	sf-hsa-miR-10a(2)	hsa-miR-10b
hsa-miR-10a*	hsa-mir-10a	cluster-hsa-mir-10a(1)	sf-hsa-miR-10a*(2)	hsa-miR-10a*
hsa-miR-10b*	hsa-mir-10b	cluster-hsa-mir-10b(1)	sf-hsa-miR-10a*(2)	hsa-miR-10b*
hsa-miR-1179	hsa-mir-1179	cluster-hsa-mir-1179(1)	sf-hsa-miR-1179(1)	hsa-miR-1179
hsa-miR-1179*	hsa-mir-1179	cluster-hsa-mir-1179(1)	sf-hsa-miR-1179*(1)	hsa-miR-1179*
hsa-miR-1180	hsa-mir-1180	cluster-hsa-mir-1180(1)	sf-hsa-miR-1180(1)	hsa-miR-1180
hsa-miR-1180*	hsa-mir-1180	cluster-hsa-mir-1180(1)	sf-hsa-miR-1180*(1)	hsa-miR-1180*
hsa-miR-1185-1-5p	hsa-mir-1185-1	cluster-hsa-mir-134(41)	sf-hsa-miR-1185-1-5p(2)	hsa-miR-1185-5p(2)
hsa-miR-1185-2-5p	hsa-mir-1185-2	cluster-hsa-mir-134(41)	sf-hsa-miR-1185-1-5p(2)	hsa-miR-1185-5p(2)
hsa-miR-1193-3p	hsa-mir-1193	cluster-hsa-mir-134(41)	sf-hsa-miR-1193-3p(1)	hsa-miR-1193-3p
hsa-miR-1193-5p	hsa-mir-1193	cluster-hsa-mir-134(41)	sf-hsa-miR-1193-5p(1)	hsa-miR-1193-5p
hsa-miR-1197	hsa-mir-1197	cluster-hsa-mir-134(41)	sf-hsa-miR-1197(1)	hsa-miR-1197
hsa-miR-1197*	hsa-mir-1197	cluster-hsa-mir-134(41)	sf-hsa-miR-1197*(1)	hsa-miR-1197*
hsa-miR-122	hsa-mir-122	cluster-hsa-mir-122(1)	sf-hsa-miR-122(1)	hsa-miR-122
hsa-miR-122*	hsa-mir-122	cluster-hsa-mir-122(1)	sf-hsa-miR-122*(1)	hsa-miR-122*
hsa-miR-124-1	hsa-mir-124-1	cluster-hsa-mir-124-1(3)	sf-hsa-miR-124-1(3)	hsa-miR-124(3)
hsa-miR-124-2	hsa-mir-124-2	cluster-hsa-mir-124-1(3)	sf-hsa-miR-124-1(3)	hsa-miR-124(3)
hsa-miR-124-3	hsa-mir-124-3	cluster-hsa-mir-124-1(3)	sf-hsa-miR-124-1(3)	hsa-miR-124(3)
hsa-miR-124-1*	hsa-mir-124-1	cluster-hsa-mir-124-1(3)	sf-hsa-miR-124-1*(3)	hsa-miR-124*(3)
hsa-miR-124-2*	hsa-mir-124-2	cluster-hsa-mir-124-1(3)	sf-hsa-miR-124-1*(3)	hsa-miR-124*(3)
hsa-miR-124-3*	hsa-mir-124-3	cluster-hsa-mir-124-1(3)	sf-hsa-miR-124-1*(3)	hsa-miR-124*(3)
hsa-miR-1245-3p	hsa-mir-1245	cluster-hsa-mir-1245(1)	sf-hsa-miR-1245-3p(1)	hsa-miR-1245-3p
hsa-miR-1245-5p	hsa-mir-1245	cluster-hsa-mir-1245(1)	sf-hsa-miR-1245-5p(1)	hsa-miR-1245-5p
hsa-miR-1247	hsa-mir-1247	cluster-hsa-mir-1247(1)	sf-hsa-miR-1247(1)	hsa-miR-1247
hsa-miR-1247*	hsa-mir-1247	cluster-hsa-mir-1247(1)	sf-hsa-miR-1247*(1)	hsa-miR-1247*
hsa-miR-1249	hsa-mir-1249	cluster-hsa-mir-1249(1)	sf-hsa-miR-1249(1)	hsa-miR-1249
hsa-miR-1249*	hsa-mir-1249	cluster-hsa-mir-1249(1)	sf-hsa-miR-1249*(1)	hsa-miR-1249*
hsa-miR-1250	hsa-mir-1250	cluster-hsa-mir-1250(1)	sf-hsa-miR-1250(1)	hsa-miR-1250
hsa-miR-1250*	hsa-mir-1250	cluster-hsa-mir-1250(1)	sf-hsa-miR-1250*(1)	hsa-miR-1250*
hsa-miR-1251	hsa-mir-1251	cluster-hsa-mir-1251(1)	sf-hsa-miR-1251(1)	hsa-miR-1251
hsa-miR-1251*	hsa-mir-1251	cluster-hsa-mir-1251(1)	sf-hsa-miR-1251*(1)	hsa-miR-1251*
hsa-miR-1252	hsa-mir-1252	cluster-hsa-mir-1252(1)	sf-hsa-miR-1252(1)	hsa-miR-1252
hsa-miR-1252*	hsa-mir-1252	cluster-hsa-mir-1252(1)	sf-hsa-miR-1252*(1)	hsa-miR-1252*
hsa-miR-1255a-3p	hsa-mir-1255a	cluster-hsa-mir-1255a(1)	sf-hsa-miR-1255a-3p(1)	hsa-miR-1255a-3p
hsa-miR-1255a-5p	hsa-mir-1255a	cluster-hsa-mir-1255a(1)	sf-hsa-miR-1255a-5p(2)	hsa-miR-1255a-5p
hsa-miR-1255b	hsa-mir-1255b	cluster-hsa-mir-1255b(1)	sf-hsa-miR-1255a-5p(2)	hsa-miR-1255b
hsa-miR-1255b*	hsa-mir-1255b	cluster-hsa-mir-1255b(1)	sf-hsa-miR-1255b*(1)	hsa-miR-1255b*
hsa-miR-1256-3p	hsa-mir-1256	cluster-hsa-mir-1256(1)	sf-hsa-miR-1256-3p(1)	hsa-miR-1256-3p
hsa-miR-1256-5p	hsa-mir-1256	cluster-hsa-mir-1256(1)	sf-hsa-miR-1256-5p(1)	hsa-miR-1256-5p
hsa-miR-1258-3p	hsa-mir-1258	cluster-hsa-mir-1258(1)	sf-hsa-miR-1258-3p(1)	hsa-miR-1258-3p
hsa-miR-1258-5p	hsa-mir-1258	cluster-hsa-mir-1258(1)	sf-hsa-miR-1258-5p(1)	hsa-miR-1258-5p
hsa-miR-125a	hsa-mir-125a	cluster-hsa-mir-99b(3)	sf-hsa-miR-125a(3)	hsa-miR-125a
hsa-miR-125b-1	hsa-mir-125b-1	cluster-hsa-mir-98(13)	sf-hsa-miR-125a(3)	hsa-miR-125b(2)
hsa-miR-125b-2	hsa-mir-125b-2	cluster-hsa-mir-98(13)	sf-hsa-miR-125a(3)	hsa-miR-125b(2)
hsa-miR-125a*	hsa-mir-125a	cluster-hsa-mir-99b(3)	sf-hsa-miR-125a*(1)	hsa-miR-125a*
hsa-miR-125b-1*	hsa-mir-125b-1	cluster-hsa-mir-98(13)	sf-hsa-miR-125b-1*(1)	hsa-miR-125b-1*
hsa-miR-125b-2*	hsa-mir-125b-2	cluster-hsa-mir-98(13)	sf-hsa-miR-125b-2*(1)	hsa-miR-125b-2*
hsa-miR-126	hsa-mir-126	cluster-hsa-mir-126(1)	sf-hsa-miR-126(1)	hsa-miR-126
hsa-miR-126*	hsa-mir-126	cluster-hsa-mir-126(1)	sf-hsa-miR-126*(1)	hsa-miR-126*
hsa-miR-1263-3p	hsa-mir-1263	cluster-hsa-mir-1263(1)	sf-hsa-miR-1263-3p(1)	hsa-miR-1263-3p
hsa-miR-1263-5p	hsa-mir-1263	cluster-hsa-mir-1263(1)	sf-hsa-miR-1263-5p(1)	hsa-miR-1263-5p
hsa-miR-1264	hsa-mir-1264	cluster-hsa-mir-1264(2)	sf-hsa-miR-1264(1)	hsa-miR-1264
hsa-miR-1264*	hsa-mir-1264	cluster-hsa-mir-1264(2)	sf-hsa-miR-1264*(1)	hsa-miR-1264*
hsa-miR-1266	hsa-mir-1266	cluster-hsa-mir-1266(1)	sf-hsa-miR-1266(1)	hsa-miR-1266
hsa-miR-1266*	hsa-mir-1266	cluster-hsa-mir-1266(1)	sf-hsa-miR-1266*(1)	hsa-miR-1266*
hsa-miR-1269	hsa-mir-1269	cluster-hsa-mir-1269(1)	sf-hsa-miR-1269(1)	hsa-miR-1269
hsa-miR-1269*	hsa-mir-1269	cluster-hsa-mir-1269(1)	sf-hsa-miR-1269*(1)	hsa-miR-1269*
hsa-miR-127-3p	hsa-mir-127	cluster-hsa-mir-127(8)	sf-hsa-miR-127-3p(1)	hsa-miR-127-3p
hsa-miR-127-5p	hsa-mir-127	cluster-hsa-mir-127(8)	sf-hsa-miR-127-5p(1)	hsa-miR-127-5p
hsa-miR-1270-1	hsa-mir-1270-1	cluster-hsa-mir-1270-1(1)	sf-hsa-miR-1270-1(2)	hsa-miR-1270(2)
hsa-miR-1270-2	hsa-mir-1270-2	cluster-hsa-mir-1270-2(1)	sf-hsa-miR-1270-1(2)	hsa-miR-1270(2)
hsa-miR-1270-1*	hsa-mir-1270-1	cluster-hsa-mir-1270-1(1)	sf-hsa-miR-1270-1*(2)	hsa-miR-1270*(2)
hsa-miR-1270-2*	hsa-mir-1270-2	cluster-hsa-mir-1270-2(1)	sf-hsa-miR-1270-1*(2)	hsa-miR-1270*(2)
hsa-miR-1271	hsa-mir-1271	cluster-hsa-mir-1271(1)	sf-hsa-miR-1271(1)	hsa-miR-1271
hsa-miR-1271*	hsa-mir-1271	cluster-hsa-mir-1271(1)	sf-hsa-miR-1271*(1)	hsa-miR-1271*
hsa-miR-1277-3p	hsa-mir-1277	cluster-hsa-mir-1277(1)	sf-hsa-miR-1277-3p(1)	hsa-miR-1277-3p
hsa-miR-1277-5p	hsa-mir-1277	cluster-hsa-mir-1277(1)	sf-hsa-miR-1277-5p(1)	hsa-miR-1277-5p
hsa-miR-1278	hsa-mir-1278	cluster-hsa-mir-1278(1)	sf-hsa-miR-1278(1)	hsa-miR-1278
hsa-miR-1278*	hsa-mir-1278	cluster-hsa-mir-1278(1)	sf-hsa-miR-1278*(1)	hsa-miR-1278*
hsa-miR-128-1	hsa-mir-128-1	cluster-hsa-mir-128-1(2)	sf-hsa-miR-128-1(2)	hsa-miR-128(2)
hsa-miR-128-2	hsa-mir-128-2	cluster-hsa-mir-128-1(2)	sf-hsa-miR-128-1(2)	hsa-miR-128(2)
hsa-miR-128-1*	hsa-mir-128-1	cluster-hsa-mir-128-1(2)	sf-hsa-miR-128-1*(2)	hsa-miR-128-1*
hsa-miR-128-2*	hsa-mir-128-2	cluster-hsa-mir-128-1(2)	sf-hsa-miR-128-1*(2)	hsa-miR-128-2*
hsa-miR-1283-1-3p	hsa-mir-1283-1	cluster-hsa-mir-498(46)	sf-hsa-miR-1283-1-3p(1)	hsa-miR-1283-1-3p
hsa-miR-1283-1-5p	hsa-mir-1283-1	cluster-hsa-mir-498(46)	sf-hsa-miR-1283-1-5p(2)	hsa-miR-1283-5p(2)
hsa-miR-1283-2-5p	hsa-mir-1283-2	cluster-hsa-mir-498(46)	sf-hsa-miR-1283-1-5p(2)	hsa-miR-1283-5p(2)
hsa-miR-1283-2-3p	hsa-mir-1283-2	cluster-hsa-mir-498(46)	sf-hsa-miR-1283-2-3p(1)	hsa-miR-1283-2-3p
hsa-miR-1284-3p	hsa-mir-1284	cluster-hsa-mir-1284(1)	sf-hsa-miR-1284-3p(1)	hsa-miR-1284-3p
hsa-miR-1284-5p	hsa-mir-1284	cluster-hsa-mir-1284(1)	sf-hsa-miR-1284-5p(1)	hsa-miR-1284-5p
hsa-miR-1286	hsa-mir-1286	cluster-hsa-mir-1286(1)	sf-hsa-miR-1286(1)	hsa-miR-1286
hsa-miR-1286*	hsa-mir-1286	cluster-hsa-mir-1286(1)	sf-hsa-miR-1286*(1)	hsa-miR-1286*
hsa-miR-1287	hsa-mir-1287	cluster-hsa-mir-1287(1)	sf-hsa-miR-1287(1)	hsa-miR-1287
hsa-miR-1287*	hsa-mir-1287	cluster-hsa-mir-1287(1)	sf-hsa-miR-1287*(1)	hsa-miR-1287*
hsa-miR-1289-3p	hsa-mir-1289	cluster-hsa-mir-1289(1)	sf-hsa-miR-1289-3p(1)	hsa-miR-1289-3p
hsa-miR-1289-5p	hsa-mir-1289	cluster-hsa-mir-1289(1)	sf-hsa-miR-1289-5p(1)	hsa-miR-1289-5p
hsa-miR-129-1-3p	hsa-mir-129-1	cluster-hsa-mir-129-1(2)	sf-hsa-miR-129-1-3p(2)	hsa-miR-129-1-3p
hsa-miR-129-2-3p	hsa-mir-129-2	cluster-hsa-mir-129-1(2)	sf-hsa-miR-129-1-3p(2)	hsa-miR-129-2-3p
hsa-miR-129-1-5p	hsa-mir-129-1	cluster-hsa-mir-129-1(2)	sf-hsa-miR-129-1-5p(2)	hsa-miR-129-5p(2)
hsa-miR-129-2-5p	hsa-mir-129-2	cluster-hsa-mir-129-1(2)	sf-hsa-miR-129-1-5p(2)	hsa-miR-129-5p(2)
hsa-miR-1293-3p	hsa-mir-1293	cluster-hsa-mir-1293(1)	sf-hsa-miR-1293-3p(1)	hsa-miR-1293-3p
hsa-miR-1293-5p	hsa-mir-1293	cluster-hsa-mir-1293(1)	sf-hsa-miR-1293-5p(1)	hsa-miR-1293-5p
hsa-miR-1294-3p	hsa-mir-1294	cluster-hsa-mir-1294(1)	sf-hsa-miR-1294-3p(1)	hsa-miR-1294-3p
hsa-miR-1294-5p	hsa-mir-1294	cluster-hsa-mir-1294(1)	sf-hsa-miR-1294-5p(1)	hsa-miR-1294-5p
hsa-miR-1295	hsa-mir-1295	cluster-hsa-mir-1295(1)	sf-hsa-miR-1295(1)	hsa-miR-1295
hsa-miR-1295*	hsa-mir-1295	cluster-hsa-mir-1295(1)	sf-hsa-miR-1295*(1)	hsa-miR-1295*
hsa-miR-1296	hsa-mir-1296	cluster-hsa-mir-1296(1)	sf-hsa-miR-1296(1)	hsa-miR-1296
hsa-miR-1296*	hsa-mir-1296	cluster-hsa-mir-1296(1)	sf-hsa-miR-1296*(1)	hsa-miR-1296*
hsa-miR-1298-3p	hsa-mir-1298	cluster-hsa-mir-1298(1)	sf-hsa-miR-1298-3p(1)	hsa-miR-1298-3p
hsa-miR-1298-5p	hsa-mir-1298	cluster-hsa-mir-1298(1)	sf-hsa-miR-1298-5p(1)	hsa-miR-1298-5p
hsa-miR-1301	hsa-mir-1301	cluster-hsa-mir-1301(1)	sf-hsa-miR-1301(1)	hsa-miR-1301
hsa-miR-1301*	hsa-mir-1301	cluster-hsa-mir-1301(1)	sf-hsa-miR-1301*(1)	hsa-miR-1301*
hsa-miR-1303-3p	hsa-mir-1303	cluster-hsa-mir-1303(1)	sf-hsa-miR-1303-3p(1)	hsa-miR-1303-3p
hsa-miR-1303-5p	hsa-mir-1303	cluster-hsa-mir-1303(1)	sf-hsa-miR-1303-5p(1)	hsa-miR-1303-5p
hsa-miR-1304-3p	hsa-mir-1304	cluster-hsa-mir-1304(1)	sf-hsa-miR-1304-3p(1)	hsa-miR-1304-3p
hsa-miR-1304-5p	hsa-mir-1304	cluster-hsa-mir-1304(1)	sf-hsa-miR-1304-5p(1)	hsa-miR-1304-5p
hsa-miR-1305	hsa-mir-1305	cluster-hsa-mir-1305(1)	sf-hsa-miR-1305(1)	hsa-miR-1305
hsa-miR-1305*	hsa-mir-1305	cluster-hsa-mir-1305(1)	sf-hsa-miR-1305*(1)	hsa-miR-1305*
hsa-miR-1306-3p	hsa-mir-1306	cluster-hsa-mir-1306(1)	sf-hsa-miR-1306-3p(1)	hsa-miR-1306-3p
hsa-miR-1306-5p	hsa-mir-1306	cluster-hsa-mir-1306(1)	sf-hsa-miR-1306-5p(1)	hsa-miR-1306-5p
hsa-miR-1307	hsa-mir-1307	cluster-hsa-mir-1307(1)	sf-hsa-miR-1307(1)	hsa-miR-1307
hsa-miR-1307*	hsa-mir-1307	cluster-hsa-mir-1307(1)	sf-hsa-miR-1307*(1)	hsa-miR-1307*
hsa-miR-130a	hsa-mir-130a	cluster-hsa-mir-130a(1)	sf-hsa-miR-130a(2)	hsa-miR-130a
hsa-miR-130b-3p	hsa-mir-130b	cluster-hsa-mir-130b(2)	sf-hsa-miR-130a(2)	hsa-miR-130b-3p
hsa-miR-130a*	hsa-mir-130a	cluster-hsa-mir-130a(1)	sf-hsa-miR-130a*(1)	hsa-miR-130a*
hsa-miR-130b-5p	hsa-mir-130b	cluster-hsa-mir-130b(2)	sf-hsa-miR-130b-5p(1)	hsa-miR-130b-5p
hsa-miR-132-3p	hsa-mir-132	cluster-hsa-mir-132(2)	sf-hsa-miR-132-3p(1)	hsa-miR-132-3p
hsa-miR-132-5p	hsa-mir-132	cluster-hsa-mir-132(2)	sf-hsa-miR-132-5p(1)	hsa-miR-132-5p
hsa-miR-1323	hsa-mir-1323	cluster-hsa-mir-498(46)	sf-hsa-miR-1323(1)	hsa-miR-1323
hsa-miR-1323*	hsa-mir-1323	cluster-hsa-mir-498(46)	sf-hsa-miR-1323*(1)	hsa-miR-1323*
hsa-miR-133a-1	hsa-mir-133a-1	cluster-hsa-mir-1-1(4)	sf-hsa-miR-133a-1(3)	hsa-miR-133a(2)
hsa-miR-133a-2	hsa-mir-133a-2	cluster-hsa-mir-1-1(4)	sf-hsa-miR-133a-1(3)	hsa-miR-133a(2)
hsa-miR-133b	hsa-mir-133b	cluster-hsa-mir-133b(2)	sf-hsa-miR-133a-1(3)	hsa-miR-133b
hsa-miR-133a-1*	hsa-mir-133a-1	cluster-hsa-mir-1-1(4)	sf-hsa-miR-133a-1*(2)	hsa-miR-133a*(2)
hsa-miR-133a-2*	hsa-mir-133a-2	cluster-hsa-mir-1-1(4)	sf-hsa-miR-133a-1*(2)	hsa-miR-133a*(2)
hsa-miR-133b*	hsa-mir-133b	cluster-hsa-mir-133b(2)	sf-hsa-miR-133b*(1)	hsa-miR-133b*
hsa-miR-134	hsa-mir-134	cluster-hsa-mir-134(41)	sf-hsa-miR-134(1)	hsa-miR-134
hsa-miR-134*	hsa-mir-134	cluster-hsa-mir-134(41)	sf-hsa-miR-134*(1)	hsa-miR-134*
hsa-miR-135a-1	hsa-mir-135a-1	cluster-hsa-mir-135a-1(3)	sf-hsa-miR-135a-1(3)	hsa-miR-135a(2)
hsa-miR-135a-2	hsa-mir-135a-2	cluster-hsa-mir-135a-1(3)	sf-hsa-miR-135a-1(3)	hsa-miR-135a(2)
hsa-miR-135b	hsa-mir-135b	cluster-hsa-mir-135b(1)	sf-hsa-miR-135a-1(3)	hsa-miR-135b
hsa-miR-135a-1*	hsa-mir-135a-1	cluster-hsa-mir-135a-1(3)	sf-hsa-miR-135a-1*(1)	hsa-miR-135a-1*
hsa-miR-135a-2*	hsa-mir-135a-2	cluster-hsa-mir-135a-1(3)	sf-hsa-miR-135a-2*(2)	hsa-miR-135a-2*
hsa-miR-135b*	hsa-mir-135b	cluster-hsa-mir-135b(1)	sf-hsa-miR-135a-2*(2)	hsa-miR-135b*
hsa-miR-136-3p	hsa-mir-136	cluster-hsa-mir-127(8)	sf-hsa-miR-136-3p(1)	hsa-miR-136-3p
hsa-miR-136-5p	hsa-mir-136	cluster-hsa-mir-127(8)	sf-hsa-miR-136-5p(1)	hsa-miR-136-5p
hsa-miR-137	hsa-mir-137	cluster-hsa-mir-137(1)	sf-hsa-miR-137(1)	hsa-miR-137
hsa-miR-137*	hsa-mir-137	cluster-hsa-mir-137(1)	sf-hsa-miR-137*(1)	hsa-miR-137*
hsa-miR-138-1	hsa-mir-138-1	cluster-hsa-mir-138-1(2)	sf-hsa-miR-138-1(2)	hsa-miR-138(2)
hsa-miR-138-2	hsa-mir-138-2	cluster-hsa-mir-138-1(2)	sf-hsa-miR-138-1(2)	hsa-miR-138(2)
hsa-miR-138-1*	hsa-mir-138-1	cluster-hsa-mir-138-1(2)	sf-hsa-miR-138-1*(2)	hsa-miR-138-1*
hsa-miR-138-2*	hsa-mir-138-2	cluster-hsa-mir-138-1(2)	sf-hsa-miR-138-1*(2)	hsa-miR-138-2*
hsa-miR-139	hsa-mir-139	cluster-hsa-mir-139(1)	sf-hsa-miR-139(1)	hsa-miR-139
hsa-miR-139*	hsa-mir-139	cluster-hsa-mir-139(1)	sf-hsa-miR-139*(1)	hsa-miR-139*
hsa-miR-140-3p	hsa-mir-140	cluster-hsa-mir-140(1)	sf-hsa-miR-140-3p(1)	hsa-miR-140-3p
hsa-miR-140-5p	hsa-mir-140	cluster-hsa-mir-140(1)	sf-hsa-miR-140-5p(1)	hsa-miR-140-5p
hsa-miR-141	hsa-mir-141	cluster-hsa-mir-141(2)	sf-hsa-miR-141(5)	hsa-miR-141
hsa-miR-200a	hsa-mir-200a	cluster-hsa-mir-200a(3)	sf-hsa-miR-141(5)	hsa-miR-200a
hsa-miR-200b	hsa-mir-200b	cluster-hsa-mir-200a(3)	sf-hsa-miR-141(5)	hsa-miR-200b
hsa-miR-200c	hsa-mir-200c	cluster-hsa-mir-141(2)	sf-hsa-miR-141(5)	hsa-miR-200c
hsa-miR-429	hsa-mir-429	cluster-hsa-mir-200a(3)	sf-hsa-miR-141(5)	hsa-miR-429
hsa-miR-141*	hsa-mir-141	cluster-hsa-mir-141(2)	sf-hsa-miR-141*(1)	hsa-miR-141*
hsa-miR-142-3p	hsa-mir-142	cluster-hsa-mir-142(1)	sf-hsa-miR-142-3p(1)	hsa-miR-142-3p
hsa-miR-142-5p	hsa-mir-142	cluster-hsa-mir-142(1)	sf-hsa-miR-142-5p(1)	hsa-miR-142-5p
hsa-miR-143	hsa-mir-143	cluster-hsa-mir-143(2)	sf-hsa-miR-143(1)	hsa-miR-143
hsa-miR-143*	hsa-mir-143	cluster-hsa-mir-143(2)	sf-hsa-miR-143*(1)	hsa-miR-143*
hsa-miR-144	hsa-mir-144	cluster-hsa-mir-144(2)	sf-hsa-miR-144(1)	hsa-miR-144
hsa-miR-144*	hsa-mir-144	cluster-hsa-mir-144(2)	sf-hsa-miR-144*(1)	hsa-miR-144*
hsa-miR-145	hsa-mir-145	cluster-hsa-mir-143(2)	sf-hsa-miR-145(1)	hsa-miR-145
hsa-miR-145*	hsa-mir-145	cluster-hsa-mir-143(2)	sf-hsa-miR-145a*(1)	hsa-miR-145*
hsa-miR-1468	hsa-mir-1468	cluster-hsa-mir-1468(1)	sf-hsa-miR-1468(1)	hsa-miR-1468
hsa-miR-1468*	hsa-mir-1468	cluster-hsa-mir-1468(1)	sf-hsa-miR-1468*(1)	hsa-miR-1468*
hsa-miR-146a	hsa-mir-146a	cluster-hsa-mir-146a(1)	sf-hsa-miR-146a(2)	hsa-miR-146a
hsa-miR-146b	hsa-mir-146b	cluster-hsa-mir-146b(1)	sf-hsa-miR-146a(2)	hsa-miR-146b
hsa-miR-146a*	hsa-mir-146a	cluster-hsa-mir-146a(1)	sf-hsa-miR-146a*(1)	hsa-miR-146a*
hsa-miR-146b*	hsa-mir-146b	cluster-hsa-mir-146b(1)	sf-hsa-miR-146b*(1)	hsa-miR-146b*
hsa-miR-147	hsa-mir-147	cluster-hsa-mir-147(1)	sf-hsa-miR-147(1)	hsa-miR-147
hsa-miR-147*	hsa-mir-147	cluster-hsa-mir-147(1)	sf-hsa-miR-147*(1)	hsa-miR-147*
hsa-miR-148a	hsa-mir-148a	cluster-hsa-mir-148a(1)	sf-hsa-miR-148a(3)	hsa-miR-148a
hsa-miR-148b	hsa-mir-148b	cluster-hsa-mir-148b(1)	sf-hsa-miR-148a(3)	hsa-miR-148b
hsa-miR-152	hsa-mir-152	cluster-hsa-mir-152(1)	sf-hsa-miR-148a(3)	hsa-miR-152
hsa-miR-148a*	hsa-mir-148a	cluster-hsa-mir-148a(1)	sf-hsa-miR-148a*(1)	hsa-miR-148a*
hsa-miR-148b*	hsa-mir-148b	cluster-hsa-mir-148b(1)	sf-hsa-miR-148b*(1)	hsa-miR-148b*
hsa-miR-149	hsa-mir-149	cluster-hsa-mir-149(1)	sf-hsa-miR-149(1)	hsa-miR-149
hsa-miR-149*	hsa-mir-149	cluster-hsa-mir-149(1)	sf-hsa-miR-149*(1)	hsa-miR-149*
hsa-miR-150	hsa-mir-150	cluster-hsa-mir-150(1)	sf-hsa-miR-150(1)	hsa-miR-150
hsa-miR-150*	hsa-mir-150	cluster-hsa-mir-150(1)	sf-hsa-miR-150*(1)	hsa-miR-150*
hsa-miR-151-3p	hsa-mir-151	cluster-hsa-mir-151(1)	sf-hsa-miR-151-3p(1)	hsa-miR-151-3p
hsa-miR-151-5p	hsa-mir-151	cluster-hsa-mir-151(1)	sf-hsa-miR-151-5p(1)	hsa-miR-151-5p
hsa-miR-152*	hsa-mir-152	cluster-hsa-mir-152(1)	sf-hsa-miR-152a*(1)	hsa-miR-152*
hsa-miR-153-1	hsa-mir-153-1	cluster-hsa-mir-153-1(2)	sf-hsa-miR-153-1(2)	hsa-miR-153(2)
hsa-miR-153-2	hsa-mir-153-2	cluster-hsa-mir-153-1(2)	sf-hsa-miR-153-1(2)	hsa-miR-153(2)
hsa-miR-153-1*	hsa-mir-153-1	cluster-hsa-mir-153-1(2)	sf-hsa-miR-153-1*(2)	hsa-miR-153-1*
hsa-miR-153-2*	hsa-mir-153-2	cluster-hsa-mir-153-1(2)	sf-hsa-miR-153-1*(2)	hsa-miR-153-2*
hsa-miR-1537	hsa-mir-1537	cluster-hsa-mir-1537(1)	sf-hsa-miR-1537(1)	hsa-miR-1537
hsa-miR-1537*	hsa-mir-1537	cluster-hsa-mir-1537(1)	sf-hsa-miR-1537*(1)	hsa-miR-1537*
hsa-miR-154-3p	hsa-mir-154	cluster-hsa-mir-134(41)	sf-hsa-miR-154-3p(1)	hsa-miR-154-3p
hsa-miR-154-5p	hsa-mir-154	cluster-hsa-mir-134(41)	sf-hsa-miR-154-5p(7)	hsa-miR-154-5p
hsa-miR-377*	hsa-mir-377	cluster-hsa-mir-134(41)	sf-hsa-miR-154-5p(7)	hsa-miR-377*
hsa-miR-382-5p	hsa-mir-382	cluster-hsa-mir-134(41)	sf-hsa-miR-154-5p(7)	hsa-miR-382-5p
hsa-miR-431-3p	hsa-mir-431	cluster-hsa-mir-127(8)	sf-hsa-miR-154-5p(7)	hsa-miR-431-3p
hsa-miR-485-5p	hsa-mir-485	cluster-hsa-mir-134(41)	sf-hsa-miR-154-5p(7)	hsa-miR-485-5p
hsa-miR-655*	hsa-mir-655	cluster-hsa-mir-134(41)	sf-hsa-miR-154-5p(7)	hsa-miR-655*
hsa-miR-656*	hsa-mir-656	cluster-hsa-mir-134(41)	sf-hsa-miR-154-5p(7)	hsa-miR-656*
hsa-miR-155	hsa-mir-155	cluster-hsa-mir-155(1)	sf-hsa-miR-155(1)	hsa-miR-155
hsa-miR-155*	hsa-mir-155	cluster-hsa-mir-155(1)	sf-hsa-miR-155*(1)	hsa-miR-155*
hsa-miR-15a	hsa-mir-15a	cluster-hsa-mir-15a(4)	sf-hsa-miR-15a(2)	hsa-miR-15a
hsa-miR-15b	hsa-mir-15b	cluster-hsa-mir-15a(4)	sf-hsa-miR-15a(2)	hsa-miR-15b
hsa-miR-15a*	hsa-mir-15a	cluster-hsa-mir-15a(4)	sf-hsa-miR-15a*(1)	hsa-miR-15a*
hsa-miR-15b*	hsa-mir-15b	cluster-hsa-mir-15a(4)	sf-hsa-miR-15b*(1)	hsa-miR-15b*
hsa-miR-16-1	hsa-mir-16-1	cluster-hsa-mir-15a(4)	sf-hsa-miR-16-1(3)	hsa-miR-16(2)
hsa-miR-16-2	hsa-mir-16-2	cluster-hsa-mir-15a(4)	sf-hsa-miR-16-1(3)	hsa-miR-16(2)
hsa-miR-195	hsa-mir-195	cluster-hsa-mir-195(2)	sf-hsa-miR-16-1(3)	hsa-miR-195
hsa-miR-16-1*	hsa-mir-16-1	cluster-hsa-mir-15a(4)	sf-hsa-miR-16-1*(3)	hsa-miR-16-1*
hsa-miR-16-2*	hsa-mir-16-2	cluster-hsa-mir-15a(4)	sf-hsa-miR-16-1*(3)	hsa-miR-16-2*
hsa-miR-195*	hsa-mir-195	cluster-hsa-mir-195(2)	sf-hsa-miR-16-1*(3)	hsa-miR-195*
hsa-miR-106a	hsa-mir-106a	cluster-hsa-mir-17(12)	sf-hsa-miR-17(8)	hsa-miR-106a
hsa-miR-106b	hsa-mir-106b	cluster-hsa-mir-25(3)	sf-hsa-miR-17(8)	hsa-miR-106b
hsa-miR-17	hsa-mir-17	cluster-hsa-mir-17(12)	sf-hsa-miR-17(8)	hsa-miR-17
hsa-miR-18a	hsa-mir-18a	cluster-hsa-mir-17(12)	sf-hsa-miR-17(8)	hsa-miR-18a
hsa-miR-18b	hsa-mir-18b	cluster-hsa-mir-17(12)	sf-hsa-miR-17(8)	hsa-miR-18b
hsa-miR-20a	hsa-mir-20a	cluster-hsa-mir-17(12)	sf-hsa-miR-17(8)	hsa-miR-20a
hsa-miR-20b	hsa-mir-20b	cluster-hsa-mir-17(12)	sf-hsa-miR-17(8)	hsa-miR-20b
hsa-miR-93	hsa-mir-93	cluster-hsa-mir-25(3)	sf-hsa-miR-17(8)	hsa-miR-93
hsa-miR-106a*	hsa-mir-106a	cluster-hsa-mir-17(12)	sf-hsa-miR-17*(3)	hsa-miR-106a*
hsa-miR-17*	hsa-mir-17	cluster-hsa-mir-17(12)	sf-hsa-miR-17*(3)	hsa-miR-17*
hsa-miR-20b*	hsa-mir-20b	cluster-hsa-mir-17(12)	sf-hsa-miR-17*(3)	hsa-miR-20b*
hsa-miR-181a-1	hsa-mir-181a-1	cluster-hsa-mir-181a-1(4)	sf-hsa-miR-181a-1(6)	hsa-miR-181a(2)
hsa-miR-181a-2	hsa-mir-181a-2	cluster-hsa-mir-181a-1(4)	sf-hsa-miR-181a-1(6)	hsa-miR-181a(2)
hsa-miR-181b-1	hsa-mir-181b-1	cluster-hsa-mir-181a-1(4)	sf-hsa-miR-181a-1(6)	hsa-miR-181b(2)
hsa-miR-181b-2	hsa-mir-181b-2	cluster-hsa-mir-181a-1(4)	sf-hsa-miR-181a-1(6)	hsa-miR-181b(2)
hsa-miR-181c	hsa-mir-181c	cluster-hsa-mir-181c(2)	sf-hsa-miR-181a-1(6)	hsa-miR-181c
hsa-miR-181d	hsa-mir-181d	cluster-hsa-mir-181c(2)	sf-hsa-miR-181a-1(6)	hsa-miR-181d
hsa-miR-181a-1*	hsa-mir-181a-1	cluster-hsa-mir-181a-1(4)	sf-hsa-miR-181a-1*(2)	hsa-miR-181a-1*
hsa-miR-181c*	hsa-mir-181c	cluster-hsa-mir-181c(2)	sf-hsa-miR-181a-1*(2)	hsa-miR-181c*
hsa-miR-181a-2*	hsa-mir-181a-2	cluster-hsa-mir-181a-1(4)	sf-hsa-miR-181a-2*(1)	hsa-miR-181a-2*
hsa-miR-181b-1*	hsa-mir-181b-1	cluster-hsa-mir-181a-1(4)	sf-hsa-miR-181b-1*(2)	hsa-miR-181b-1*
hsa-miR-181b-2*	hsa-mir-181b-2	cluster-hsa-mir-181a-1(4)	sf-hsa-miR-181b-1*(2)	hsa-miR-181b-2*
hsa-miR-181d*	hsa-mir-181d	cluster-hsa-mir-181c(2)	sf-hsa-miR-181d*(1)	hsa-miR-181d*
hsa-miR-182	hsa-mir-182	cluster-hsa-mir-96(3)	sf-hsa-miR-182(1)	hsa-miR-182
hsa-miR-182*	hsa-mir-182	cluster-hsa-mir-96(3)	sf-hsa-miR-182*(1)	hsa-miR-182*
hsa-miR-183	hsa-mir-183	cluster-hsa-mir-96(3)	sf-hsa-miR-183(1)	hsa-miR-183
hsa-miR-183*	hsa-mir-183	cluster-hsa-mir-96(3)	sf-hsa-miR-183*(1)	hsa-miR-183*
hsa-miR-184	hsa-mir-184	cluster-hsa-mir-184(1)	sf-hsa-miR-184(1)	hsa-miR-184
hsa-miR-184*	hsa-mir-184	cluster-hsa-mir-184(1)	sf-hsa-miR-184*(1)	hsa-miR-184*
hsa-miR-185	hsa-mir-185	cluster-hsa-mir-185(1)	sf-hsa-miR-185(1)	hsa-miR-185
hsa-miR-185*	hsa-mir-185	cluster-hsa-mir-185(1)	sf-hsa-miR-185*(1)	hsa-miR-185*
hsa-miR-186	hsa-mir-186	cluster-hsa-mir-186(1)	sf-hsa-miR-186(1)	hsa-miR-186
hsa-miR-186*	hsa-mir-186	cluster-hsa-mir-186(1)	sf-hsa-miR-186*(1)	hsa-miR-186*
hsa-miR-187	hsa-mir-187	cluster-hsa-mir-187(1)	sf-hsa-miR-187(1)	hsa-miR-187
hsa-miR-187*	hsa-mir-187	cluster-hsa-mir-187(1)	sf-hsa-miR-187*(1)	hsa-miR-187*
hsa-miR-188	hsa-mir-188	cluster-hsa-mir-188(8)	sf-hsa-miR-188(1)	hsa-miR-188
hsa-miR-18a*	hsa-mir-18a	cluster-hsa-mir-17(12)	sf-hsa-miR-18a*(2)	hsa-miR-18a*
hsa-miR-18b*	hsa-mir-18b	cluster-hsa-mir-17(12)	sf-hsa-miR-18a*(2)	hsa-miR-18b*
hsa-miR-1908	hsa-mir-1908	cluster-hsa-mir-1908(1)	sf-hsa-miR-1908(1)	hsa-miR-1908
hsa-miR-1908*	hsa-mir-1908	cluster-hsa-mir-1908(1)	sf-hsa-miR-1908*(1)	hsa-miR-1908*
hsa-miR-190a	hsa-mir-190a	cluster-hsa-mir-190a(1)	sf-hsa-miR-190a(2)	hsa-miR-190a
hsa-miR-190b	hsa-mir-190b	cluster-hsa-mir-190b(1)	sf-hsa-miR-190a(2)	hsa-miR-190b
hsa-miR-190a*	hsa-mir-190a	cluster-hsa-mir-190a(1)	sf-hsa-miR-190a*(1)	hsa-miR-190a*
hsa-miR-190b*	hsa-mir-190b	cluster-hsa-mir-190b(1)	sf-hsa-miR-190b*(1)	hsa-miR-190b*
hsa-miR-191	hsa-mir-191	cluster-hsa-mir-191(2)	sf-hsa-miR-191(1)	hsa-miR-191
hsa-miR-191*	hsa-mir-191	cluster-hsa-mir-191(2)	sf-hsa-miR-191*(1)	hsa-miR-191*
hsa-miR-1910	hsa-mir-1910	cluster-hsa-mir-1910(1)	sf-hsa-miR-1910(1)	hsa-miR-1910
hsa-miR-1910*	hsa-mir-1910	cluster-hsa-mir-1910(1)	sf-hsa-miR-1910*(1)	hsa-miR-1910*
hsa-miR-1911	hsa-mir-1911	cluster-hsa-mir-1911(1)	sf-hsa-miR-1911(1)	hsa-miR-1911
hsa-miR-1911*	hsa-mir-1911	cluster-hsa-mir-1911(1)	sf-hsa-miR-1911*(1)	hsa-miR-1911*
hsa-miR-1912-3p	hsa-mir-1912	cluster-hsa-mir-1264(2)	sf-hsa-miR-1912-3p(1)	hsa-miR-1912-3p
hsa-miR-1912-5p	hsa-mir-1912	cluster-hsa-mir-1264(2)	sf-hsa-miR-1912-5p(1)	hsa-miR-1912-5p
hsa-miR-1914-3p	hsa-mir-1914	cluster-hsa-mir-1914(1)	sf-hsa-miR-1914-3p(1)	hsa-miR-1914-3p
hsa-miR-1914-5p	hsa-mir-1914	cluster-hsa-mir-1914(1)	sf-hsa-miR-1914-5p(1)	hsa-miR-1914-5p
hsa-miR-192	hsa-mir-192	cluster-hsa-mir-192(4)	sf-hsa-miR-192(2)	hsa-miR-192
hsa-miR-215	hsa-mir-215	cluster-hsa-mir-192(4)	sf-hsa-miR-192(2)	hsa-miR-215
hsa-miR-192*	hsa-mir-192	cluster-hsa-mir-192(4)	sf-hsa-miR-192*(1)	hsa-miR-192*
hsa-miR-193a-3p	hsa-mir-193a	cluster-hsa-mir-193a(4)	sf-hsa-miR-193a-3p(2)	hsa-miR-193a-3p
hsa-miR-193b	hsa-mir-193b	cluster-hsa-mir-193a(4)	sf-hsa-miR-193a-3p(2)	hsa-miR-193b
hsa-miR-193a-5p	hsa-mir-193a	cluster-hsa-mir-193a(4)	sf-hsa-miR-193a-5p(1)	hsa-miR-193a-5p
hsa-miR-193b*	hsa-mir-193b	cluster-hsa-mir-193a(4)	sf-hsa-miR-193b*(1)	hsa-miR-193b*
hsa-miR-194-1	hsa-mir-194-1	cluster-hsa-mir-192(4)	sf-hsa-miR-194-1(2)	hsa-miR-194(2)
hsa-miR-194-2	hsa-mir-194-2	cluster-hsa-mir-192(4)	sf-hsa-miR-194-1(2)	hsa-miR-194(2)
hsa-miR-194-1*	hsa-mir-194-1	cluster-hsa-mir-192(4)	sf-hsa-miR-194-1*(2)	hsa-miR-194-1*
hsa-miR-194-2*	hsa-mir-194-2	cluster-hsa-mir-192(4)	sf-hsa-miR-194-1*(2)	hsa-miR-194-2*
hsa-miR-196a-1	hsa-mir-196a-1	cluster-hsa-mir-196a-1(3)	sf-hsa-miR-196a-1(3)	hsa-miR-196a(2)
hsa-miR-196a-2	hsa-mir-196a-2	cluster-hsa-mir-196a-1(3)	sf-hsa-miR-196a-1(3)	hsa-miR-196a(2)
hsa-miR-196b	hsa-mir-196b	cluster-hsa-mir-196b(1)	sf-hsa-miR-196a-1(3)	hsa-miR-196b
hsa-miR-196a-1*	hsa-mir-196a-1	cluster-hsa-mir-196a-1(3)	sf-hsa-miR-196a-1*(1)	hsa-miR-196a-1*
hsa-miR-196a-2*	hsa-mir-196a-2	cluster-hsa-mir-196a-1(3)	sf-hsa-miR-196a-2*(1)	hsa-miR-196a-2*
hsa-miR-196b*	hsa-mir-196b	cluster-hsa-mir-196b(1)	sf-hsa-miR-196b*(1)	hsa-miR-196b*
hsa-miR-197	hsa-mir-197	cluster-hsa-mir-197(1)	sf-hsa-miR-197(1)	hsa-miR-197
hsa-miR-197*	hsa-mir-197	cluster-hsa-mir-197(1)	sf-hsa-miR-197*(1)	hsa-miR-197*
hsa-miR-199a-1-3p	hsa-mir-199a-1	cluster-hsa-mir-199a-1(3)	sf-hsa-miR-199a-1-3p(3)	hsa-miR-199a-3p(2)
hsa-miR-199a-2-3p	hsa-mir-199a-2	cluster-hsa-mir-199a-1(3)	sf-hsa-miR-199a-1-3p(3)	hsa-miR-199a-3p(2)
hsa-miR-199b-3p	hsa-mir-199b	cluster-hsa-mir-199b(1)	sf-hsa-miR-199a-1-3p(3)	hsa-miR-199b-3p
hsa-miR-199a-1-5p	hsa-mir-199a-1	cluster-hsa-mir-199a-1(3)	sf-hsa-miR-199a-1-5p(3)	hsa-miR-199a-5p(2)
hsa-miR-199a-2-5p	hsa-mir-199a-2	cluster-hsa-mir-199a-1(3)	sf-hsa-miR-199a-1-5p(3)	hsa-miR-199a-5p(2)
hsa-miR-199b-5p	hsa-mir-199b	cluster-hsa-mir-199b(1)	sf-hsa-miR-199a-1-5p(3)	hsa-miR-199b-5p
hsa-miR-19a	hsa-mir-19a	cluster-hsa-mir-17(12)	sf-hsa-miR-19a(3)	hsa-miR-19a
hsa-miR-19b-1	hsa-mir-19b-1	cluster-hsa-mir-17(12)	sf-hsa-miR-19a(3)	hsa-miR-19b(2)
hsa-miR-19b-2	hsa-mir-19b-2	cluster-hsa-mir-17(12)	sf-hsa-miR-19a(3)	hsa-miR-19b(2)
hsa-miR-19a*	hsa-mir-19a	cluster-hsa-mir-17(12)	sf-hsa-miR-19a*(3)	hsa-miR-19a*
hsa-miR-19b-1*	hsa-mir-19b-1	cluster-hsa-mir-17(12)	sf-hsa-miR-19a*(3)	hsa-miR-19b-1*
hsa-miR-19b-2*	hsa-mir-19b-2	cluster-hsa-mir-17(12)	sf-hsa-miR-19a*(3)	hsa-miR-19b-2*
hsa-miR-200a*	hsa-mir-200a	cluster-hsa-mir-200a(3)	sf-hsa-miR-200a*(2)	hsa-miR-200a*
hsa-miR-200b*	hsa-mir-200b	cluster-hsa-mir-200a(3)	sf-hsa-miR-200a*(2)	hsa-miR-200b*
hsa-miR-200c*	hsa-mir-200c	cluster-hsa-mir-141(2)	sf-hsa-miR-200c*(1)	hsa-miR-200c*
hsa-miR-202-5p	hsa-mir-202	cluster-hsa-mir-202(1)	sf-hsa-miR-202(1)	hsa-miR-202-5p
hsa-miR-202-3p	hsa-mir-202	cluster-hsa-mir-202(1)	sf-hsa-miR-202*(1)	hsa-miR-202-3p
hsa-miR-203	hsa-mir-203	cluster-hsa-mir-203(1)	sf-hsa-miR-203(1)	hsa-miR-203
hsa-miR-203*	hsa-mir-203	cluster-hsa-mir-203(1)	sf-hsa-miR-203*(1)	hsa-miR-203*
hsa-miR-204	hsa-mir-204	cluster-hsa-mir-204(1)	sf-hsa-miR-204(2)	hsa-miR-204
hsa-miR-211	hsa-mir-211	cluster-hsa-mir-211(1)	sf-hsa-miR-204(2)	hsa-miR-211
hsa-miR-204*	hsa-mir-204	cluster-hsa-mir-204(1)	sf-hsa-miR-204*(1)	hsa-miR-204*
hsa-miR-205	hsa-mir-205	cluster-hsa-mir-205(1)	sf-hsa-miR-205(1)	hsa-miR-205
hsa-miR-205*	hsa-mir-205	cluster-hsa-mir-205(1)	sf-hsa-miR-205*(1)	hsa-miR-205*
hsa-miR-208a	hsa-mir-208a	cluster-hsa-mir-208a(1)	sf-hsa-miR-208a(2)	hsa-miR-208a
hsa-miR-208b	hsa-mir-208b	cluster-hsa-mir-208b(1)	sf-hsa-miR-208a(2)	hsa-miR-208b
hsa-miR-208a*	hsa-mir-208a	cluster-hsa-mir-208a(1)	sf-hsa-miR-208a*(1)	hsa-miR-208a*
hsa-miR-208b*	hsa-mir-208b	cluster-hsa-mir-208b(1)	sf-hsa-miR-208b*(1)	hsa-miR-208b*
hsa-miR-20a*	hsa-mir-20a	cluster-hsa-mir-17(12)	sf-hsa-miR-20a*(1)	hsa-miR-20a*
hsa-miR-21	hsa-mir-21	cluster-hsa-mir-21(1)	sf-hsa-miR-21(1)	hsa-miR-21
hsa-miR-21*	hsa-mir-21	cluster-hsa-mir-21(1)	sf-hsa-miR-21*(1)	hsa-miR-21*
hsa-miR-210	hsa-mir-210	cluster-hsa-mir-210(1)	sf-hsa-miR-210(1)	hsa-miR-210
hsa-miR-210*	hsa-mir-210	cluster-hsa-mir-210(1)	sf-hsa-miR-210*(1)	hsa-miR-210*
hsa-miR-211*	hsa-mir-211	cluster-hsa-mir-211(1)	sf-hsa-miR-211*(1)	hsa-miR-211*
hsa-miR-2110	hsa-mir-2110	cluster-hsa-mir-2110(1)	sf-hsa-miR-2110(1)	hsa-miR-2110
hsa-miR-2110*	hsa-mir-2110	cluster-hsa-mir-2110(1)	sf-hsa-miR-2110*(1)	hsa-miR-2110*
hsa-miR-2114	hsa-mir-2114	cluster-hsa-mir-2114(1)	sf-hsa-miR-2114(1)	hsa-miR-2114
hsa-miR-2114*	hsa-mir-2114	cluster-hsa-mir-2114(1)	sf-hsa-miR-2114*(1)	hsa-miR-2114*
hsa-miR-2115	hsa-mir-2115	cluster-hsa-mir-2115(1)	sf-hsa-miR-2115(1)	hsa-miR-2115
hsa-miR-2115*	hsa-mir-2115	cluster-hsa-mir-2115(1)	sf-hsa-miR-2115*(1)	hsa-miR-2115*
hsa-miR-2116-3p	hsa-mir-2116	cluster-hsa-mir-2116(1)	sf-hsa-miR-2116-3p(1)	hsa-miR-2116-3p
hsa-miR-2116-5p	hsa-mir-2116	cluster-hsa-mir-2116(1)	sf-hsa-miR-2116-5p(1)	hsa-miR-2116-5p
hsa-miR-212-3p	hsa-mir-212	cluster-hsa-mir-132(2)	sf-hsa-miR-212-3p(1)	hsa-miR-212-3p
hsa-miR-212-5p	hsa-mir-212	cluster-hsa-mir-132(2)	sf-hsa-miR-212-5p(1)	hsa-miR-212-5p
hsa-miR-214-3p	hsa-mir-214	cluster-hsa-mir-199a-1(3)	sf-hsa-miR-214-3p(1)	hsa-miR-214-3p
hsa-miR-214-5p	hsa-mir-214	cluster-hsa-mir-199a-1(3)	sf-hsa-miR-214-5p(1)	hsa-miR-214-5p
hsa-miR-215*	hsa-mir-215	cluster-hsa-mir-192(4)	sf-hsa-miR-215*(1)	hsa-miR-215*
hsa-miR-216a	hsa-mir-216a	cluster-hsa-mir-216a(3)	sf-hsa-miR-216a(1)	hsa-miR-216a
hsa-miR-216a*	hsa-mir-216a	cluster-hsa-mir-216a(3)	sf-hsa-miR-216a*(1)	hsa-miR-216a*
hsa-miR-216b	hsa-mir-216b	cluster-hsa-mir-216a(3)	sf-hsa-miR-216b(1)	hsa-miR-216b
hsa-miR-216b*	hsa-mir-216b	cluster-hsa-mir-216a(3)	sf-hsa-miR-216b*(1)	hsa-miR-216b*
hsa-miR-217	hsa-mir-217	cluster-hsa-mir-216a(3)	sf-hsa-miR-217(1)	hsa-miR-217
hsa-miR-217*	hsa-mir-217	cluster-hsa-mir-216a(3)	sf-hsa-miR-217*(1)	hsa-miR-217*
hsa-miR-218-1	hsa-mir-218-1	cluster-hsa-mir-218-1(3)	sf-hsa-miR-218-1(2)	hsa-miR-218(2)
hsa-miR-218-2	hsa-mir-218-2	cluster-hsa-mir-218-1(3)	sf-hsa-miR-218-1(2)	hsa-miR-218(2)
hsa-miR-218-1*	hsa-mir-218-1	cluster-hsa-mir-218-1(3)	sf-hsa-miR-218-1*(2)	hsa-miR-218-1*
hsa-miR-218-2*	hsa-mir-218-2	cluster-hsa-mir-218-1(3)	sf-hsa-miR-218-1*(2)	hsa-miR-218-2*
hsa-miR-219-1-3p	hsa-mir-219-1	cluster-hsa-mir-219-1(2)	sf-hsa-miR-219-1-3p(1)	hsa-miR-219-1-3p
hsa-miR-219-1-5p	hsa-mir-219-1	cluster-hsa-mir-219-1(2)	sf-hsa-miR-219-1-5p(2)	hsa-miR-219-5p(2)
hsa-miR-219-2-5p	hsa-mir-219-2	cluster-hsa-mir-219-1(2)	sf-hsa-miR-219-1-5p(2)	hsa-miR-219-5p(2)
hsa-miR-219-2-3p	hsa-mir-219-2	cluster-hsa-mir-219-1(2)	sf-hsa-miR-219-2-3p(1)	hsa-miR-219-2-3p
hsa-miR-22	hsa-mir-22	cluster-hsa-mir-22(1)	sf-hsa-miR-22(1)	hsa-miR-22
hsa-miR-22*	hsa-mir-22	cluster-hsa-mir-22(1)	sf-hsa-miR-22*(1)	hsa-miR-22*
hsa-miR-221	hsa-mir-221	cluster-hsa-mir-221(2)	sf-hsa-miR-221(1)	hsa-miR-221
hsa-miR-221*	hsa-mir-221	cluster-hsa-mir-221(2)	sf-hsa-miR-221*(1)	hsa-miR-221*
hsa-miR-222	hsa-mir-222	cluster-hsa-mir-221(2)	sf-hsa-miR-222(1)	hsa-miR-222
hsa-miR-222*	hsa-mir-222	cluster-hsa-mir-221(2)	sf-hsa-miR-222*(1)	hsa-miR-222*
hsa-miR-223	hsa-mir-223	cluster-hsa-mir-223(1)	sf-hsa-miR-223(1)	hsa-miR-223
hsa-miR-223*	hsa-mir-223	cluster-hsa-mir-223(1)	sf-hsa-miR-223*(1)	hsa-miR-223*
hsa-miR-224	hsa-mir-224	cluster-hsa-mir-224(2)	sf-hsa-miR-224(1)	hsa-miR-224
hsa-miR-224*	hsa-mir-224	cluster-hsa-mir-224(2)	sf-hsa-miR-224*(1)	hsa-miR-224*
hsa-miR-2276-3p	hsa-mir-2276	cluster-hsa-mir-2276(1)	sf-hsa-miR-2276-3p(1)	hsa-miR-2276-3p
hsa-miR-2276-5p	hsa-mir-2276	cluster-hsa-mir-2276(1)	sf-hsa-miR-2276-5p(1)	hsa-miR-2276-5p
hsa-miR-2277	hsa-mir-2277	cluster-hsa-mir-2277(1)	sf-hsa-miR-2277(1)	hsa-miR-2277
hsa-miR-2277*	hsa-mir-2277	cluster-hsa-mir-2277(1)	sf-hsa-miR-2277*(1)	hsa-miR-2277*
hsa-miR-2278	hsa-mir-2278	cluster-hsa-mir-2278(1)	sf-hsa-miR-2278(1)	hsa-miR-2278
hsa-miR-2278*	hsa-mir-2278	cluster-hsa-mir-2278(1)	sf-hsa-miR-2278*(1)	hsa-miR-2278*
hsa-miR-2355-3p	hsa-mir-2355	cluster-hsa-mir-2355(1)	sf-hsa-miR-2355-3p(1)	hsa-miR-2355-3p
hsa-miR-2355-5p	hsa-mir-2355	cluster-hsa-mir-2355(1)	sf-hsa-miR-2355-5p(1)	hsa-miR-2355-5p
hsa-miR-23a	hsa-mir-23a	cluster-hsa-mir-23a(6)	sf-hsa-miR-23a(2)	hsa-miR-23a
hsa-miR-23b	hsa-mir-23b	cluster-hsa-mir-23a(6)	sf-hsa-miR-23a(2)	hsa-miR-23b
hsa-miR-23a*	hsa-mir-23a	cluster-hsa-mir-23a(6)	sf-hsa-miR-23a*(2)	hsa-miR-23a*
hsa-miR-23b*	hsa-mir-23b	cluster-hsa-mir-23a(6)	sf-hsa-miR-23a*(2)	hsa-miR-23b*
hsa-miR-24-1	hsa-mir-24-1	cluster-hsa-mir-23a(6)	sf-hsa-miR-24-1(2)	hsa-miR-24(2)
hsa-miR-24-2	hsa-mir-24-2	cluster-hsa-mir-23a(6)	sf-hsa-miR-24-1(2)	hsa-miR-24(2)
hsa-miR-24-1*	hsa-mir-24-1	cluster-hsa-mir-23a(6)	sf-hsa-miR-24-1*(2)	hsa-miR-24-1*
hsa-miR-24-2*	hsa-mir-24-2	cluster-hsa-mir-23a(6)	sf-hsa-miR-24-1*(2)	hsa-miR-24-2*
hsa-miR-25	hsa-mir-25	cluster-hsa-mir-25(3)	sf-hsa-miR-25(4)	hsa-miR-25
hsa-miR-92a-1	hsa-mir-92a-1	cluster-hsa-mir-17(12)	sf-hsa-miR-25(4)	hsa-miR-92a(2)
hsa-miR-92a-2	hsa-mir-92a-2	cluster-hsa-mir-17(12)	sf-hsa-miR-25(4)	hsa-miR-92a(2)
hsa-miR-92b	hsa-mir-92b	cluster-hsa-mir-92b(1)	sf-hsa-miR-25(4)	hsa-miR-92b
hsa-miR-25*	hsa-mir-25	cluster-hsa-mir-25(3)	sf-hsa-miR-25*(1)	hsa-miR-25*
hsa-miR-26a-1	hsa-mir-26a-1	cluster-hsa-mir-26a-1(2)	sf-hsa-miR-26a-1(3)	hsa-miR-26a(2)
hsa-miR-26a-2	hsa-mir-26a-2	cluster-hsa-mir-26a-1(2)	sf-hsa-miR-26a-1(3)	hsa-miR-26a(2)
hsa-miR-26b	hsa-mir-26b	cluster-hsa-mir-26b(1)	sf-hsa-miR-26a-1(3)	hsa-miR-26b
hsa-miR-26a-1*	hsa-mir-26a-1	cluster-hsa-mir-26a-1(2)	sf-hsa-miR-26a-1*(2)	hsa-miR-26a-1*
hsa-miR-26a-2*	hsa-mir-26a-2	cluster-hsa-mir-26a-1(2)	sf-hsa-miR-26a-1*(2)	hsa-miR-26a-2*
hsa-miR-26b*	hsa-mir-26b	cluster-hsa-mir-26b(1)	sf-hsa-miR-26b*(1)	hsa-miR-26b*
hsa-miR-27a	hsa-mir-27a	cluster-hsa-mir-23a(6)	sf-hsa-miR-27a(2)	hsa-miR-27a
hsa-miR-27b	hsa-mir-27b	cluster-hsa-mir-23a(6)	sf-hsa-miR-27a(2)	hsa-miR-27b
hsa-miR-27a*	hsa-mir-27a	cluster-hsa-mir-23a(6)	sf-hsa-miR-27a*(2)	hsa-miR-27a*
hsa-miR-27b*	hsa-mir-27b	cluster-hsa-mir-23a(6)	sf-hsa-miR-27a*(2)	hsa-miR-27b*
hsa-miR-28-3p	hsa-mir-28	cluster-hsa-mir-28(1)	sf-hsa-miR-28-3p(1)	hsa-miR-28-3p
hsa-miR-28-5p	hsa-mir-28	cluster-hsa-mir-28(1)	sf-hsa-miR-28-5p(2)	hsa-miR-28-5p
hsa-miR-708	hsa-mir-708	cluster-hsa-mir-708(1)	sf-hsa-miR-28-5p(2)	hsa-miR-708
hsa-miR-296-3p	hsa-mir-296	cluster-hsa-mir-296(1)	sf-hsa-miR-296-3p(1)	hsa-miR-296-3p
hsa-miR-296-5p	hsa-mir-296	cluster-hsa-mir-296(1)	sf-hsa-miR-296-5p(1)	hsa-miR-296-5p
hsa-miR-299-3p	hsa-mir-299	cluster-hsa-mir-134(41)	sf-hsa-miR-299-3p(1)	hsa-miR-299-3p
hsa-miR-299-5p	hsa-mir-299	cluster-hsa-mir-134(41)	sf-hsa-miR-299-5p(1)	hsa-miR-299-5p
hsa-miR-29a	hsa-mir-29a	cluster-hsa-mir-29a(4)	sf-hsa-miR-29a(4)	hsa-miR-29a
hsa-miR-29b-1	hsa-mir-29b-1	cluster-hsa-mir-29a(4)	sf-hsa-miR-29a(4)	hsa-miR-29b(2)
hsa-miR-29b-2	hsa-mir-29b-2	cluster-hsa-mir-29a(4)	sf-hsa-miR-29a(4)	hsa-miR-29b(2)
hsa-miR-29c	hsa-mir-29c	cluster-hsa-mir-29a(4)	sf-hsa-miR-29a(4)	hsa-miR-29c
hsa-miR-29a*	hsa-mir-29a	cluster-hsa-mir-29a(4)	sf-hsa-miR-29a*(3)	hsa-miR-29a*
hsa-miR-29b-1*	hsa-mir-29b-1	cluster-hsa-mir-29a(4)	sf-hsa-miR-29a*(3)	hsa-miR-29b-1*
hsa-miR-29b-2*	hsa-mir-29b-2	cluster-hsa-mir-29a(4)	sf-hsa-miR-29a*(3)	hsa-miR-29b-2*
hsa-miR-29c*	hsa-mir-29c	cluster-hsa-mir-29a(4)	sf-hsa-miR-29c*(1)	hsa-miR-29c*
hsa-miR-301a	hsa-mir-301a	cluster-hsa-mir-301a(2)	sf-hsa-miR-301a(2)	hsa-miR-301a
hsa-miR-301b	hsa-mir-301b	cluster-hsa-mir-130b(2)	sf-hsa-miR-301a(2)	hsa-miR-301b
hsa-miR-301a*	hsa-mir-301a	cluster-hsa-mir-301a(2)	sf-hsa-miR-301a*(1)	hsa-miR-301a*
hsa-miR-301b*	hsa-mir-301b	cluster-hsa-mir-130b(2)	sf-hsa-miR-301b*(1)	hsa-miR-301b*
hsa-miR-302a-3p	hsa-mir-302a	cluster-hsa-mir-302a(5)	sf-hsa-miR-302a-3p(4)	hsa-miR-302a-3p
hsa-miR-302b	hsa-mir-302b	cluster-hsa-mir-302a(5)	sf-hsa-miR-302a-3p(4)	hsa-miR-302b
hsa-miR-302c	hsa-mir-302c	cluster-hsa-mir-302a(5)	sf-hsa-miR-302a-3p(4)	hsa-miR-302c
hsa-miR-302d	hsa-mir-302d	cluster-hsa-mir-302a(5)	sf-hsa-miR-302a-3p(4)	hsa-miR-302d
hsa-miR-302a-5p	hsa-mir-302a	cluster-hsa-mir-302a(5)	sf-hsa-miR-302a-5p(1)	hsa-miR-302a-5p
hsa-miR-302b*	hsa-mir-302b	cluster-hsa-mir-302a(5)	sf-hsa-miR-302b*(2)	hsa-miR-302b*
hsa-miR-302d*	hsa-mir-302d	cluster-hsa-mir-302a(5)	sf-hsa-miR-302b*(2)	hsa-miR-302d*
hsa-miR-302c*	hsa-mir-302c	cluster-hsa-mir-302a(5)	sf-hsa-miR-302c*(1)	hsa-miR-302c*
hsa-miR-3065-3p	hsa-mir-3065	cluster-hsa-mir-3065(1)	sf-hsa-miR-3065-3p(1)	hsa-miR-3065-3p
hsa-miR-3065-5p	hsa-mir-3065	cluster-hsa-mir-3065(1)	sf-hsa-miR-3065-5p(1)	hsa-miR-3065-5p
hsa-miR-3074-3p	hsa-mir-3074	cluster-hsa-mir-3074(1)	sf-hsa-miR-3074-3p(1)	hsa-miR-3074-3p
hsa-miR-3074-5p	hsa-mir-3074	cluster-hsa-mir-3074(1)	sf-hsa-miR-3074-5p(1)	hsa-miR-3074-5p
hsa-miR-30a	hsa-mir-30a	cluster-hsa-mir-30a(4)	sf-hsa-miR-30a(6)	hsa-miR-30a
hsa-miR-30b	hsa-mir-30b	cluster-hsa-mir-30b(2)	sf-hsa-miR-30a(6)	hsa-miR-30b
hsa-miR-30c-1	hsa-mir-30c-1	cluster-hsa-mir-30a(4)	sf-hsa-miR-30a(6)	hsa-miR-30c(2)
hsa-miR-30c-2	hsa-mir-30c-2	cluster-hsa-mir-30a(4)	sf-hsa-miR-30a(6)	hsa-miR-30c(2)
hsa-miR-30d	hsa-mir-30d	cluster-hsa-mir-30b(2)	sf-hsa-miR-30a(6)	hsa-miR-30d
hsa-miR-30e	hsa-mir-30e	cluster-hsa-mir-30a(4)	sf-hsa-miR-30a(6)	hsa-miR-30e
hsa-miR-30a*	hsa-mir-30a	cluster-hsa-mir-30a(4)	sf-hsa-miR-30a*(3)	hsa-miR-30a*
hsa-miR-30d*	hsa-mir-30d	cluster-hsa-mir-30b(2)	sf-hsa-miR-30a*(3)	hsa-miR-30d*
hsa-miR-30e*	hsa-mir-30e	cluster-hsa-mir-30a(4)	sf-hsa-miR-30a*(3)	hsa-miR-30e*
hsa-miR-30b*	hsa-mir-30b	cluster-hsa-mir-30b(2)	sf-hsa-miR-30b*(3)	hsa-miR-30b*
hsa-miR-30c-1*	hsa-mir-30c-1	cluster-hsa-mir-30a(4)	sf-hsa-miR-30b*(3)	hsa-miR-30c-1*
hsa-miR-30c-2*	hsa-mir-30c-2	cluster-hsa-mir-30a(4)	sf-hsa-miR-30b*(3)	hsa-miR-30c-2*
hsa-miR-31-3p	hsa-mir-31	cluster-hsa-mir-31(1)	sf-hsa-miR-31-3p(1)	hsa-miR-31-3p
hsa-miR-31-5p	hsa-mir-31	cluster-hsa-mir-31(1)	sf-hsa-miR-31-5p(1)	hsa-miR-31-5p
hsa-miR-3115	hsa-mir-3115	cluster-hsa-mir-3115(1)	sf-hsa-miR-3115(1)	hsa-miR-3115
hsa-miR-3115*	hsa-mir-3115	cluster-hsa-mir-3115(1)	sf-hsa-miR-3115*(1)	hsa-miR-3115*
hsa-miR-3117	hsa-mir-3117	cluster-hsa-mir-3117(1)	sf-hsa-miR-3117(1)	hsa-miR-3117
hsa-miR-3117*	hsa-mir-3117	cluster-hsa-mir-3117(1)	sf-hsa-miR-3117*(1)	hsa-miR-3117*
hsa-miR-3120	hsa-mir-3120	cluster-hsa-mir-3120(1)	sf-hsa-miR-3120(1)	hsa-miR-3120
hsa-miR-3120*	hsa-mir-3120	cluster-hsa-mir-3120(1)	sf-hsa-miR-3120*(1)	hsa-miR-3120*
hsa-miR-3124	hsa-mir-3124	cluster-hsa-mir-3124(1)	sf-hsa-miR-3124(1)	hsa-miR-3124
hsa-miR-3124*	hsa-mir-3124	cluster-hsa-mir-3124(1)	sf-hsa-miR-3124*(1)	hsa-miR-3124*
hsa-miR-3126-3p	hsa-mir-3126	cluster-hsa-mir-3126(1)	sf-hsa-miR-3126-3p(1)	hsa-miR-3126-3p
hsa-miR-3126-5p	hsa-mir-3126	cluster-hsa-mir-3126(1)	sf-hsa-miR-3126-5p(1)	hsa-miR-3126-5p
hsa-miR-3127-3p	hsa-mir-3127	cluster-hsa-mir-3127(1)	sf-hsa-miR-3127-3p(1)	hsa-miR-3127-3p
hsa-miR-3127-5p	hsa-mir-3127	cluster-hsa-mir-3127(1)	sf-hsa-miR-3127-5p(1)	hsa-miR-3127-5p
hsa-miR-3129-3p	hsa-mir-3129	cluster-hsa-mir-3129(1)	sf-hsa-miR-3129-3p(1)	hsa-miR-3129-3p
hsa-miR-3129-5p	hsa-mir-3129	cluster-hsa-mir-3129(1)	sf-hsa-miR-3129-5p(1)	hsa-miR-3129-5p
hsa-miR-3130-3p	hsa-mir-3130	cluster-hsa-mir-3130(1)	sf-hsa-miR-3130-3p(1)	hsa-miR-3130-3p
hsa-miR-3130-5p	hsa-mir-3130	cluster-hsa-mir-3130(1)	sf-hsa-miR-3130-5p(1)	hsa-miR-3130-5p
hsa-miR-3136	hsa-mir-3136	cluster-hsa-mir-3136(1)	sf-hsa-miR-3136(1)	hsa-miR-3136
hsa-miR-3136*	hsa-mir-3136	cluster-hsa-mir-3136(1)	sf-hsa-miR-3136*(1)	hsa-miR-3136*
hsa-miR-3138-3p	hsa-mir-3138	cluster-hsa-mir-3138(1)	sf-hsa-miR-3138-3p(1)	hsa-miR-3138-3p
hsa-miR-3138-5p	hsa-mir-3138	cluster-hsa-mir-3138(1)	sf-hsa-miR-3138-5p(1)	hsa-miR-3138-5p
hsa-miR-3139	hsa-mir-3139	cluster-hsa-mir-3139(1)	sf-hsa-miR-3139(1)	hsa-miR-3139
hsa-miR-3139*	hsa-mir-3139	cluster-hsa-mir-3139(1)	sf-hsa-miR-3139*(1)	hsa-miR-3139*
hsa-miR-3140-3p	hsa-mir-3140	cluster-hsa-mir-3140(1)	sf-hsa-miR-3140-3p(1)	hsa-miR-3140-3p
hsa-miR-3140-5p	hsa-mir-3140	cluster-hsa-mir-3140(1)	sf-hsa-miR-3140-5p(1)	hsa-miR-3140-5p
hsa-miR-3143-3p	hsa-mir-3143	cluster-hsa-mir-3143(1)	sf-hsa-miR-3143-3p(1)	hsa-miR-3143-3p
hsa-miR-3143-5p	hsa-mir-3143	cluster-hsa-mir-3143(1)	sf-hsa-miR-3143-5p(1)	hsa-miR-3143-5p
hsa-miR-3144	hsa-mir-3144	cluster-hsa-mir-3144(1)	sf-hsa-miR-3144(1)	hsa-miR-3144
hsa-miR-3144*	hsa-mir-3144	cluster-hsa-mir-3144(1)	sf-hsa-miR-3144*(1)	hsa-miR-3144*
hsa-miR-3145-3p	hsa-mir-3145	cluster-hsa-mir-3145(1)	sf-hsa-miR-3145-3p(1)	hsa-miR-3145-3p
hsa-miR-3145-5p	hsa-mir-3145	cluster-hsa-mir-3145(1)	sf-hsa-miR-3145-5p(1)	hsa-miR-3145-5p
hsa-miR-3146-3p	hsa-mir-3146	cluster-hsa-mir-3146(1)	sf-hsa-miR-3146-3p(1)	hsa-miR-3146-3p
hsa-miR-3146-5p	hsa-mir-3146	cluster-hsa-mir-3146(1)	sf-hsa-miR-3146-5p(1)	hsa-miR-3146-5p
hsa-miR-3149	hsa-mir-3149	cluster-hsa-mir-3149(1)	sf-hsa-miR-3149(1)	hsa-miR-3149
hsa-miR-3149*	hsa-mir-3149	cluster-hsa-mir-3149(1)	sf-hsa-miR-3149*(1)	hsa-miR-3149*
hsa-miR-3150-3p	hsa-mir-3150	cluster-hsa-mir-3150(1)	sf-hsa-miR-3150-3p(1)	hsa-miR-3150-3p
hsa-miR-3150-5p	hsa-mir-3150	cluster-hsa-mir-3150(1)	sf-hsa-miR-3150-5p(1)	hsa-miR-3150-5p
hsa-miR-3151	hsa-mir-3151	cluster-hsa-mir-3151(1)	sf-hsa-miR-3151(1)	hsa-miR-3151
hsa-miR-3151*	hsa-mir-3151	cluster-hsa-mir-3151(1)	sf-hsa-miR-3151*(1)	hsa-miR-3151*
hsa-miR-3152	hsa-mir-3152	cluster-hsa-mir-3152(1)	sf-hsa-miR-3152(1)	hsa-miR-3152
hsa-miR-3152*	hsa-mir-3152	cluster-hsa-mir-3152(1)	sf-hsa-miR-3152*(1)	hsa-miR-3152*
hsa-miR-3155-3p	hsa-mir-3155	cluster-hsa-mir-3155(1)	sf-hsa-miR-3155-3p(1)	hsa-miR-3155-3p
hsa-miR-3155-5p	hsa-mir-3155	cluster-hsa-mir-3155(1)	sf-hsa-miR-3155-5p(1)	hsa-miR-3155-5p
hsa-miR-3157-3p	hsa-mir-3157	cluster-hsa-mir-3157(1)	sf-hsa-miR-3157-3p(1)	hsa-miR-3157-3p
hsa-miR-3157-5p	hsa-mir-3157	cluster-hsa-mir-3157(1)	sf-hsa-miR-3157-5p(1)	hsa-miR-3157-5p
hsa-miR-3158	hsa-mir-3158	cluster-hsa-mir-3158(1)	sf-hsa-miR-3158(1)	hsa-miR-3158
hsa-miR-3158*	hsa-mir-3158	cluster-hsa-mir-3158(1)	sf-hsa-miR-3158*(1)	hsa-miR-3158*
hsa-miR-3170	hsa-mir-3170	cluster-hsa-mir-3170(1)	sf-hsa-miR-3170(1)	hsa-miR-3170
hsa-miR-3170*	hsa-mir-3170	cluster-hsa-mir-3170(1)	sf-hsa-miR-3170*(1)	hsa-miR-3170*
hsa-miR-3171-3p	hsa-mir-3171	cluster-hsa-mir-3171(1)	sf-hsa-miR-3171-3p(1)	hsa-miR-3171-3p
hsa-miR-3171-5p	hsa-mir-3171	cluster-hsa-mir-3171(1)	sf-hsa-miR-3171-5p(1)	hsa-miR-3171-5p
hsa-miR-3173	hsa-mir-3173	cluster-hsa-mir-3173(1)	sf-hsa-miR-3173(1)	hsa-miR-3173
hsa-miR-3173*	hsa-mir-3173	cluster-hsa-mir-3173(1)	sf-hsa-miR-3173*(1)	hsa-miR-3173*
hsa-miR-3174	hsa-mir-3174	cluster-hsa-mir-3174(1)	sf-hsa-miR-3174(1)	hsa-miR-3174
hsa-miR-3174*	hsa-mir-3174	cluster-hsa-mir-3174(1)	sf-hsa-miR-3174*(1)	hsa-miR-3174*
hsa-miR-3175	hsa-mir-3175	cluster-hsa-mir-3175(1)	sf-hsa-miR-3175(1)	hsa-miR-3175
hsa-miR-3175*	hsa-mir-3175	cluster-hsa-mir-3175(1)	sf-hsa-miR-3175*(1)	hsa-miR-3175*
hsa-miR-3176	hsa-mir-3176	cluster-hsa-mir-3176(1)	sf-hsa-miR-3176(1)	hsa-miR-3176
hsa-miR-3176*	hsa-mir-3176	cluster-hsa-mir-3176(1)	sf-hsa-miR-3176*(1)	hsa-miR-3176*
hsa-miR-3177	hsa-mir-3177	cluster-hsa-mir-3177(1)	sf-hsa-miR-3177(1)	hsa-miR-3177
hsa-miR-3177*	hsa-mir-3177	cluster-hsa-mir-3177(1)	sf-hsa-miR-3177*(1)	hsa-miR-3177*
hsa-miR-3183	hsa-mir-3183	cluster-hsa-mir-3183(1)	sf-hsa-miR-3183(1)	hsa-miR-3183
hsa-miR-3183*	hsa-mir-3183	cluster-hsa-mir-3183(1)	sf-hsa-miR-3183*(1)	hsa-miR-3183*
hsa-miR-3187	hsa-mir-3187	cluster-hsa-mir-3187(1)	sf-hsa-miR-3187(1)	hsa-miR-3187
hsa-miR-3187*	hsa-mir-3187	cluster-hsa-mir-3187(1)	sf-hsa-miR-3187*(1)	hsa-miR-3187*
hsa-miR-3189	hsa-mir-3189	cluster-hsa-mir-3189(1)	sf-hsa-miR-3189(1)	hsa-miR-3189
hsa-miR-3189*	hsa-mir-3189	cluster-hsa-mir-3189(1)	sf-hsa-miR-3189*(1)	hsa-miR-3189*
hsa-miR-3193	hsa-mir-3193	cluster-hsa-mir-3193(1)	sf-hsa-miR-3193(1)	hsa-miR-3193
hsa-miR-3193*	hsa-mir-3193	cluster-hsa-mir-3193(1)	sf-hsa-miR-3193*(1)	hsa-miR-3193*
hsa-miR-3194-3p	hsa-mir-3194	cluster-hsa-mir-3194(1)	sf-hsa-miR-3194-3p(1)	hsa-miR-3194-3p
hsa-miR-3194-5p	hsa-mir-3194	cluster-hsa-mir-3194(1)	sf-hsa-miR-3194-5p(1)	hsa-miR-3194-5p
hsa-miR-3198	hsa-mir-3198	cluster-hsa-mir-3198(1)	sf-hsa-miR-3198(1)	hsa-miR-3198
hsa-miR-3198*	hsa-mir-3198	cluster-hsa-mir-3198(1)	sf-hsa-miR-3198*(1)	hsa-miR-3198*
hsa-miR-32	hsa-mir-32	cluster-hsa-mir-32(1)	sf-hsa-miR-32(1)	hsa-miR-32
hsa-miR-32*	hsa-mir-32	cluster-hsa-mir-32(1)	sf-hsa-miR-32*(1)	hsa-miR-32*
hsa-miR-320-RNASEN	hsa-mir-320	cluster-hsa-mir-320(1)	sf-hsa-miR-320-RNASEN(1)	hsa-miR-320-RNASEN
hsa-miR-320*-RNASEN	hsa-mir-320	cluster-hsa-mir-320(1)	sf-hsa-miR-320*-RNASEN(1)	hsa-miR-320*-RNASEN
hsa-miR-3200	hsa-mir-3200	cluster-hsa-mir-3200(1)	sf-hsa-miR-3200(1)	hsa-miR-3200
hsa-miR-3200*	hsa-mir-3200	cluster-hsa-mir-3200(1)	sf-hsa-miR-3200*(1)	hsa-miR-3200*
hsa-miR-323a	hsa-mir-323a	cluster-hsa-mir-134(41)	sf-hsa-miR-323a(1)	hsa-miR-323a
hsa-miR-323a*	hsa-mir-323a	cluster-hsa-mir-134(41)	sf-hsa-miR-323a*(1)	hsa-miR-323a*
hsa-miR-323b	hsa-mir-323b	cluster-hsa-mir-134(41)	sf-hsa-miR-323b(1)	hsa-miR-323b
hsa-miR-323b*	hsa-mir-323b	cluster-hsa-mir-134(41)	sf-hsa-miR-323b*(4)	hsa-miR-323b*
hsa-miR-410*	hsa-mir-410	cluster-hsa-mir-134(41)	sf-hsa-miR-323b*(4)	hsa-miR-410*
hsa-miR-494*	hsa-mir-494	cluster-hsa-mir-134(41)	sf-hsa-miR-323b*(4)	hsa-miR-494*
hsa-miR-496*	hsa-mir-496	cluster-hsa-mir-134(41)	sf-hsa-miR-323b*(4)	hsa-miR-496*
hsa-miR-324	hsa-mir-324	cluster-hsa-mir-324(1)	sf-hsa-miR-324(1)	hsa-miR-324
hsa-miR-324*	hsa-mir-324	cluster-hsa-mir-324(1)	sf-hsa-miR-324*(1)	hsa-miR-324*
hsa-miR-325	hsa-mir-325	cluster-hsa-mir-325(2)	sf-hsa-miR-325(1)	hsa-miR-325
hsa-miR-325*	hsa-mir-325	cluster-hsa-mir-325(2)	sf-hsa-miR-325*(1)	hsa-miR-325*
hsa-miR-326	hsa-mir-326	cluster-hsa-mir-326(1)	sf-hsa-miR-326(1)	hsa-miR-326
hsa-miR-326*	hsa-mir-326	cluster-hsa-mir-326(1)	sf-hsa-miR-326*(1)	hsa-miR-326*
hsa-miR-328	hsa-mir-328	cluster-hsa-mir-328(1)	sf-hsa-miR-328(1)	hsa-miR-328
hsa-miR-328*	hsa-mir-328	cluster-hsa-mir-328(1)	sf-hsa-miR-328*(1)	hsa-miR-328*
hsa-miR-329-1	hsa-mir-329-1	cluster-hsa-mir-134(41)	sf-hsa-miR-329-1(2)	hsa-miR-329(2)
hsa-miR-329-2	hsa-mir-329-2	cluster-hsa-mir-134(41)	sf-hsa-miR-329-1(2)	hsa-miR-329(2)
hsa-miR-329-1*	hsa-mir-329-1	cluster-hsa-mir-134(41)	sf-hsa-miR-329-1*(2)	hsa-miR-329*(2)
hsa-miR-329-2*	hsa-mir-329-2	cluster-hsa-mir-134(41)	sf-hsa-miR-329-1*(2)	hsa-miR-329*(2)
hsa-miR-330-3p	hsa-mir-330	cluster-hsa-mir-330(1)	sf-hsa-miR-330-3p(1)	hsa-miR-330-3p
hsa-miR-330-5p	hsa-mir-330	cluster-hsa-mir-330(1)	sf-hsa-miR-330-5p(1)	hsa-miR-330-5p
hsa-miR-331	hsa-mir-331	cluster-hsa-mir-331(1)	sf-hsa-miR-331(1)	hsa-miR-331
hsa-miR-331*	hsa-mir-331	cluster-hsa-mir-331(1)	sf-hsa-miR-331*(1)	hsa-miR-331*
hsa-miR-335-3p	hsa-mir-335	cluster-hsa-mir-335(1)	sf-hsa-miR-335-3p(1)	hsa-miR-335-3p
hsa-miR-335-5p	hsa-mir-335	cluster-hsa-mir-335(1)	sf-hsa-miR-335-5p(1)	hsa-miR-335-5p
hsa-miR-337	hsa-mir-337	cluster-hsa-mir-127(8)	sf-hsa-miR-337(1)	hsa-miR-337
hsa-miR-337*	hsa-mir-337	cluster-hsa-mir-127(8)	sf-hsa-miR-337*(1)	hsa-miR-337*
hsa-miR-338-3p	hsa-mir-338	cluster-hsa-mir-338(1)	sf-hsa-miR-338-3p(1)	hsa-miR-338-3p
hsa-miR-338-5p	hsa-mir-338	cluster-hsa-mir-338(1)	sf-hsa-miR-338-5p(1)	hsa-miR-338-5p
hsa-miR-339-3p	hsa-mir-339	cluster-hsa-mir-339(1)	sf-hsa-miR-339-3p(1)	hsa-miR-339-3p
hsa-miR-339-5p	hsa-mir-339	cluster-hsa-mir-339(1)	sf-hsa-miR-339-5p(1)	hsa-miR-339-5p
hsa-miR-33a	hsa-mir-33a	cluster-hsa-mir-33a(1)	sf-hsa-miR-33a(2)	hsa-miR-33a
hsa-miR-33b	hsa-mir-33b	cluster-hsa-mir-33b(1)	sf-hsa-miR-33a(2)	hsa-miR-33b
hsa-miR-33a*	hsa-mir-33a	cluster-hsa-mir-33a(1)	sf-hsa-miR-33a*(1)	hsa-miR-33a*
hsa-miR-33b*	hsa-mir-33b	cluster-hsa-mir-33b(1)	sf-hsa-miR-33b*(1)	hsa-miR-33b*
hsa-miR-340	hsa-mir-340	cluster-hsa-mir-340(1)	sf-hsa-miR-340(1)	hsa-miR-340
hsa-miR-340*	hsa-mir-340	cluster-hsa-mir-340(1)	sf-hsa-miR-340*(1)	hsa-miR-340*
hsa-miR-342	hsa-mir-342	cluster-hsa-mir-342(1)	sf-hsa-miR-342(1)	hsa-miR-342
hsa-miR-342*	hsa-mir-342	cluster-hsa-mir-342(1)	sf-hsa-miR-342*(1)	hsa-miR-342*
hsa-miR-345	hsa-mir-345	cluster-hsa-mir-345(1)	sf-hsa-miR-345(1)	hsa-miR-345
hsa-miR-345*	hsa-mir-345	cluster-hsa-mir-345(1)	sf-hsa-miR-345*(1)	hsa-miR-345*
hsa-miR-346	hsa-mir-346	cluster-hsa-mir-346(1)	sf-hsa-miR-346(1)	hsa-miR-346
hsa-miR-346*	hsa-mir-346	cluster-hsa-mir-346(1)	sf-hsa-miR-346*(1)	hsa-miR-346*
hsa-miR-34a	hsa-mir-34a	cluster-hsa-mir-34a(1)	sf-hsa-miR-34a(4)	hsa-miR-34a
hsa-miR-34c	hsa-mir-34c	cluster-hsa-mir-34b(2)	sf-hsa-miR-34a(4)	hsa-miR-34c
hsa-miR-449a	hsa-mir-449a	cluster-hsa-mir-449a(3)	sf-hsa-miR-34a(4)	hsa-miR-449a
hsa-miR-449b	hsa-mir-449b	cluster-hsa-mir-449a(3)	sf-hsa-miR-34a(4)	hsa-miR-449b
hsa-miR-34a*	hsa-mir-34a	cluster-hsa-mir-34a(1)	sf-hsa-miR-34a*(1)	hsa-miR-34a*
hsa-miR-34b	hsa-mir-34b	cluster-hsa-mir-34b(2)	sf-hsa-miR-34b(1)	hsa-miR-34b
hsa-miR-34b*	hsa-mir-34b	cluster-hsa-mir-34b(2)	sf-hsa-miR-34b*(2)	hsa-miR-34b*
hsa-miR-34c*	hsa-mir-34c	cluster-hsa-mir-34b(2)	sf-hsa-miR-34b*(2)	hsa-miR-34c*
hsa-miR-3605-3p	hsa-mir-3605	cluster-hsa-mir-3605(1)	sf-hsa-miR-3605-3p(1)	hsa-miR-3605-3p
hsa-miR-3605-5p	hsa-mir-3605	cluster-hsa-mir-3605(1)	sf-hsa-miR-3605-5p(1)	hsa-miR-3605-5p
hsa-miR-361-3p	hsa-mir-361	cluster-hsa-mir-361(1)	sf-hsa-miR-361-3p(1)	hsa-miR-361-3p
hsa-miR-361-5p	hsa-mir-361	cluster-hsa-mir-361(1)	sf-hsa-miR-361-5p(1)	hsa-miR-361-5p
hsa-miR-3611	hsa-mir-3611	cluster-hsa-mir-3611(1)	sf-hsa-miR-3611(1)	hsa-miR-3611
hsa-miR-3611*	hsa-mir-3611	cluster-hsa-mir-3611(1)	sf-hsa-miR-3611*(1)	hsa-miR-3611*
hsa-miR-3612	hsa-mir-3612	cluster-hsa-mir-3612(1)	sf-hsa-miR-3612(1)	hsa-miR-3612
hsa-miR-3612*	hsa-mir-3612	cluster-hsa-mir-3612(1)	sf-hsa-miR-3612*(1)	hsa-miR-3612*
hsa-miR-3613	hsa-mir-3613	cluster-hsa-mir-3613(1)	sf-hsa-miR-3613(1)	hsa-miR-3613
hsa-miR-3613*	hsa-mir-3613	cluster-hsa-mir-3613(1)	sf-hsa-miR-3613*(1)	hsa-miR-3613*
hsa-miR-3614-3p	hsa-mir-3614	cluster-hsa-mir-3614(1)	sf-hsa-miR-3614-3p(1)	hsa-miR-3614-3p
hsa-miR-3614-5p	hsa-mir-3614	cluster-hsa-mir-3614(1)	sf-hsa-miR-3614-5p(1)	hsa-miR-3614-5p
hsa-miR-3617	hsa-mir-3617	cluster-hsa-mir-3617(1)	sf-hsa-miR-3617(1)	hsa-miR-3617
hsa-miR-3617*	hsa-mir-3617	cluster-hsa-mir-3617(1)	sf-hsa-miR-3617*(1)	hsa-miR-3617*
hsa-miR-3619-3p	hsa-mir-3619	cluster-hsa-mir-3619(1)	sf-hsa-miR-3619-3p(1)	hsa-miR-3619-3p
hsa-miR-3619-5p	hsa-mir-3619	cluster-hsa-mir-3619(1)	sf-hsa-miR-3619-5p(1)	hsa-miR-3619-5p
hsa-miR-362-3p	hsa-mir-362	cluster-hsa-mir-188(8)	sf-hsa-miR-362-3p(1)	hsa-miR-362-3p
hsa-miR-362-5p	hsa-mir-362	cluster-hsa-mir-188(8)	sf-hsa-miR-362-5p(3)	hsa-miR-362-5p
hsa-miR-500a*	hsa-mir-500a	cluster-hsa-mir-188(8)	sf-hsa-miR-362-5p(3)	hsa-miR-500a*(2)
hsa-miR-500b	hsa-mir-500b	cluster-hsa-mir-188(8)	sf-hsa-miR-362-5p(3)	hsa-miR-500a*(2)
hsa-miR-3622-3p	hsa-mir-3622	cluster-hsa-mir-3622(1)	sf-hsa-miR-3622-3p(1)	hsa-miR-3622-3p
hsa-miR-3622-5p	hsa-mir-3622	cluster-hsa-mir-3622(1)	sf-hsa-miR-3622-5p(1)	hsa-miR-3622-5p
hsa-miR-363	hsa-mir-363	cluster-hsa-mir-17(12)	sf-hsa-miR-363(1)	hsa-miR-363
hsa-miR-363*	hsa-mir-363	cluster-hsa-mir-17(12)	sf-hsa-miR-363*(1)	hsa-miR-363*
hsa-miR-365-1	hsa-mir-365-1	cluster-hsa-mir-193a(4)	sf-hsa-miR-365-1(2)	hsa-miR-365(2)
hsa-miR-365-2	hsa-mir-365-2	cluster-hsa-mir-193a(4)	sf-hsa-miR-365-1(2)	hsa-miR-365(2)
hsa-miR-365-1*	hsa-mir-365-1	cluster-hsa-mir-193a(4)	sf-hsa-miR-365-1*(2)	hsa-miR-365-1*
hsa-miR-365-2*	hsa-mir-365-2	cluster-hsa-mir-193a(4)	sf-hsa-miR-365-1*(2)	hsa-miR-365-2*
hsa-miR-3657	hsa-mir-3657	cluster-hsa-mir-3657(1)	sf-hsa-miR-3657(1)	hsa-miR-3657
hsa-miR-3657*	hsa-mir-3657	cluster-hsa-mir-3657(1)	sf-hsa-miR-3657*(1)	hsa-miR-3657*
hsa-miR-3659	hsa-mir-3659	cluster-hsa-mir-3659(1)	sf-hsa-miR-3659(1)	hsa-miR-3659
hsa-miR-3659*	hsa-mir-3659	cluster-hsa-mir-3659(1)	sf-hsa-miR-3659*(1)	hsa-miR-3659*
hsa-miR-3664-3p	hsa-mir-3664	cluster-hsa-mir-3664(1)	sf-hsa-miR-3664-3p(1)	hsa-miR-3664-3p
hsa-miR-3664-5p	hsa-mir-3664	cluster-hsa-mir-3664(1)	sf-hsa-miR-3664-5p(1)	hsa-miR-3664-5p
hsa-miR-3667-3p	hsa-mir-3667	cluster-hsa-mir-3667(1)	sf-hsa-miR-3667-3p(1)	hsa-miR-3667-3p
hsa-miR-3667-5p	hsa-mir-3667	cluster-hsa-mir-3667(1)	sf-hsa-miR-3667-5p(1)	hsa-miR-3667-5p
hsa-miR-367	hsa-mir-367	cluster-hsa-mir-302a(5)	sf-hsa-miR-367(1)	hsa-miR-367
hsa-miR-367*	hsa-mir-367	cluster-hsa-mir-302a(5)	sf-hsa-miR-367*(1)	hsa-miR-367*
hsa-miR-3677-3p	hsa-mir-3677	cluster-hsa-mir-3677(1)	sf-hsa-miR-3677-3p(1)	hsa-miR-3677-3p
hsa-miR-3677-5p	hsa-mir-3677	cluster-hsa-mir-3677(1)	sf-hsa-miR-3677-5p(1)	hsa-miR-3677-5p
hsa-miR-3679-3p	hsa-mir-3679	cluster-hsa-mir-3679(1)	sf-hsa-miR-3679-3p(1)	hsa-miR-3679-3p
hsa-miR-3679-5p	hsa-mir-3679	cluster-hsa-mir-3679(1)	sf-hsa-miR-3679-5p(1)	hsa-miR-3679-5p
hsa-miR-3680	hsa-mir-3680	cluster-hsa-mir-3680(1)	sf-hsa-miR-3680(1)	hsa-miR-3680
hsa-miR-3680*	hsa-mir-3680	cluster-hsa-mir-3680(1)	sf-hsa-miR-3680*(1)	hsa-miR-3680*
hsa-miR-3681	hsa-mir-3681	cluster-hsa-mir-3681(1)	sf-hsa-miR-3681(2)	hsa-miR-3681
hsa-miR-3691	hsa-mir-3691	cluster-hsa-mir-3691(1)	sf-hsa-miR-3681(2)	hsa-miR-3691
hsa-miR-3681*	hsa-mir-3681	cluster-hsa-mir-3681(1)	sf-hsa-miR-3681*(1)	hsa-miR-3681*
hsa-miR-3682-3p	hsa-mir-3682	cluster-hsa-mir-3682(1)	sf-hsa-miR-3682-3p(1)	hsa-miR-3682-3p
hsa-miR-3682-5p	hsa-mir-3682	cluster-hsa-mir-3682(1)	sf-hsa-miR-3682-5p(1)	hsa-miR-3682-5p
hsa-miR-3688	hsa-mir-3688	cluster-hsa-mir-3688(1)	sf-hsa-miR-3688(1)	hsa-miR-3688
hsa-miR-3688*	hsa-mir-3688	cluster-hsa-mir-3688(1)	sf-hsa-miR-3688*(1)	hsa-miR-3688*
hsa-miR-369	hsa-mir-369	cluster-hsa-mir-134(41)	sf-hsa-miR-369(2)	hsa-miR-369
hsa-miR-655	hsa-mir-655	cluster-hsa-mir-134(41)	sf-hsa-miR-369(2)	hsa-miR-655
hsa-miR-369*	hsa-mir-369	cluster-hsa-mir-134(41)	sf-hsa-miR-369*(1)	hsa-miR-369*
hsa-miR-3691*	hsa-mir-3691	cluster-hsa-mir-3691(1)	sf-hsa-miR-3691*(1)	hsa-miR-3691*
hsa-miR-370	hsa-mir-370	cluster-hsa-mir-370(1)	sf-hsa-miR-370(1)	hsa-miR-370
hsa-miR-370*	hsa-mir-370	cluster-hsa-mir-370(1)	sf-hsa-miR-370*(1)	hsa-miR-370*
hsa-miR-371	hsa-mir-371	cluster-hsa-mir-371(3)	sf-hsa-miR-371(1)	hsa-miR-371
hsa-miR-371*	hsa-mir-371	cluster-hsa-mir-371(3)	sf-hsa-miR-371*(1)	hsa-miR-371*
hsa-miR-372	hsa-mir-372	cluster-hsa-mir-371(3)	sf-hsa-miR-372(1)	hsa-miR-372
hsa-miR-372*	hsa-mir-372	cluster-hsa-mir-371(3)	sf-hsa-miR-372*(1)	hsa-miR-372*
hsa-miR-373	hsa-mir-373	cluster-hsa-mir-371(3)	sf-hsa-miR-373(1)	hsa-miR-373
hsa-miR-373*	hsa-mir-373	cluster-hsa-mir-371(3)	sf-hsa-miR-373*(2)	hsa-miR-373*
hsa-miR-520e*	hsa-mir-520e	cluster-hsa-mir-498(46)	sf-hsa-miR-373*(2)	hsa-miR-520e*
hsa-miR-374a	hsa-mir-374a	cluster-hsa-mir-374a(4)	sf-hsa-miR-374a(2)	hsa-miR-374a
hsa-miR-374b	hsa-mir-374b	cluster-hsa-mir-374a(4)	sf-hsa-miR-374a(2)	hsa-miR-374b
hsa-miR-374a*	hsa-mir-374a	cluster-hsa-mir-374a(4)	sf-hsa-miR-374a*(1)	hsa-miR-374a*
hsa-miR-374b*	hsa-mir-374b	cluster-hsa-mir-374a(4)	sf-hsa-miR-374b*(1)	hsa-miR-374b*
hsa-miR-375	hsa-mir-375	cluster-hsa-mir-375(1)	sf-hsa-miR-375(1)	hsa-miR-375
hsa-miR-375*	hsa-mir-375	cluster-hsa-mir-375(1)	sf-hsa-miR-375*(1)	hsa-miR-375*
hsa-miR-376a-1-3p	hsa-mir-376a-1	cluster-hsa-mir-134(41)	sf-hsa-miR-376a-1-3p(3)	hsa-miR-376a-3p(2)
hsa-miR-376a-2-3p	hsa-mir-376a-2	cluster-hsa-mir-134(41)	sf-hsa-miR-376a-1-3p(3)	hsa-miR-376a-3p(2)
hsa-miR-376b	hsa-mir-376b	cluster-hsa-mir-134(41)	sf-hsa-miR-376a-1-3p(3)	hsa-miR-376b
hsa-miR-376a-1-5p	hsa-mir-376a-1	cluster-hsa-mir-134(41)	sf-hsa-miR-376a-1-5p(2)	hsa-miR-376a-1-5p
hsa-miR-376a-2-5p	hsa-mir-376a-2	cluster-hsa-mir-134(41)	sf-hsa-miR-376a-1-5p(2)	hsa-miR-376a-2-5p
hsa-miR-376b*	hsa-mir-376b	cluster-hsa-mir-134(41)	sf-hsa-miR-376b*(2)	hsa-miR-376b*
hsa-miR-376c*	hsa-mir-376c	cluster-hsa-mir-134(41)	sf-hsa-miR-376b*(2)	hsa-miR-376c*
hsa-miR-376c	hsa-mir-376c	cluster-hsa-mir-134(41)	sf-hsa-miR-376c(1)	hsa-miR-376c
hsa-miR-377	hsa-mir-377	cluster-hsa-mir-134(41)	sf-hsa-miR-377(1)	hsa-miR-377
hsa-miR-378	hsa-mir-378	cluster-hsa-mir-378(1)	sf-hsa-miR-378(1)	hsa-miR-378
hsa-miR-378*	hsa-mir-378	cluster-hsa-mir-378(1)	sf-hsa-miR-378*(1)	hsa-miR-378*
hsa-miR-379	hsa-mir-379	cluster-hsa-mir-134(41)	sf-hsa-miR-379(1)	hsa-miR-379
hsa-miR-379*	hsa-mir-379	cluster-hsa-mir-134(41)	sf-hsa-miR-380-3p(3)	hsa-miR-379*
hsa-miR-380-3p	hsa-mir-380	cluster-hsa-mir-134(41)	sf-hsa-miR-380-3p(3)	hsa-miR-380-3p
hsa-miR-411*	hsa-mir-411	cluster-hsa-mir-134(41)	sf-hsa-miR-380-3p(3)	hsa-miR-411*
hsa-miR-380-5p	hsa-mir-380	cluster-hsa-mir-134(41)	sf-hsa-miR-380-5p(2)	hsa-miR-380-5p
hsa-miR-758*	hsa-mir-758	cluster-hsa-mir-134(41)	sf-hsa-miR-380-5p(2)	hsa-miR-758*
hsa-miR-1185-1-3p	hsa-mir-1185-1	cluster-hsa-mir-134(41)	sf-hsa-miR-381(3)	hsa-miR-1185-1-3p
hsa-miR-1185-2-3p	hsa-mir-1185-2	cluster-hsa-mir-134(41)	sf-hsa-miR-381(3)	hsa-miR-1185-2-3p
hsa-miR-381	hsa-mir-381	cluster-hsa-mir-134(41)	sf-hsa-miR-381(3)	hsa-miR-381
hsa-miR-381*	hsa-mir-381	cluster-hsa-mir-134(41)	sf-hsa-miR-381*(1)	hsa-miR-381*
hsa-miR-382-3p	hsa-mir-382	cluster-hsa-mir-134(41)	sf-hsa-miR-382-3p(1)	hsa-miR-382-3p
hsa-miR-383	hsa-mir-383	cluster-hsa-mir-383(1)	sf-hsa-miR-383(1)	hsa-miR-383
hsa-miR-383*	hsa-mir-383	cluster-hsa-mir-383(1)	sf-hsa-miR-383*(1)	hsa-miR-383*
hsa-miR-384-3p	hsa-mir-384	cluster-hsa-mir-325(2)	sf-hsa-miR-384-3p(1)	hsa-miR-384-3p
hsa-miR-384-5p	hsa-mir-384	cluster-hsa-mir-325(2)	sf-hsa-miR-384-5p(1)	hsa-miR-384-5p
hsa-miR-3909	hsa-mir-3909	cluster-hsa-mir-3909(1)	sf-hsa-miR-3909(1)	hsa-miR-3909
hsa-miR-3909*	hsa-mir-3909	cluster-hsa-mir-3909(1)	sf-hsa-miR-3909*(1)	hsa-miR-3909*
hsa-miR-3910	hsa-mir-3910	cluster-hsa-mir-3910(1)	sf-hsa-miR-3910(1)	hsa-miR-3910
hsa-miR-3910*	hsa-mir-3910	cluster-hsa-mir-3910(1)	sf-hsa-miR-3910*(1)	hsa-miR-3910*
hsa-miR-3912	hsa-mir-3912	cluster-hsa-mir-3912(1)	sf-hsa-miR-3912(1)	hsa-miR-3912
hsa-miR-3912*	hsa-mir-3912	cluster-hsa-mir-3912(1)	sf-hsa-miR-3912*(1)	hsa-miR-3912*
hsa-miR-3919-3p	hsa-mir-3919	cluster-hsa-mir-3919(1)	sf-hsa-miR-3919-3p(1)	hsa-miR-3919-3p
hsa-miR-3919-5p	hsa-mir-3919	cluster-hsa-mir-3919(1)	sf-hsa-miR-3919-5p(1)	hsa-miR-3919-5p
hsa-miR-3922	hsa-mir-3922	cluster-hsa-mir-3922(1)	sf-hsa-miR-3922(1)	hsa-miR-3922
hsa-miR-3922*	hsa-mir-3922	cluster-hsa-mir-3922(1)	sf-hsa-miR-3922*(1)	hsa-miR-3922*
hsa-miR-3928	hsa-mir-3928	cluster-hsa-mir-3928(1)	sf-hsa-miR-3928(1)	hsa-miR-3928
hsa-miR-3928*	hsa-mir-3928	cluster-hsa-mir-3928(1)	sf-hsa-miR-3928*(1)	hsa-miR-3928*
hsa-miR-3934	hsa-mir-3934	cluster-hsa-mir-3934(1)	sf-hsa-miR-3934(1)	hsa-miR-3934
hsa-miR-3934*	hsa-mir-3934	cluster-hsa-mir-3934(1)	sf-hsa-miR-3934*(1)	hsa-miR-3934*
hsa-miR-3938	hsa-mir-3938	cluster-hsa-mir-3938(1)	sf-hsa-miR-3938(1)	hsa-miR-3938
hsa-miR-3938*	hsa-mir-3938	cluster-hsa-mir-3938(1)	sf-hsa-miR-3938*(1)	hsa-miR-3938*
hsa-miR-3939-3p	hsa-mir-3939	cluster-hsa-mir-3939(1)	sf-hsa-miR-3939-3p(1)	hsa-miR-3939-3p
hsa-miR-3939-5p	hsa-mir-3939	cluster-hsa-mir-3939(1)	sf-hsa-miR-3939-5p(1)	hsa-miR-3939-5p
hsa-miR-3940	hsa-mir-3940	cluster-hsa-mir-3940(1)	sf-hsa-miR-3940(1)	hsa-miR-3940
hsa-miR-3940*	hsa-mir-3940	cluster-hsa-mir-3940(1)	sf-hsa-miR-3940*(1)	hsa-miR-3940*
hsa-miR-3942-3p	hsa-mir-3942	cluster-hsa-mir-3942(1)	sf-hsa-miR-3942-3p(1)	hsa-miR-3942-3p
hsa-miR-3942-5p	hsa-mir-3942	cluster-hsa-mir-3942(1)	sf-hsa-miR-3942-5p(1)	hsa-miR-3942-5p
hsa-miR-3944-3p	hsa-mir-3944	cluster-hsa-mir-3944(1)	sf-hsa-miR-3944-3p(1)	hsa-miR-3944-3p
hsa-miR-3944-5p	hsa-mir-3944	cluster-hsa-mir-3944(1)	sf-hsa-miR-3944-5p(1)	hsa-miR-3944-5p
hsa-miR-409-3p	hsa-mir-409	cluster-hsa-mir-134(41)	sf-hsa-miR-409-3p(1)	hsa-miR-409-3p
hsa-miR-409-5p	hsa-mir-409	cluster-hsa-mir-134(41)	sf-hsa-miR-409-5p(1)	hsa-miR-409-5p
hsa-miR-410	hsa-mir-410	cluster-hsa-mir-134(41)	sf-hsa-miR-410(1)	hsa-miR-410
hsa-miR-411	hsa-mir-411	cluster-hsa-mir-134(41)	sf-hsa-miR-411(1)	hsa-miR-411
hsa-miR-412-5p	hsa-mir-412	cluster-hsa-mir-134(41)	sf-hsa-miR-412(1)	hsa-miR-412-5p
hsa-miR-412-3p	hsa-mir-412	cluster-hsa-mir-134(41)	sf-hsa-miR-412*(1)	hsa-miR-412-3p
hsa-miR-421*	hsa-mir-421	cluster-hsa-mir-374a(4)	sf-hsa-miR-421*(1)	hsa-miR-421*
hsa-miR-423-3p	hsa-mir-423	cluster-hsa-mir-423(1)	sf-hsa-miR-423-3p(1)	hsa-miR-423-3p
hsa-miR-423-5p	hsa-mir-423	cluster-hsa-mir-423(1)	sf-hsa-miR-423-5p(1)	hsa-miR-423-5p
hsa-miR-424	hsa-mir-424	cluster-hsa-mir-424(2)	sf-hsa-miR-424(1)	hsa-miR-424
hsa-miR-424*	hsa-mir-424	cluster-hsa-mir-424(2)	sf-hsa-miR-424*(1)	hsa-miR-424*
hsa-miR-425	hsa-mir-425	cluster-hsa-mir-191(2)	sf-hsa-miR-425(1)	hsa-miR-425
hsa-miR-425*	hsa-mir-425	cluster-hsa-mir-191(2)	sf-hsa-miR-425*(1)	hsa-miR-425*
hsa-miR-429*	hsa-mir-429	cluster-hsa-mir-200a(3)	sf-hsa-miR-429*(1)	hsa-miR-429*
hsa-miR-431-5p	hsa-mir-431	cluster-hsa-mir-127(8)	sf-hsa-miR-431-5p(1)	hsa-miR-431-5p
hsa-miR-432	hsa-mir-432	cluster-hsa-mir-127(8)	sf-hsa-miR-432(1)	hsa-miR-432
hsa-miR-432*	hsa-mir-432	cluster-hsa-mir-127(8)	sf-hsa-miR-432*(1)	hsa-miR-432*
hsa-miR-4326	hsa-mir-4326	cluster-hsa-mir-4326(1)	sf-hsa-miR-4326(1)	hsa-miR-4326
hsa-miR-4326*	hsa-mir-4326	cluster-hsa-mir-4326(1)	sf-hsa-miR-4326*(1)	hsa-miR-4326*
hsa-miR-433	hsa-mir-433	cluster-hsa-mir-127(8)	sf-hsa-miR-433(1)	hsa-miR-433
hsa-miR-433*	hsa-mir-433	cluster-hsa-mir-127(8)	sf-hsa-miR-433*(1)	hsa-miR-433*
hsa-miR-448	hsa-mir-448	cluster-hsa-mir-448(1)	sf-hsa-miR-448-3p(1)	hsa-miR-448
hsa-miR-448*	hsa-mir-448	cluster-hsa-mir-448(1)	sf-hsa-miR-448-5p(1)	hsa-miR-448*
hsa-miR-449a*	hsa-mir-449a	cluster-hsa-mir-449a(3)	sf-hsa-miR-449a*(1)	hsa-miR-449a*
hsa-miR-449b*	hsa-mir-449b	cluster-hsa-mir-449a(3)	sf-hsa-miR-449b*(1)	hsa-miR-449b*
hsa-miR-449c-3p	hsa-mir-449c	cluster-hsa-mir-449a(3)	sf-hsa-miR-449c-3p(1)	hsa-miR-449c-3p
hsa-miR-449c-5p	hsa-mir-449c	cluster-hsa-mir-449a(3)	sf-hsa-miR-449c-5p(1)	hsa-miR-449c-5p
hsa-miR-450a-1	hsa-mir-450a-1	cluster-hsa-mir-450a-1(4)	sf-hsa-miR-450a-1(3)	hsa-miR-450a(2)
hsa-miR-450a-2	hsa-mir-450a-2	cluster-hsa-mir-450a-1(4)	sf-hsa-miR-450a-1(3)	hsa-miR-450a(2)
hsa-miR-450b	hsa-mir-450b	cluster-hsa-mir-450a-1(4)	sf-hsa-miR-450a-1(3)	hsa-miR-450b
hsa-miR-450a-1*	hsa-mir-450a-1	cluster-hsa-mir-450a-1(4)	sf-hsa-miR-450a-1*(2)	hsa-miR-450a-1*
hsa-miR-450a-2*	hsa-mir-450a-2	cluster-hsa-mir-450a-1(4)	sf-hsa-miR-450a-1*(2)	hsa-miR-450a-2*
hsa-miR-450b*	hsa-mir-450b	cluster-hsa-mir-450a-1(4)	sf-hsa-miR-450b*(1)	hsa-miR-450b*
hsa-miR-451-DICER1	hsa-mir-451	cluster-hsa-mir-144(2)	sf-hsa-miR-451-DICER1(1)	hsa-miR-451-DICER1
hsa-miR-452	hsa-mir-452	cluster-hsa-mir-224(2)	sf-hsa-miR-452(1)	hsa-miR-452
hsa-miR-452*	hsa-mir-452	cluster-hsa-mir-224(2)	sf-hsa-miR-452*(1)	hsa-miR-452*
hsa-miR-454	hsa-mir-454	cluster-hsa-mir-301a(2)	sf-hsa-miR-454(1)	hsa-miR-454
hsa-miR-454*	hsa-mir-454	cluster-hsa-mir-301a(2)	sf-hsa-miR-454*(1)	hsa-miR-454*
hsa-miR-455-3p	hsa-mir-455	cluster-hsa-mir-455(1)	sf-hsa-miR-455-3p(1)	hsa-miR-455-3p
hsa-miR-455-5p	hsa-mir-455	cluster-hsa-mir-455(1)	sf-hsa-miR-455-5p(1)	hsa-miR-455-5p
hsa-miR-466	hsa-mir-466	cluster-hsa-mir-466(1)	sf-hsa-miR-466(1)	hsa-miR-466
hsa-miR-466*	hsa-mir-466	cluster-hsa-mir-466(1)	sf-hsa-miR-466*(1)	hsa-miR-466*
hsa-miR-483-3p	hsa-mir-483	cluster-hsa-mir-483(1)	sf-hsa-miR-483-3p(1)	hsa-miR-483-3p
hsa-miR-483-5p	hsa-mir-483	cluster-hsa-mir-483(1)	sf-hsa-miR-483-5p(1)	hsa-miR-483-5p
hsa-miR-484-RNASEN	hsa-mir-484	cluster-hsa-mir-484(1)	sf-hsa-miR-484-RNASEN(1)	hsa-miR-484-RNASEN
hsa-miR-484*-RNASEN	hsa-mir-484	cluster-hsa-mir-484(1)	sf-hsa-miR-484*-RNASEN(1)	hsa-miR-484*-RNASEN
hsa-miR-485-3p	hsa-mir-485	cluster-hsa-mir-134(41)	sf-hsa-miR-485-3p(1)	hsa-miR-485-3p
hsa-miR-486	hsa-mir-486	cluster-hsa-mir-486(1)	sf-hsa-miR-486(1)	hsa-miR-486
hsa-miR-486*	hsa-mir-486	cluster-hsa-mir-486(1)	sf-hsa-miR-486*(1)	hsa-miR-486*
hsa-miR-487a-3p	hsa-mir-487a	cluster-hsa-mir-134(41)	sf-hsa-miR-487a-3p(2)	hsa-miR-487a-3p
hsa-miR-487b	hsa-mir-487b	cluster-hsa-mir-134(41)	sf-hsa-miR-487a-3p(2)	hsa-miR-487b
hsa-miR-487a-5p	hsa-mir-487a	cluster-hsa-mir-134(41)	sf-hsa-miR-487a-5p(2)	hsa-miR-487a-5p
hsa-miR-487b*	hsa-mir-487b	cluster-hsa-mir-134(41)	sf-hsa-miR-487a-5p(2)	hsa-miR-487b*
hsa-miR-488	hsa-mir-488	cluster-hsa-mir-488(1)	sf-hsa-miR-488(1)	hsa-miR-488
hsa-miR-488*	hsa-mir-488	cluster-hsa-mir-488(1)	sf-hsa-miR-488*(1)	hsa-miR-488*
hsa-miR-489	hsa-mir-489	cluster-hsa-mir-489(2)	sf-hsa-miR-489(1)	hsa-miR-489
hsa-miR-489*	hsa-mir-489	cluster-hsa-mir-489(2)	sf-hsa-miR-489*(1)	hsa-miR-489*
hsa-miR-490-3p	hsa-mir-490	cluster-hsa-mir-490(1)	sf-hsa-miR-490-3p(1)	hsa-miR-490-3p
hsa-miR-490-5p	hsa-mir-490	cluster-hsa-mir-490(1)	sf-hsa-miR-490-5p(1)	hsa-miR-490-5p
hsa-miR-491	hsa-mir-491	cluster-hsa-mir-491(1)	sf-hsa-miR-491(1)	hsa-miR-491
hsa-miR-491*	hsa-mir-491	cluster-hsa-mir-491(1)	sf-hsa-miR-491*(1)	hsa-miR-491*
hsa-miR-493	hsa-mir-493	cluster-hsa-mir-127(8)	sf-hsa-miR-493(1)	hsa-miR-493
hsa-miR-493*	hsa-mir-493	cluster-hsa-mir-127(8)	sf-hsa-miR-493*(1)	hsa-miR-493*
hsa-miR-494	hsa-mir-494	cluster-hsa-mir-134(41)	sf-hsa-miR-494(1)	hsa-miR-494
hsa-miR-495	hsa-mir-495	cluster-hsa-mir-134(41)	sf-hsa-miR-495(1)	hsa-miR-495
hsa-miR-495*	hsa-mir-495	cluster-hsa-mir-134(41)	sf-hsa-miR-495*(2)	hsa-miR-495*
hsa-miR-543*	hsa-mir-543	cluster-hsa-mir-134(41)	sf-hsa-miR-495*(2)	hsa-miR-543*
hsa-miR-496	hsa-mir-496	cluster-hsa-mir-134(41)	sf-hsa-miR-496(1)	hsa-miR-496
hsa-miR-497	hsa-mir-497	cluster-hsa-mir-195(2)	sf-hsa-miR-497(1)	hsa-miR-497
hsa-miR-497*	hsa-mir-497	cluster-hsa-mir-195(2)	sf-hsa-miR-497*(1)	hsa-miR-497*
hsa-miR-498-3p	hsa-mir-498	cluster-hsa-mir-498(46)	sf-hsa-miR-498-3p(1)	hsa-miR-498-3p
hsa-miR-498-5p	hsa-mir-498	cluster-hsa-mir-498(46)	sf-hsa-miR-498-5p(1)	hsa-miR-498-5p
hsa-miR-499	hsa-mir-499	cluster-hsa-mir-499(1)	sf-hsa-miR-499(1)	hsa-miR-499
hsa-miR-499*	hsa-mir-499	cluster-hsa-mir-499(1)	sf-hsa-miR-499*(1)	hsa-miR-499*
hsa-miR-500a	hsa-mir-500a	cluster-hsa-mir-188(8)	sf-hsa-miR-500a(1)	hsa-miR-500a
hsa-miR-500b*	hsa-mir-500b	cluster-hsa-mir-188(8)	sf-hsa-miR-500b*(1)	hsa-miR-500b*
hsa-miR-501-3p	hsa-mir-501	cluster-hsa-mir-188(8)	sf-hsa-miR-501-3p(2)	hsa-miR-501-3p
hsa-miR-502	hsa-mir-502	cluster-hsa-mir-188(8)	sf-hsa-miR-501-3p(2)	hsa-miR-502
hsa-miR-501-5p	hsa-mir-501	cluster-hsa-mir-188(8)	sf-hsa-miR-501-5p(1)	hsa-miR-501-5p
hsa-miR-502*	hsa-mir-502	cluster-hsa-mir-188(8)	sf-hsa-miR-502*(1)	hsa-miR-502*
hsa-miR-503	hsa-mir-503	cluster-hsa-mir-424(2)	sf-hsa-miR-503(1)	hsa-miR-503
hsa-miR-503*	hsa-mir-503	cluster-hsa-mir-424(2)	sf-hsa-miR-503*(1)	hsa-miR-503*
hsa-miR-504	hsa-mir-504	cluster-hsa-mir-504(1)	sf-hsa-miR-504(1)	hsa-miR-504
hsa-miR-504*	hsa-mir-504	cluster-hsa-mir-504(1)	sf-hsa-miR-504*(1)	hsa-miR-504*
hsa-miR-505	hsa-mir-505	cluster-hsa-mir-505(1)	sf-hsa-miR-505(1)	hsa-miR-505
hsa-miR-505*	hsa-mir-505	cluster-hsa-mir-505(1)	sf-hsa-miR-505*(1)	hsa-miR-505*
hsa-miR-506	hsa-mir-506	cluster-hsa-mir-506(11)	sf-hsa-miR-506(1)	hsa-miR-506
hsa-miR-506*	hsa-mir-506	cluster-hsa-mir-506(11)	sf-hsa-miR-506*(1)	hsa-miR-506*
hsa-miR-508	hsa-mir-508	cluster-hsa-mir-506(11)	sf-hsa-miR-508(1)	hsa-miR-508
hsa-miR-508*	hsa-mir-508	cluster-hsa-mir-506(11)	sf-hsa-miR-508*(1)	hsa-miR-508*
hsa-miR-509-1-3p	hsa-mir-509-1	cluster-hsa-mir-506(11)	sf-hsa-miR-509-1-3p(3)	hsa-miR-509-3p(3)
hsa-miR-509-2-3p	hsa-mir-509-2	cluster-hsa-mir-506(11)	sf-hsa-miR-509-1-3p(3)	hsa-miR-509-3p(3)
hsa-miR-509-3-3p	hsa-mir-509-3	cluster-hsa-mir-506(11)	sf-hsa-miR-509-1-3p(3)	hsa-miR-509-3p(3)
hsa-miR-509-1-5p	hsa-mir-509-1	cluster-hsa-mir-506(11)	sf-hsa-miR-509-1-5p(3)	hsa-miR-509-5p(2)
hsa-miR-509-2-5p	hsa-mir-509-2	cluster-hsa-mir-506(11)	sf-hsa-miR-509-1-5p(3)	hsa-miR-509-5p(2)
hsa-miR-509-3-5p	hsa-mir-509-3	cluster-hsa-mir-506(11)	sf-hsa-miR-509-1-5p(3)	hsa-miR-509-3-5p
hsa-miR-510-3p	hsa-mir-510	cluster-hsa-mir-506(11)	sf-hsa-miR-510-3p(1)	hsa-miR-510-3p
hsa-miR-510-5p	hsa-mir-510	cluster-hsa-mir-506(11)	sf-hsa-miR-510-5p(1)	hsa-miR-510-5p
hsa-miR-511-1-3p	hsa-mir-511-1	cluster-hsa-mir-511-1(2)	sf-hsa-miR-511-1-3p(2)	hsa-miR-511-3p(2)
hsa-miR-511-2-3p	hsa-mir-511-2	cluster-hsa-mir-511-1(2)	sf-hsa-miR-511-1-3p(2)	hsa-miR-511-3p(2)
hsa-miR-511-1-5p	hsa-mir-511-1	cluster-hsa-mir-511-1(2)	sf-hsa-miR-511-1-5p(2)	hsa-miR-511-5p(2)
hsa-miR-511-2-5p	hsa-mir-511-2	cluster-hsa-mir-511-1(2)	sf-hsa-miR-511-1-5p(2)	hsa-miR-511-5p(2)
hsa-miR-512-1-3p	hsa-mir-512-1	cluster-hsa-mir-498(46)	sf-hsa-miR-512-1-3p(2)	hsa-miR-512-3p(2)
hsa-miR-512-2-3p	hsa-mir-512-2	cluster-hsa-mir-498(46)	sf-hsa-miR-512-1-3p(2)	hsa-miR-512-3p(2)
hsa-miR-512-1-5p	hsa-mir-512-1	cluster-hsa-mir-498(46)	sf-hsa-miR-512-1-5p(2)	hsa-miR-512-5p(2)
hsa-miR-512-2-5p	hsa-mir-512-2	cluster-hsa-mir-498(46)	sf-hsa-miR-512-1-5p(2)	hsa-miR-512-5p(2)
hsa-miR-513a-1-3p	hsa-mir-513a-1	cluster-hsa-mir-506(11)	sf-hsa-miR-513a-1-3p(3)	hsa-miR-513a-3p(2)
hsa-miR-513a-2-3p	hsa-mir-513a-2	cluster-hsa-mir-506(11)	sf-hsa-miR-513a-1-3p(3)	hsa-miR-513a-3p(2)
hsa-miR-513c-3p	hsa-mir-513c	cluster-hsa-mir-513c(1)	sf-hsa-miR-513a-1-3p(3)	hsa-miR-513c-3p
hsa-miR-513a-1-5p	hsa-mir-513a-1	cluster-hsa-mir-506(11)	sf-hsa-miR-513a-1-5p(3)	hsa-miR-513a-5p(2)
hsa-miR-513a-2-5p	hsa-mir-513a-2	cluster-hsa-mir-506(11)	sf-hsa-miR-513a-1-5p(3)	hsa-miR-513a-5p(2)
hsa-miR-513b	hsa-mir-513b	cluster-hsa-mir-513b(1)	sf-hsa-miR-513a-1-5p(3)	hsa-miR-513b
hsa-miR-513b*	hsa-mir-513b	cluster-hsa-mir-513b(1)	sf-hsa-miR-513b*(1)	hsa-miR-513b*
hsa-miR-513c-5p	hsa-mir-513c	cluster-hsa-mir-513c(1)	sf-hsa-miR-513c-5p(1)	hsa-miR-513c-5p
hsa-miR-514a-1	hsa-mir-514a-1	cluster-hsa-mir-506(11)	sf-hsa-miR-514a-1(4)	hsa-miR-514a(3)
hsa-miR-514a-2	hsa-mir-514a-2	cluster-hsa-mir-506(11)	sf-hsa-miR-514a-1(4)	hsa-miR-514a(3)
hsa-miR-514a-3	hsa-mir-514a-3	cluster-hsa-mir-506(11)	sf-hsa-miR-514a-1(4)	hsa-miR-514a(3)
hsa-miR-514b-3p	hsa-mir-514b	cluster-hsa-mir-514b(1)	sf-hsa-miR-514a-1(4)	hsa-miR-514b-3p
hsa-miR-514a-1*	hsa-mir-514a-1	cluster-hsa-mir-506(11)	sf-hsa-miR-514a-1*(3)	hsa-miR-514a*(3)
hsa-miR-514a-2*	hsa-mir-514a-2	cluster-hsa-mir-506(11)	sf-hsa-miR-514a-1*(3)	hsa-miR-514a*(3)
hsa-miR-514a-3*	hsa-mir-514a-3	cluster-hsa-mir-506(11)	sf-hsa-miR-514a-1*(3)	hsa-miR-514a*(3)
hsa-miR-514b-5p	hsa-mir-514b	cluster-hsa-mir-514b(1)	sf-hsa-miR-514b-5p(1)	hsa-miR-514b-5p
hsa-miR-515-1-3p	hsa-mir-515-1	cluster-hsa-mir-498(46)	sf-hsa-miR-515-1-3p(30)	hsa-miR-515-3p(2)
hsa-miR-515-2-3p	hsa-mir-515-2	cluster-hsa-mir-498(46)	sf-hsa-miR-515-1-3p(30)	hsa-miR-515-3p(2)
hsa-miR-516a-1*	hsa-mir-516a-1	cluster-hsa-mir-498(46)	sf-hsa-miR-515-1-3p(30)	hsa-miR-516a*(2)
hsa-miR-516a-2*	hsa-mir-516a-2	cluster-hsa-mir-498(46)	sf-hsa-miR-515-1-3p(30)	hsa-miR-516a*(2)
hsa-miR-516b-1*	hsa-mir-516b-1	cluster-hsa-mir-498(46)	sf-hsa-miR-515-1-3p(30)	hsa-miR-516b*(2)
hsa-miR-516b-2*	hsa-mir-516b-2	cluster-hsa-mir-498(46)	sf-hsa-miR-515-1-3p(30)	hsa-miR-516b*(2)
hsa-miR-518a-1-3p	hsa-mir-518a-1	cluster-hsa-mir-498(46)	sf-hsa-miR-515-1-3p(30)	hsa-miR-518a-3p(2)
hsa-miR-518a-2-3p	hsa-mir-518a-2	cluster-hsa-mir-498(46)	sf-hsa-miR-515-1-3p(30)	hsa-miR-518a-3p(2)
hsa-miR-518b	hsa-mir-518b	cluster-hsa-mir-498(46)	sf-hsa-miR-515-1-3p(30)	hsa-miR-518b
hsa-miR-518c	hsa-mir-518c	cluster-hsa-mir-498(46)	sf-hsa-miR-515-1-3p(30)	hsa-miR-518c
hsa-miR-518d	hsa-mir-518d	cluster-hsa-mir-498(46)	sf-hsa-miR-515-1-3p(30)	hsa-miR-518d
hsa-miR-518e-3p	hsa-mir-518e	cluster-hsa-mir-498(46)	sf-hsa-miR-515-1-3p(30)	hsa-miR-518e-3p
hsa-miR-518f	hsa-mir-518f	cluster-hsa-mir-498(46)	sf-hsa-miR-515-1-3p(30)	hsa-miR-518f
hsa-miR-519a-1	hsa-mir-519a-1	cluster-hsa-mir-498(46)	sf-hsa-miR-515-1-3p(30)	hsa-miR-519a(2)
hsa-miR-519a-2	hsa-mir-519a-2	cluster-hsa-mir-498(46)	sf-hsa-miR-515-1-3p(30)	hsa-miR-519a(2)
hsa-miR-519b	hsa-mir-519b	cluster-hsa-mir-498(46)	sf-hsa-miR-515-1-3p(30)	hsa-miR-519b
hsa-miR-519c	hsa-mir-519c	cluster-hsa-mir-498(46)	sf-hsa-miR-515-1-3p(30)	hsa-miR-519c
hsa-miR-519d	hsa-mir-519d	cluster-hsa-mir-498(46)	sf-hsa-miR-515-1-3p(30)	hsa-miR-519d
hsa-miR-519e-3p	hsa-mir-519e	cluster-hsa-mir-498(46)	sf-hsa-miR-515-1-3p(30)	hsa-miR-519e-3p
hsa-miR-520a*	hsa-mir-520a	cluster-hsa-mir-498(46)	sf-hsa-miR-515-1-3p(30)	hsa-miR-520a*
hsa-miR-520b-3p	hsa-mir-520b	cluster-hsa-mir-498(46)	sf-hsa-miR-515-1-3p(30)	hsa-miR-520b-3p
hsa-miR-520c	hsa-mir-520c	cluster-hsa-mir-498(46)	sf-hsa-miR-515-1-3p(30)	hsa-miR-520c
hsa-miR-520d-3p	hsa-mir-520d	cluster-hsa-mir-498(46)	sf-hsa-miR-515-1-3p(30)	hsa-miR-520d-3p
hsa-miR-520e	hsa-mir-520e	cluster-hsa-mir-498(46)	sf-hsa-miR-515-1-3p(30)	hsa-miR-520e
hsa-miR-520f	hsa-mir-520f	cluster-hsa-mir-498(46)	sf-hsa-miR-515-1-3p(30)	hsa-miR-520f
hsa-miR-520g	hsa-mir-520g	cluster-hsa-mir-498(46)	sf-hsa-miR-515-1-3p(30)	hsa-miR-520g
hsa-miR-520h	hsa-mir-520h	cluster-hsa-mir-498(46)	sf-hsa-miR-515-1-3p(30)	hsa-miR-520h
hsa-miR-526a-1-3p	hsa-mir-526a-1	cluster-hsa-mir-498(46)	sf-hsa-miR-515-1-3p(30)	hsa-miR-526a-1-3p
hsa-miR-526b-3p	hsa-mir-526b	cluster-hsa-mir-498(46)	sf-hsa-miR-515-1-3p(30)	hsa-miR-526b-3p
hsa-miR-527-3p	hsa-mir-527	cluster-hsa-mir-498(46)	sf-hsa-miR-515-1-3p(30)	hsa-miR-527-3p
hsa-miR-515-1-5p	hsa-mir-515-1	cluster-hsa-mir-498(46)	sf-hsa-miR-515-1-5p(9)	hsa-miR-515-5p(2)
hsa-miR-515-2-5p	hsa-mir-515-2	cluster-hsa-mir-498(46)	sf-hsa-miR-515-1-5p(9)	hsa-miR-515-5p(2)
hsa-miR-518a-1-5p	hsa-mir-518a-1	cluster-hsa-mir-498(46)	sf-hsa-miR-515-1-5p(9)	hsa-miR-518a-5p(2)
hsa-miR-518a-2-5p	hsa-mir-518a-2	cluster-hsa-mir-498(46)	sf-hsa-miR-515-1-5p(9)	hsa-miR-518a-5p(2)
hsa-miR-519d*	hsa-mir-519d	cluster-hsa-mir-498(46)	sf-hsa-miR-515-1-5p(9)	hsa-miR-519d*
hsa-miR-519e-5p	hsa-mir-519e	cluster-hsa-mir-498(46)	sf-hsa-miR-515-1-5p(9)	hsa-miR-519e-5p
hsa-miR-521-1*	hsa-mir-521-1	cluster-hsa-mir-498(46)	sf-hsa-miR-515-1-5p(9)	hsa-miR-521-1*
hsa-miR-521-2*	hsa-mir-521-2	cluster-hsa-mir-498(46)	sf-hsa-miR-515-1-5p(9)	hsa-miR-521-2*
hsa-miR-527-5p	hsa-mir-527	cluster-hsa-mir-498(46)	sf-hsa-miR-515-1-5p(9)	hsa-miR-527-5p
hsa-miR-516a-1	hsa-mir-516a-1	cluster-hsa-mir-498(46)	sf-hsa-miR-516a-1(2)	hsa-miR-516a(2)
hsa-miR-516a-2	hsa-mir-516a-2	cluster-hsa-mir-498(46)	sf-hsa-miR-516a-1(2)	hsa-miR-516a(2)
hsa-miR-526b-5p	hsa-mir-526b	cluster-hsa-mir-498(46)	sf-hsa-miR-516a(1)	hsa-miR-526b-5p
hsa-miR-516b-1	hsa-mir-516b-1	cluster-hsa-mir-498(46)	sf-hsa-miR-516b-1(20)	hsa-miR-516b-1
hsa-miR-516b-2	hsa-mir-516b-2	cluster-hsa-mir-498(46)	sf-hsa-miR-516b-1(20)	hsa-miR-516b-2
hsa-miR-517a-1*	hsa-mir-517a-1	cluster-hsa-mir-498(46)	sf-hsa-miR-516b-1(20)	hsa-miR-517a*(2)
hsa-miR-517a-2*	hsa-mir-517a-2	cluster-hsa-mir-498(46)	sf-hsa-miR-516b-1(20)	hsa-miR-517a*(2)
hsa-miR-517b*	hsa-mir-517b	cluster-hsa-mir-498(46)	sf-hsa-miR-516b-1(20)	hsa-miR-517b*
hsa-miR-518d*	hsa-mir-518d	cluster-hsa-mir-498(46)	sf-hsa-miR-516b-1(20)	hsa-miR-518d*
hsa-miR-518e-5p	hsa-mir-518e	cluster-hsa-mir-498(46)	sf-hsa-miR-516b-1(20)	hsa-miR-518e-5p
hsa-miR-518f*	hsa-mir-518f	cluster-hsa-mir-498(46)	sf-hsa-miR-516b-1(20)	hsa-miR-518f*
hsa-miR-519a-1*	hsa-mir-519a-1	cluster-hsa-mir-498(46)	sf-hsa-miR-516b-1(20)	hsa-miR-519a-1*
hsa-miR-519b*	hsa-mir-519b	cluster-hsa-mir-498(46)	sf-hsa-miR-516b-1(20)	hsa-miR-519b*
hsa-miR-519c*	hsa-mir-519c	cluster-hsa-mir-498(46)	sf-hsa-miR-516b-1(20)	hsa-miR-519c*
hsa-miR-520a	hsa-mir-520a	cluster-hsa-mir-498(46)	sf-hsa-miR-516b-1(20)	hsa-miR-520a
hsa-miR-520c*	hsa-mir-520c	cluster-hsa-mir-498(46)	sf-hsa-miR-516b-1(20)	hsa-miR-520c*
hsa-miR-520g*	hsa-mir-520g	cluster-hsa-mir-498(46)	sf-hsa-miR-516b-1(20)	hsa-miR-520g*
hsa-miR-520h*	hsa-mir-520h	cluster-hsa-mir-498(46)	sf-hsa-miR-516b-1(20)	hsa-miR-520h*
hsa-miR-522*	hsa-mir-522	cluster-hsa-mir-498(46)	sf-hsa-miR-516b-1(20)	hsa-miR-522*
hsa-miR-523-5p	hsa-mir-523	cluster-hsa-mir-498(46)	sf-hsa-miR-516b-1(20)	hsa-miR-523-5p
hsa-miR-525-5p	hsa-mir-525	cluster-hsa-mir-498(46)	sf-hsa-miR-516b-1(20)	hsa-miR-525-5p
hsa-miR-526a-1-5p	hsa-mir-526a-1	cluster-hsa-mir-498(46)	sf-hsa-miR-516b-1(20)	hsa-miR-526a-5p(2)
hsa-miR-526a-2-5p	hsa-mir-526a-2	cluster-hsa-mir-498(46)	sf-hsa-miR-516b-1(20)	hsa-miR-526a-5p(2)
hsa-miR-520f*	hsa-mir-520f	cluster-hsa-mir-498(46)	sf-hsa-miR-517*(1)	hsa-miR-520f*
hsa-miR-517a-1	hsa-mir-517a-1	cluster-hsa-mir-498(46)	sf-hsa-miR-517a-1(3)	hsa-miR-517a(2)
hsa-miR-517a-2	hsa-mir-517a-2	cluster-hsa-mir-498(46)	sf-hsa-miR-517a-1(3)	hsa-miR-517a(2)
hsa-miR-517b	hsa-mir-517b	cluster-hsa-mir-498(46)	sf-hsa-miR-517a-1(3)	hsa-miR-517b
hsa-miR-518b*	hsa-mir-518b	cluster-hsa-mir-498(46)	sf-hsa-miR-518b*(1)	hsa-miR-518b*
hsa-miR-518c*	hsa-mir-518c	cluster-hsa-mir-498(46)	sf-hsa-miR-518c*(1)	hsa-miR-518c*
hsa-miR-519a-2*	hsa-mir-519a-2	cluster-hsa-mir-498(46)	sf-hsa-miR-520b-5p(2)	hsa-miR-519a-2*
hsa-miR-520b-5p	hsa-mir-520b	cluster-hsa-mir-498(46)	sf-hsa-miR-520b-5p(2)	hsa-miR-520b-5p
hsa-miR-520d-5p	hsa-mir-520d	cluster-hsa-mir-498(46)	sf-hsa-miR-520d-5p(2)	hsa-miR-520d-5p
hsa-miR-524	hsa-mir-524	cluster-hsa-mir-498(46)	sf-hsa-miR-520d-5p(2)	hsa-miR-524
hsa-miR-521-1	hsa-mir-521-1	cluster-hsa-mir-498(46)	sf-hsa-miR-521-1(2)	hsa-miR-521(2)
hsa-miR-521-2	hsa-mir-521-2	cluster-hsa-mir-498(46)	sf-hsa-miR-521-1(2)	hsa-miR-521(2)
hsa-miR-522	hsa-mir-522	cluster-hsa-mir-498(46)	sf-hsa-miR-522(1)	hsa-miR-522
hsa-miR-523-3p	hsa-mir-523	cluster-hsa-mir-498(46)	sf-hsa-miR-523-3p(1)	hsa-miR-523-3p
hsa-miR-524*	hsa-mir-524	cluster-hsa-mir-498(46)	sf-hsa-miR-525-3p(2)	hsa-miR-524*
hsa-miR-525-3p	hsa-mir-525	cluster-hsa-mir-498(46)	sf-hsa-miR-525-3p(2)	hsa-miR-525-3p
hsa-miR-526a-2-3p	hsa-mir-526a-2	cluster-hsa-mir-498(46)	sf-hsa-miR-526a-2-3p(1)	hsa-miR-526a-2-3p
hsa-miR-188*	hsa-mir-188	cluster-hsa-mir-188(8)	sf-hsa-miR-532-3p(2)	hsa-miR-188*
hsa-miR-532-3p	hsa-mir-532	cluster-hsa-mir-188(8)	sf-hsa-miR-532-3p(2)	hsa-miR-532-3p
hsa-miR-532-5p	hsa-mir-532	cluster-hsa-mir-188(8)	sf-hsa-miR-532(1)	hsa-miR-532-5p
hsa-miR-539	hsa-mir-539	cluster-hsa-mir-134(41)	sf-hsa-miR-539(1)	hsa-miR-539
hsa-miR-539*	hsa-mir-539	cluster-hsa-mir-134(41)	sf-hsa-miR-539*(1)	hsa-miR-539*
hsa-miR-541-3p	hsa-mir-541	cluster-hsa-mir-134(41)	sf-hsa-miR-541-3p(1)	hsa-miR-541-3p
hsa-miR-541-5p	hsa-mir-541	cluster-hsa-mir-134(41)	sf-hsa-miR-541-5p(1)	hsa-miR-541-5p
hsa-miR-542	hsa-mir-542	cluster-hsa-mir-450a-1(4)	sf-hsa-miR-542(1)	hsa-miR-542
hsa-miR-542*	hsa-mir-542	cluster-hsa-mir-450a-1(4)	sf-hsa-miR-542*(1)	hsa-miR-542*
hsa-miR-543	hsa-mir-543	cluster-hsa-mir-134(41)	sf-hsa-miR-543(1)	hsa-miR-543
hsa-miR-544-3p	hsa-mir-544	cluster-hsa-mir-134(41)	sf-hsa-miR-544-3p(1)	hsa-miR-544-3p
hsa-miR-544-5p	hsa-mir-544	cluster-hsa-mir-134(41)	sf-hsa-miR-544-5p(1)	hsa-miR-544-5p
hsa-miR-545-3p	hsa-mir-545	cluster-hsa-mir-374a(4)	sf-hsa-miR-545-3p(3)	hsa-miR-545-3p
hsa-miR-545-5p	hsa-mir-545	cluster-hsa-mir-374a(4)	sf-hsa-miR-545-3p(3)	hsa-miR-545-5p
hsa-miR-95*	hsa-mir-95	cluster-hsa-mir-95(1)	sf-hsa-miR-545-3p(3)	hsa-miR-95*
hsa-miR-570-5p	hsa-mir-570	cluster-hsa-mir-570(1)	sf-hsa-miR-548c(1)	hsa-miR-570-5p
hsa-miR-549-3p	hsa-mir-549	cluster-hsa-mir-549(1)	sf-hsa-miR-549-3p(1)	hsa-miR-549-3p
hsa-miR-549-5p	hsa-mir-549	cluster-hsa-mir-549(1)	sf-hsa-miR-549-5p(1)	hsa-miR-549-5p
hsa-miR-550-1-3p	hsa-mir-550-1	cluster-hsa-mir-550-1(2)	sf-hsa-miR-550-1-3p(2)	hsa-miR-550-3p(2)
hsa-miR-550-2-3p	hsa-mir-550-2	cluster-hsa-mir-550-1(2)	sf-hsa-miR-550-1-3p(2)	hsa-miR-550-3p(2)
hsa-miR-550-1-5p	hsa-mir-550-1	cluster-hsa-mir-550-1(2)	sf-hsa-miR-550-1-5p(2)	hsa-miR-550-5p(2)
hsa-miR-550-2-5p	hsa-mir-550-2	cluster-hsa-mir-550-1(2)	sf-hsa-miR-550-1-5p(2)	hsa-miR-550-5p(2)
hsa-miR-551a	hsa-mir-551a	cluster-hsa-mir-551a(1)	sf-hsa-miR-551a(2)	hsa-miR-551a
hsa-miR-551b	hsa-mir-551b	cluster-hsa-mir-551b(1)	sf-hsa-miR-551a(2)	hsa-miR-551b
hsa-miR-551a*	hsa-mir-551a	cluster-hsa-mir-551a(1)	sf-hsa-miR-551a*(1)	hsa-miR-551a*
hsa-miR-551b*	hsa-mir-551b	cluster-hsa-mir-551b(1)	sf-hsa-miR-551b*(1)	hsa-miR-551b*
hsa-miR-552-3p	hsa-mir-552	cluster-hsa-mir-552(1)	sf-hsa-miR-552-3p(1)	hsa-miR-552-3p
hsa-miR-552-5p	hsa-mir-552	cluster-hsa-mir-552(1)	sf-hsa-miR-552-5p(1)	hsa-miR-552-5p
hsa-miR-556-3p	hsa-mir-556	cluster-hsa-mir-556(1)	sf-hsa-miR-556-3p(1)	hsa-miR-556-3p
hsa-miR-556-5p	hsa-mir-556	cluster-hsa-mir-556(1)	sf-hsa-miR-556-5p(1)	hsa-miR-556-5p
hsa-miR-559-5p	hsa-mir-559	cluster-hsa-mir-559(1)	sf-hsa-miR-559-5p(1)	hsa-miR-559-5p
hsa-miR-559-3p	hsa-mir-559	cluster-hsa-mir-559(1)	sf-hsa-miR-559(1)	hsa-miR-559-3p
hsa-miR-561	hsa-mir-561	cluster-hsa-mir-561(1)	sf-hsa-miR-561(1)	hsa-miR-561
hsa-miR-561*	hsa-mir-561	cluster-hsa-mir-561(1)	sf-hsa-miR-561*(1)	hsa-miR-561*
hsa-miR-570-3p	hsa-mir-570	cluster-hsa-mir-570(1)	sf-hsa-miR-570-3p(1)	hsa-miR-570-3p
hsa-miR-574-3p	hsa-mir-574	cluster-hsa-mir-574(1)	sf-hsa-miR-574-3p(1)	hsa-miR-574-3p
hsa-miR-574-5p	hsa-mir-574	cluster-hsa-mir-574(1)	sf-hsa-miR-574-5p(1)	hsa-miR-574-5p
hsa-miR-576-3p	hsa-mir-576	cluster-hsa-mir-576(1)	sf-hsa-miR-576-3p(1)	hsa-miR-576-3p
hsa-miR-576-5p	hsa-mir-576	cluster-hsa-mir-576(1)	sf-hsa-miR-576-5p(1)	hsa-miR-576-5p
hsa-miR-577	hsa-mir-577	cluster-hsa-mir-577(1)	sf-hsa-miR-577(1)	hsa-miR-577
hsa-miR-577*	hsa-mir-577	cluster-hsa-mir-577(1)	sf-hsa-miR-577*(1)	hsa-miR-577*
hsa-miR-579-3p	hsa-mir-579	cluster-hsa-mir-579(1)	sf-hsa-miR-579-3p(1)	hsa-miR-579-3p
hsa-miR-579-5p	hsa-mir-579	cluster-hsa-mir-579(1)	sf-hsa-miR-579-5p(1)	hsa-miR-579-5p
hsa-miR-580	hsa-mir-580	cluster-hsa-mir-580(1)	sf-hsa-miR-580(1)	hsa-miR-580
hsa-miR-580*	hsa-mir-580	cluster-hsa-mir-580(1)	sf-hsa-miR-580*(1)	hsa-miR-580*
hsa-miR-581	hsa-mir-581	cluster-hsa-mir-581(1)	sf-hsa-miR-581(1)	hsa-miR-581
hsa-miR-581*	hsa-mir-581	cluster-hsa-mir-581(1)	sf-hsa-miR-581*(1)	hsa-miR-581*
hsa-miR-582	hsa-mir-582	cluster-hsa-mir-582(1)	sf-hsa-miR-582(1)	hsa-miR-582
hsa-miR-582*	hsa-mir-582	cluster-hsa-mir-582(1)	sf-hsa-miR-582*(1)	hsa-miR-582*
hsa-miR-584	hsa-mir-584	cluster-hsa-mir-584(1)	sf-hsa-miR-584(1)	hsa-miR-584
hsa-miR-584*	hsa-mir-584	cluster-hsa-mir-584(1)	sf-hsa-miR-584*(1)	hsa-miR-584*
hsa-miR-585	hsa-mir-585	cluster-hsa-mir-218-1(3)	sf-hsa-miR-585(1)	hsa-miR-585
hsa-miR-585*	hsa-mir-585	cluster-hsa-mir-218-1(3)	sf-hsa-miR-585*(1)	hsa-miR-585*
hsa-miR-588	hsa-mir-588	cluster-hsa-mir-588(1)	sf-hsa-miR-588(1)	hsa-miR-588
hsa-miR-588*	hsa-mir-588	cluster-hsa-mir-588(1)	sf-hsa-miR-588*(1)	hsa-miR-588*
hsa-miR-589	hsa-mir-589	cluster-hsa-mir-589(1)	sf-hsa-miR-589(1)	hsa-miR-589
hsa-miR-589*	hsa-mir-589	cluster-hsa-mir-589(1)	sf-hsa-miR-589*(1)	hsa-miR-589*
hsa-miR-590-3p	hsa-mir-590	cluster-hsa-mir-590(1)	sf-hsa-miR-590-3p(1)	hsa-miR-590-3p
hsa-miR-590-5p	hsa-mir-590	cluster-hsa-mir-590(1)	sf-hsa-miR-590-5p(1)	hsa-miR-590-5p
hsa-miR-592	hsa-mir-592	cluster-hsa-mir-592(1)	sf-hsa-miR-592(1)	hsa-miR-592
hsa-miR-592*	hsa-mir-592	cluster-hsa-mir-592(1)	sf-hsa-miR-592*(1)	hsa-miR-592*
hsa-miR-597	hsa-mir-597	cluster-hsa-mir-597(1)	sf-hsa-miR-597(1)	hsa-miR-597
hsa-miR-597*	hsa-mir-597	cluster-hsa-mir-597(1)	sf-hsa-miR-597*(1)	hsa-miR-597*
hsa-miR-598	hsa-mir-598	cluster-hsa-mir-598(1)	sf-hsa-miR-598(1)	hsa-miR-598
hsa-miR-598*	hsa-mir-598	cluster-hsa-mir-598(1)	sf-hsa-miR-598*(1)	hsa-miR-598*
hsa-miR-599	hsa-mir-599	cluster-hsa-mir-599(2)	sf-hsa-miR-599(1)	hsa-miR-599
hsa-miR-599*	hsa-mir-599	cluster-hsa-mir-599(2)	sf-hsa-miR-599*(1)	hsa-miR-599*
hsa-miR-605-3p	hsa-mir-605	cluster-hsa-mir-605(1)	sf-hsa-miR-605-3p(1)	hsa-miR-605-3p
hsa-miR-605-5p	hsa-mir-605	cluster-hsa-mir-605(1)	sf-hsa-miR-605-5p(1)	hsa-miR-605-5p
hsa-miR-610	hsa-mir-610	cluster-hsa-mir-610(1)	sf-hsa-miR-610(2)	hsa-miR-610
hsa-miR-610*	hsa-mir-610	cluster-hsa-mir-610(1)	sf-hsa-miR-610(2)	hsa-miR-610*
hsa-miR-615-3p	hsa-mir-615	cluster-hsa-mir-196a-1(3)	sf-hsa-miR-615-3p(1)	hsa-miR-615-3p
hsa-miR-615-5p	hsa-mir-615	cluster-hsa-mir-196a-1(3)	sf-hsa-miR-615-5p(1)	hsa-miR-615-5p
hsa-miR-616-3p	hsa-mir-616	cluster-hsa-mir-616(1)	sf-hsa-miR-616-3p(1)	hsa-miR-616-3p
hsa-miR-616-5p	hsa-mir-616	cluster-hsa-mir-616(1)	sf-hsa-miR-616-5p(1)	hsa-miR-616-5p
hsa-miR-618	hsa-mir-618	cluster-hsa-mir-618(1)	sf-hsa-miR-618(1)	hsa-miR-618
hsa-miR-624-3p	hsa-mir-624	cluster-hsa-mir-624(1)	sf-hsa-miR-624-3p(1)	hsa-miR-624-3p
hsa-miR-624-5p	hsa-mir-624	cluster-hsa-mir-624(1)	sf-hsa-miR-624-5p(1)	hsa-miR-624-5p
hsa-miR-625-3p	hsa-mir-625	cluster-hsa-mir-625(1)	sf-hsa-miR-625-3p(1)	hsa-miR-625-3p
hsa-miR-625-5p	hsa-mir-625	cluster-hsa-mir-625(1)	sf-hsa-miR-625-5p(1)	hsa-miR-625-5p
hsa-miR-627-3p	hsa-mir-627	cluster-hsa-mir-627(1)	sf-hsa-miR-627-3p(1)	hsa-miR-627-3p
hsa-miR-627-5p	hsa-mir-627	cluster-hsa-mir-627(1)	sf-hsa-miR-627-5p(1)	hsa-miR-627-5p
hsa-miR-628	hsa-mir-628	cluster-hsa-mir-628(1)	sf-hsa-miR-628(1)	hsa-miR-628
hsa-miR-628*	hsa-mir-628	cluster-hsa-mir-628(1)	sf-hsa-miR-628*(1)	hsa-miR-628*
hsa-miR-629	hsa-mir-629	cluster-hsa-mir-629(1)	sf-hsa-miR-629(1)	hsa-miR-629
hsa-miR-629*	hsa-mir-629	cluster-hsa-mir-629(1)	sf-hsa-miR-629*(1)	hsa-miR-629*
hsa-miR-641	hsa-mir-641	cluster-hsa-mir-641(1)	sf-hsa-miR-641(1)	hsa-miR-641
hsa-miR-641*	hsa-mir-641	cluster-hsa-mir-641(1)	sf-hsa-miR-641*(1)	hsa-miR-641*
hsa-miR-642-3p	hsa-mir-642	cluster-hsa-mir-642(1)	sf-hsa-miR-642-3p(1)	hsa-miR-642-3p
hsa-miR-642-5p	hsa-mir-642	cluster-hsa-mir-642(1)	sf-hsa-miR-642-5p(1)	hsa-miR-642-5p
hsa-miR-643	hsa-mir-643	cluster-hsa-mir-643(1)	sf-hsa-miR-643(1)	hsa-miR-643
hsa-miR-643*	hsa-mir-643	cluster-hsa-mir-643(1)	sf-hsa-miR-643*(1)	hsa-miR-643*
hsa-miR-651	hsa-mir-651	cluster-hsa-mir-651(1)	sf-hsa-miR-651(1)	hsa-miR-651
hsa-miR-651*	hsa-mir-651	cluster-hsa-mir-651(1)	sf-hsa-miR-651*(1)	hsa-miR-651*
hsa-miR-652	hsa-mir-652	cluster-hsa-mir-652(1)	sf-hsa-miR-652(1)	hsa-miR-652
hsa-miR-652*	hsa-mir-652	cluster-hsa-mir-652(1)	sf-hsa-miR-652*(1)	hsa-miR-652*
hsa-miR-653-3p	hsa-mir-653	cluster-hsa-mir-489(2)	sf-hsa-miR-653-3p(1)	hsa-miR-653-3p
hsa-miR-653-5p	hsa-mir-653	cluster-hsa-mir-489(2)	sf-hsa-miR-653-5p(1)	hsa-miR-653-5p
hsa-miR-654	hsa-mir-654	cluster-hsa-mir-134(41)	sf-hsa-miR-654(1)	hsa-miR-654
hsa-miR-654*	hsa-mir-654	cluster-hsa-mir-134(41)	sf-hsa-miR-654*(1)	hsa-miR-654*
hsa-miR-656	hsa-mir-656	cluster-hsa-mir-134(41)	sf-hsa-miR-656(1)	hsa-miR-656
hsa-miR-659	hsa-mir-659	cluster-hsa-mir-659(1)	sf-hsa-miR-659(1)	hsa-miR-659
hsa-miR-659*	hsa-mir-659	cluster-hsa-mir-659(1)	sf-hsa-miR-659*(1)	hsa-miR-659*
hsa-miR-660	hsa-mir-660	cluster-hsa-mir-188(8)	sf-hsa-miR-660(1)	hsa-miR-660
hsa-miR-660*	hsa-mir-660	cluster-hsa-mir-188(8)	sf-hsa-miR-660*(1)	hsa-miR-660*
hsa-miR-665	hsa-mir-665	cluster-hsa-mir-127(8)	sf-hsa-miR-665(1)	hsa-miR-665
hsa-miR-665*	hsa-mir-665	cluster-hsa-mir-127(8)	sf-hsa-miR-665*(1)	hsa-miR-665*
hsa-miR-668	hsa-mir-668	cluster-hsa-mir-134(41)	sf-hsa-miR-668(1)	hsa-miR-668
hsa-miR-668*	hsa-mir-668	cluster-hsa-mir-134(41)	sf-hsa-miR-668*(1)	hsa-miR-668*
hsa-miR-670	hsa-mir-670	cluster-hsa-mir-670(1)	sf-hsa-miR-670(1)	hsa-miR-670
hsa-miR-670*	hsa-mir-670	cluster-hsa-mir-670(1)	sf-hsa-miR-670*(1)	hsa-miR-670*
hsa-miR-671*	hsa-mir-671	cluster-hsa-mir-671(1)	sf-hsa-miR-671-3p(1)	hsa-miR-671*
hsa-miR-671	hsa-mir-671	cluster-hsa-mir-671(1)	sf-hsa-miR-671(1)	hsa-miR-671
hsa-miR-675	hsa-mir-675	cluster-hsa-mir-675(1)	sf-hsa-miR-675(1)	hsa-miR-675
hsa-miR-675*	hsa-mir-675	cluster-hsa-mir-675(1)	sf-hsa-miR-675*(1)	hsa-miR-675*
hsa-miR-676	hsa-mir-676	cluster-hsa-mir-676(1)	sf-hsa-miR-676(1)	hsa-miR-676
hsa-miR-676*	hsa-mir-676	cluster-hsa-mir-676(1)	sf-hsa-miR-676*(1)	hsa-miR-676*
hsa-miR-7-1	hsa-mir-7-1	cluster-hsa-mir-7-1(3)	sf-hsa-miR-7-1(3)	hsa-miR-7(3)
hsa-miR-7-2	hsa-mir-7-2	cluster-hsa-mir-7-1(3)	sf-hsa-miR-7-1(3)	hsa-miR-7(3)
hsa-miR-7-3	hsa-mir-7-3	cluster-hsa-mir-7-1(3)	sf-hsa-miR-7-1(3)	hsa-miR-7(3)
hsa-miR-7-3*	hsa-mir-7-3	cluster-hsa-mir-7-1(3)	sf-hsa-miR-7-1*(1)	hsa-miR-7-3*
hsa-miR-7-1*	hsa-mir-7-1	cluster-hsa-mir-7-1(3)	sf-hsa-miR-7-1*(2)	hsa-miR-7-1*
hsa-miR-7-2*	hsa-mir-7-2	cluster-hsa-mir-7-1(3)	sf-hsa-miR-7-1*(2)	hsa-miR-7-2*
hsa-miR-708*	hsa-mir-708	cluster-hsa-mir-708(1)	sf-hsa-miR-708*(1)	hsa-miR-708*
hsa-miR-744	hsa-mir-744	cluster-hsa-mir-744(1)	sf-hsa-miR-744(1)	hsa-miR-744
hsa-miR-744*	hsa-mir-744	cluster-hsa-mir-744(1)	sf-hsa-miR-744*(1)	hsa-miR-744*
hsa-miR-758	hsa-mir-758	cluster-hsa-mir-134(41)	sf-hsa-miR-758(1)	hsa-miR-758
hsa-miR-760	hsa-mir-760	cluster-hsa-mir-760(1)	sf-hsa-miR-760(1)	hsa-miR-760
hsa-miR-760*	hsa-mir-760	cluster-hsa-mir-760(1)	sf-hsa-miR-760*(1)	hsa-miR-760*
hsa-miR-766	hsa-mir-766	cluster-hsa-mir-766(1)	sf-hsa-miR-766(1)	hsa-miR-766
hsa-miR-766*	hsa-mir-766	cluster-hsa-mir-766(1)	sf-hsa-miR-766*(1)	hsa-miR-766*
hsa-miR-767	hsa-mir-767	cluster-hsa-mir-105-1(3)	sf-hsa-miR-767(1)	hsa-miR-767
hsa-miR-767*	hsa-mir-767	cluster-hsa-mir-105-1(3)	sf-hsa-miR-767*(1)	hsa-miR-767*
hsa-miR-769	hsa-mir-769	cluster-hsa-mir-769(1)	sf-hsa-miR-769(1)	hsa-miR-769
hsa-miR-769*	hsa-mir-769	cluster-hsa-mir-769(1)	sf-hsa-miR-769*(1)	hsa-miR-769*
hsa-miR-770-3p	hsa-mir-770	cluster-hsa-mir-770(1)	sf-hsa-miR-770-3p(1)	hsa-miR-770-3p
hsa-miR-770-5p	hsa-mir-770	cluster-hsa-mir-770(1)	sf-hsa-miR-770-5p(1)	hsa-miR-770-5p
hsa-miR-873	hsa-mir-873	cluster-hsa-mir-873(2)	sf-hsa-miR-873(2)	hsa-miR-873
hsa-miR-873*	hsa-mir-873	cluster-hsa-mir-873(2)	sf-hsa-miR-873(2)	hsa-miR-873*
hsa-miR-874	hsa-mir-874	cluster-hsa-mir-874(1)	sf-hsa-miR-874(1)	hsa-miR-874
hsa-miR-874*	hsa-mir-874	cluster-hsa-mir-874(1)	sf-hsa-miR-874*(1)	hsa-miR-874*
hsa-miR-875-3p	hsa-mir-875	cluster-hsa-mir-599(2)	sf-hsa-miR-875-3p(1)	hsa-miR-875-3p
hsa-miR-875-5p	hsa-mir-875	cluster-hsa-mir-599(2)	sf-hsa-miR-875-5p(1)	hsa-miR-875-5p
hsa-miR-876-3p	hsa-mir-876	cluster-hsa-mir-873(2)	sf-hsa-miR-876-3p(1)	hsa-miR-876-3p
hsa-miR-876-5p	hsa-mir-876	cluster-hsa-mir-873(2)	sf-hsa-miR-876-5p(1)	hsa-miR-876-5p
hsa-miR-885	hsa-mir-885	cluster-hsa-mir-885(1)	sf-hsa-miR-885(1)	hsa-miR-885
hsa-miR-885*	hsa-mir-885	cluster-hsa-mir-885(1)	sf-hsa-miR-885*(1)	hsa-miR-885*
hsa-miR-887	hsa-mir-887	cluster-hsa-mir-887(1)	sf-hsa-miR-887(1)	hsa-miR-887
hsa-miR-887*	hsa-mir-887	cluster-hsa-mir-887(1)	sf-hsa-miR-887*(1)	hsa-miR-887*
hsa-miR-888	hsa-mir-888	cluster-hsa-mir-888(6)	sf-hsa-miR-888(3)	hsa-miR-888
hsa-miR-892a*	hsa-mir-892a	cluster-hsa-mir-888(6)	sf-hsa-miR-888(3)	hsa-miR-892a*
hsa-miR-892b*	hsa-mir-892b	cluster-hsa-mir-888(6)	sf-hsa-miR-888(3)	hsa-miR-892b*
hsa-miR-888*	hsa-mir-888	cluster-hsa-mir-888(6)	sf-hsa-miR-888*(1)	hsa-miR-888*
hsa-miR-889	hsa-mir-889	cluster-hsa-mir-134(41)	sf-hsa-miR-889(1)	hsa-miR-889
hsa-miR-889*	hsa-mir-889	cluster-hsa-mir-134(41)	sf-hsa-miR-889*(1)	hsa-miR-889*
hsa-miR-890-3p	hsa-mir-890	cluster-hsa-mir-888(6)	sf-hsa-miR-890-3p(1)	hsa-miR-890-3p
hsa-miR-890-5p	hsa-mir-890	cluster-hsa-mir-888(6)	sf-hsa-miR-890-5p(1)	hsa-miR-890-5p
hsa-miR-891a	hsa-mir-891a	cluster-hsa-mir-888(6)	sf-hsa-miR-891a(1)	hsa-miR-891a
hsa-miR-891a*	hsa-mir-891a	cluster-hsa-mir-888(6)	sf-hsa-miR-891a*(2)	hsa-miR-891a*
hsa-miR-891b*	hsa-mir-891b	cluster-hsa-mir-888(6)	sf-hsa-miR-891a*(2)	hsa-miR-891b*
hsa-miR-891b	hsa-mir-891b	cluster-hsa-mir-888(6)	sf-hsa-miR-891b(1)	hsa-miR-891b
hsa-miR-892a	hsa-mir-892a	cluster-hsa-mir-888(6)	sf-hsa-miR-892a(1)	hsa-miR-892a
hsa-miR-892b	hsa-mir-892b	cluster-hsa-mir-888(6)	sf-hsa-miR-892b(1)	hsa-miR-892b
hsa-miR-9-1	hsa-mir-9-1	cluster-hsa-mir-9-1(3)	sf-hsa-miR-9-1(3)	hsa-miR-9(3)
hsa-miR-9-2	hsa-mir-9-2	cluster-hsa-mir-9-1(3)	sf-hsa-miR-9-1(3)	hsa-miR-9(3)
hsa-miR-9-3	hsa-mir-9-3	cluster-hsa-mir-9-1(3)	sf-hsa-miR-9-1(3)	hsa-miR-9(3)
hsa-miR-9-1*	hsa-mir-9-1	cluster-hsa-mir-9-1(3)	sf-hsa-miR-9-1*(3)	hsa-miR-9*(3)
hsa-miR-9-2*	hsa-mir-9-2	cluster-hsa-mir-9-1(3)	sf-hsa-miR-9-1*(3)	hsa-miR-9*(3)
hsa-miR-9-3*	hsa-mir-9-3	cluster-hsa-mir-9-1(3)	sf-hsa-miR-9-1*(3)	hsa-miR-9*(3)
hsa-miR-92a-1*	hsa-mir-92a-1	cluster-hsa-mir-17(12)	sf-hsa-miR-92a-1*(1)	hsa-miR-92a-1*
hsa-miR-92a-2*	hsa-mir-92a-2	cluster-hsa-mir-17(12)	sf-hsa-miR-92a-2*(1)	hsa-miR-92a-2*
hsa-miR-92b*	hsa-mir-92b	cluster-hsa-mir-92b(1)	sf-hsa-miR-92b*(1)	hsa-miR-92b*
hsa-miR-93*	hsa-mir-93	cluster-hsa-mir-25(3)	sf-hsa-miR-93*(1)	hsa-miR-93*
hsa-miR-934	hsa-mir-934	cluster-hsa-mir-934(1)	sf-hsa-miR-934(1)	hsa-miR-934
hsa-miR-934*	hsa-mir-934	cluster-hsa-mir-934(1)	sf-hsa-miR-934*(1)	hsa-miR-934*
hsa-miR-937	hsa-mir-937	cluster-hsa-mir-937(1)	sf-hsa-miR-937(1)	hsa-miR-937
hsa-miR-937*	hsa-mir-937	cluster-hsa-mir-937(1)	sf-hsa-miR-937*(1)	hsa-miR-937*
hsa-miR-942	hsa-mir-942	cluster-hsa-mir-942(1)	sf-hsa-miR-942(1)	hsa-miR-942
hsa-miR-942*	hsa-mir-942	cluster-hsa-mir-942(1)	sf-hsa-miR-942*(1)	hsa-miR-942*
hsa-miR-944	hsa-mir-944	cluster-hsa-mir-944(1)	sf-hsa-miR-944(1)	hsa-miR-944
hsa-miR-944*	hsa-mir-944	cluster-hsa-mir-944(1)	sf-hsa-miR-944*(1)	hsa-miR-944*
hsa-miR-421	hsa-mir-421	cluster-hsa-mir-374a(4)	sf-hsa-miR-95(2)	hsa-miR-421
hsa-miR-95	hsa-mir-95	cluster-hsa-mir-95(1)	sf-hsa-miR-95(2)	hsa-miR-95
hsa-miR-96	hsa-mir-96	cluster-hsa-mir-96(3)	sf-hsa-miR-96(1)	hsa-miR-96
hsa-miR-96*	hsa-mir-96	cluster-hsa-mir-96(3)	sf-hsa-miR-96*(1)	hsa-miR-96*
hsa-miR-100	hsa-mir-100	cluster-hsa-mir-98(13)	sf-hsa-miR-99a(3)	hsa-miR-100
hsa-miR-99a	hsa-mir-99a	cluster-hsa-mir-98(13)	sf-hsa-miR-99a(3)	hsa-miR-99a
hsa-miR-99b	hsa-mir-99b	cluster-hsa-mir-99b(3)	sf-hsa-miR-99a(3)	hsa-miR-99b
hsa-miR-100*	hsa-mir-100	cluster-hsa-mir-98(13)	sf-hsa-miR-99a*(2)	hsa-miR-100*
hsa-miR-99a*	hsa-mir-99a	cluster-hsa-mir-98(13)	sf-hsa-miR-99a*(2)	hsa-miR-99a*
hsa-miR-99b*	hsa-mir-99b	cluster-hsa-mir-99b(3)	sf-hsa-miR-99b*(1)	hsa-miR-99b*
