# Supplementary material for: Cell and Microvesicle Urine microRNA Deep Sequencing Profiles from Healthy Individuals: Observations with Potential Impact on Biomarker Studies
Source: PLoS One. 2016 Jan 19;11(1):e0147249. doi: 10.1371/journal.pone.0147249 (PMC4718679; doi:10.1371/journal.pone.0147249)
Supplement: S2 Tables — (XLSX) [file pone.0147249.s003.xlsx]

## Sheet: Table A
Table A: Read numbers obtained for various small RNA annotation categories in study specimens
sample metadata							small RNA annotation categories
label	volunteer	sex	fraction	RNA, ng	spike, fmol	void	adapter	alt_cali	bacterial	circRNA	doubtful_miRNA	doubtful_snoRNA	genome	lncRNA	marker	miRNA	mirtron	miscRNA_rm	mRNA	mRNA_rm	mt_mRNA	mt_rRNA	mt_tRNA	none	other_ncRNA	other_ncRNA_prec	piRNA	plasmid	repeat10_rm	rRNA	rRNA_prec	scaRNA	scaRNA_prec	scRNA	scRNA_prec	sn_snoRNA_rm	snoRNA	snoRNA_prec	snRNA	snRNA_prec	cali_spike	tRNA	tRNA_prec	tRNA_rm	total
IB_sRNA_IBD690_cells_A1	1	F	cells	10.13	0.1	1	1485	0	0	0	6	0	0	62	323836	43721	0	13	12667	0	75	116	413	82073	0	0	971	1891	1856	107878	573	5	0	183	0	1	909	2	134	0	2491	2274	0	44	583679
IB_sRNA_IBD690_cells_A2	2	F	cells	57.19	0.1	1	3316	0	0	0	257	0	0	164	39414	68557	1	60	38597	0	43	561	572	217842	0	0	1155	1750	3141	45684	126	101	0	1078	0	5	1790	1	98	0	1690	10315	51	115	436484
IB_sRNA_IBD690_cells_A3	3	F	cells	21.15	0.1	1	2993	0	0	1	167	0	0	214	251	29372	0	5	29486	0	25	432	403	146125	0	0	912	2321	3259	203653	1418	12	0	164	0	4	728	0	243	0	2827	6098	19	15	431147
IB_sRNA_IBD690_cells_A4	4	M	cells	10.19	0.1	1	2160	0	0	0	77	0	0	1	210	37765	0	15	3759	0	3	475	23	15410	0	0	19	1138	895	10868	69	1	0	741	0	0	10	0	9	0	3656	3530	4	2	80840
IB_sRNA_IBD690_cells_A5	5	M	cells	2.4	0.1	1	1544	0	0	0	31	0	0	1	292	31485	2	9	3185	0	1	93	320	15356	0	0	17	3141	208	7929	245	2	0	300	0	0	657	0	113	0	3387	742	13	7	69080
IB_sRNA_IBD690_cells_A6	6	M	cells	11	0.1	1	19862	0	0	5	570	0	0	7	187	41882	1	15	12080	0	8	218	214	33720	3	0	355	2494	1062	14313	335	5	0	132	0	2	296	1	305	0	2201	8021	6	106	138406
IB_sRNA_IBD690_cells_A7	7	F	cells	12.32	0.1	1	3698	0	0	0	544	0	0	13	79	73628	0	23	36094	0	128	512	1171	138259	0	0	1469	4098	4555	32398	375	2	0	1087	0	8	2420	79	896	0	1749	6065	71	551	309972
IB_sRNA_IBD690_cells_A8	8	M	cells	2.39	0.1	1	9698	0	0	0	2	0	0	0	754	32373	0	2	2309	0	67	406	484	18015	0	0	36	2627	162	5827	205	6	0	136	0	0	17	1	38	0	3995	143	2	4	77309
IB_sRNA_IBD690_cells_A9	9	M	cells	1.11	0.1	1	2209	0	0	1	7	0	0	1	149	40097	0	2	5146	0	0	6	209	20638	0	0	56	3134	1014	3632	6	223	0	177	0	0	293	0	3	0	2989	785	1	26	80804
IB_sRNA_IBD690_cells_A10	10	M	cells	4.54	0.1	1	13364	0	0	0	108	0	0	6	17	28279	0	0	12047	0	3	24	1116	73037	0	0	140	23077	1913	9021	228	1	0	1	0	3	872	1	543	0	1820	1450	136	8	167215
IB_sRNA_IBD690_cells_A11	11	F	cells	39.62	0.1	1	13597	0	0	0	1705	2	0	718	20	647265	3	988	218353	0	555	6206	9330	997150	4	0	5058	2194	13121	215103	1854	158	0	8311	15	192	15840	72	5080	1	1205	206443	473	1258	2372274
IB_sRNA_IBD690_cells_A12	12	M	cells	16.24	0.1	1	2886	0	0	0	48	0	0	6	4	12163	0	0	4125	0	17	190	240	13285	0	0	13	1501	394	5641	3	0	0	4	0	8	11	0	9	0	1266	399	2	46	42261
IB_sRNA_IBD690_cells_A13	13	M	cells	0.45	0.1	1	4203	0	0	0	6	0	0	1	11	19050	0	0	1541	0	3	214	12	7637	0	0	12	1767	118	358	31	1	0	2	0	0	19	0	4	0	1066	57	18	3	36134
IB_sRNA_IBD690_cells_A14	14	M	cells	10.58	0.1	1	3364	0	0	1	5	0	0	0	9	9418	0	3	1536	0	38	14	109	9374	0	0	51	2773	113	6367	165	1	0	5	0	0	50	33	3	0	515	357	0	5	34309
IB_sRNA_IBD690_cells_A15	15	M	cells	2.63	0.1	1	7260	0	0	0	118	0	0	3	10	22330	2	265	7610	0	250	584	2025	28966	0	0	463	1351	441	34956	333	3	0	35	0	4	1119	1	145	0	1173	2659	228	431	112765
IB_sRNA_IBD690_cells_A16	16	F	cells	20.83	0.1	1	3277	0	0	0	1252	0	0	863	199	221000	166	89	119508	0	68	1779	5316	577930	26	0	4277	14280	22604	77041	1360	51	1	7408	0	126	6741	0	2071	0	1168	29615	520	659	1099395
IB_sRNA_IBD690_cells_A17	17	F	cells	12.32	0.1	1	2604	0	0	2	466	0	0	257	90	75039	1	23	15900	0	0	556	357	98716	0	0	357	4836	1219	30785	133	2	2	1607	0	7	2475	0	598	0	650	19236	13	11	255942
IB_sRNA_IBD690_cells_A18	18	F	cells	12.32	0.1	1	3103	0	0	0	18	0	0	122	38630	37964	1	17	14843	0	2	152	132	70007	0	0	1540	2274	994	73265	128	1	0	225	0	8	559	1	189	0	30537	3047	12	15	277786
IB_sRNA_IBD690_cells_A19	19	F	cells	12.32	0.1	1	2213	0	0	0	36	0	0	2	45	30390	0	7	13771	0	3	68	44	51526	0	0	760	4388	1769	8119	119	2	0	100	1	4	1437	0	11	0	861	936	33	9	116654
IB_sRNA_IBD690_cells_A20	20	F	cells	13.64	0.1	1	5338	0	0	0	763	2	0	2454	105	178082	1	201	118299	0	265	1395	2944	412515	0	0	2662	3139	15266	387596	1530	4	0	4586	1	478	10535	10	4543	0	2189	185203	293	736	1341135
IB_sRNA_IBD690_cells_B1	1	F	cells	16.93	0.1	2	726	0	0	0	313	0	0	3	430514	66998	0	26	5975	0	69	1	141	52829	0	0	319	2831	1679	16364	35	0	0	417	0	0	282	1	102	0	1951	725	0	5	582306
IB_sRNA_IBD690_cells_B2	2	F	cells	14.68	0.1	2	1409	0	0	0	936	0	0	318	71138	144918	126	293	179015	0	113	1293	2746	662300	0	0	5846	4089	9747	74014	385	35	2	2674	1	424	6412	158	1595	1	4874	16139	634	302	1191937
IB_sRNA_IBD690_cells_B3	3	F	cells	8.17	0.1	2	2247	0	0	0	89	1	0	92	22	87459	0	10	48705	0	404	1987	3909	323554	0	0	1550	7922	3482	336888	1082	118	0	1097	0	116	3560	1	2012	0	5226	6442	436	596	839007
IB_sRNA_IBD690_cells_B4	4	M	cells	6.54	0.1	2	730	0	0	4	13	0	0	1	123	73510	0	416	6771	0	81	163	1133	28971	0	0	128	9127	1044	30392	517	1	0	176	0	3	615	0	373	0	4988	1954	439	5	161678
IB_sRNA_IBD690_cells_B5	5	M	cells	2.99	0.1	2	945	0	0	0	25	0	0	47	518	49929	0	4	8871	0	1	4	121	48409	0	0	303	9454	1039	36897	809	5	0	169	0	7	1929	0	376	0	3902	2118	436	3	166321
IB_sRNA_IBD690_cells_B6	6	M	cells	37.57	0.1	2	8519	0	0	1	298	0	0	3	173	68835	0	35	8319	0	78	153	1804	24586	4	0	242	3729	1373	32026	646	154	0	1197	0	0	1565	0	211	0	6929	4843	10	240	165973
IB_sRNA_IBD690_cells_B7	7	F	cells	5.16	0.1	2	2736	0	0	0	1379	0	0	453	435	277535	0	396	115549	0	79	2577	6763	624428	0	0	2833	7335	8558	114759	662	2	0	3921	3	5	6851	174	1208	1	3499	14591	493	898	1198123
IB_sRNA_IBD690_cells_B8	8	M	cells	13.36	0.1	2	5576	0	0	0	10	0	0	1	1034	62381	30	0	8541	0	125	543	775	40077	0	0	73	4374	395	30569	262	3	0	25	0	8	1767	0	192	0	4834	1736	3	8	163342
IB_sRNA_IBD690_cells_B9	9	M	cells	5.39	0.1	2	1816	0	0	0	14	0	0	6	283	81806	1	10	8890	0	14	316	210	31358	0	0	494	7908	1289	26732	15	1	0	329	0	8	959	1	670	1	5111	750	2	16	169010
IB_sRNA_IBD690_cells_B10	10	M	cells	9.97	0.1	2	6618	0	0	0	10	0	0	2	190	34451	0	2	6217	0	40	125	922	29969	0	0	184	5380	688	17061	456	2	0	3	0	212	1177	0	205	0	3962	1390	1	17	109284
IB_sRNA_IBD690_cells_B11	11	F	cells	9.57	0.1	2	8235	0	0	0	1093	0	0	495	10	529244	33	644	125207	0	714	5179	7536	553481	2	0	3445	24030	6912	125818	864	58	116	5585	4	518	13880	164	1557	2	989	30851	555	997	1448218
IB_sRNA_IBD690_cells_B12	12	M	cells	2.77	0.1	2	2002	0	0	0	2	0	0	271	110	23311	0	122	2754	0	263	853	290	6476	0	0	40	2698	803	3416	78	1	0	0	0	26	185	0	573	0	2402	549	215	21	47461
IB_sRNA_IBD690_cells_B13	13	M	cells	28.15	0.1	2	1899	0	0	0	89	0	0	1	104	52178	0	12	8787	0	187	1715	1967	20429	0	0	192	4643	579	16904	266	0	0	759	0	4	1425	0	438	0	3157	1556	49	104	117444
IB_sRNA_IBD690_cells_B14	14	M	cells	5.51	0.1	2	2650	0	0	1	2	0	0	0	4	18475	0	0	9789	0	162	108	7	54376	0	0	238	17137	609	8566	114	0	0	130	0	1	74	0	17	0	1501	114	1	33	114109
IB_sRNA_IBD690_cells_B15	15	M	cells	2.72	0.1	2	3405	0	0	0	187	0	0	2	8	24037	0	4	4530	0	150	358	744	12796	0	0	290	1907	249	22291	368	0	0	197	0	1	893	0	113	0	2488	1698	132	4	76852
IB_sRNA_IBD690_cells_B16	16	F	cells	27.66	0.1	2	1702	0	0	0	1710	0	0	299	112	161624	1	11	36800	0	189	1307	3134	113644	0	0	620	5754	3857	54410	478	231	0	1576	0	6	6454	0	1133	0	1752	10130	78	440	407452
IB_sRNA_IBD690_cells_B17	17	F	cells	6.77	0.1	2	2388	0	0	1	499	0	0	4	200	50184	0	1	11149	0	0	8	132	30655	0	0	97	8700	644	13108	1	0	0	5	0	1	1084	0	7	0	2329	3686	134	3	125020
IB_sRNA_IBD690_cells_B18	18	F	cells	0.06	0.1	2	1613	0	0	0	364	0	0	340	61091	66743	0	27	160845	0	14	270	77	407122	0	0	4858	3259	6973	193580	914	3	0	1260	0	3	669	2	160	1	50723	6310	128	692	968041
IB_sRNA_IBD690_cells_B19	19	F	cells	1.86	0.1	2	1970	0	0	0	852	1	0	112	1248	137642	59	120	332677	0	103	1909	1404	1033189	0	0	14235	5187	16518	129787	1254	183	0	858	0	127	8802	149	1162	0	1502	19164	236	348	1710798
IB_sRNA_IBD690_cells_B20	20	F	cells	31.74	0.1	2	3073	0	0	0	95	0	0	734	80	154778	1	27	101813	0	75	1085	1552	351021	0	0	7273	5461	6698	115597	754	3	0	2188	0	452	7704	15	1541	1	3816	26220	543	121	792721
IB_sRNA_IBD690_UF_A1	1	F	EVs	0.41	0.01	1	4886	0	0	0	7	0	0	0	2455545	208908	0	0	9708	0	0	1	3	117509	0	0	2948	5861	60	60743	3	0	0	0	0	0	3	0	7	0	14799	21	0	4	2881016
IB_sRNA_IBD690_UF_A2	2	F	EVs	0.2	0.01	1	6101	0	0	0	50	0	0	1	453278	142716	0	6	19299	0	2	3603	11	123520	0	0	733	1399	1572	16999	9	1	0	8	0	1	2172	1	300	0	16379	11679	2	29	799871
IB_sRNA_IBD690_UF_A3	3	F	EVs	0.36	0.01	1	11108	0	0	1	11	0	0	2	58	140828	0	1	15192	0	1043	989	22	106858	0	0	68	1075	3580	118516	537	7	0	5	0	0	2377	0	9	0	22340	10194	4	11	434836
IB_sRNA_IBD690_UF_A4	4	M	EVs	0.01	0.01	1	5712	0	0	0	17	0	0	1	94	217162	0	0	7873	0	1	1	4006	36543	0	0	47	1310	81	22977	90	0	0	0	0	0	4	0	1	0	26506	4598	0	2	327026
IB_sRNA_IBD690_UF_A5	5	M	EVs	0.25	0.01	1	11091	0	0	0	21	0	0	0	19	157102	0	9	4693	0	2	3	1840	22205	0	0	12	5907	22	3365	400	0	0	0	0	0	7	0	0	0	23735	1498	6	7	231944
IB_sRNA_IBD690_UF_A6	6	M	EVs	0.29	0.01	1	16510	0	0	0	94	0	0	2	1112	186126	0	5	4807	0	299	0	453	26235	1	0	54	19	119	27887	4	2	0	1	0	0	2	0	3	0	25709	10723	5	32	300204
IB_sRNA_IBD690_UF_A7	7	F	EVs	0.47	0.01	1	10015	0	0	0	63	0	0	15	2228	203827	0	1	34795	0	0	1434	3407	149928	0	0	128	5373	8456	23487	1056	1	0	9	0	2	600	0	1414	0	17412	8735	71	1086	473543
IB_sRNA_IBD690_UF_A8	8	M	EVs	0.12	0.01	1	16374	0	0	0	31	0	0	2	6781	164027	0	0	2314	0	0	5019	16	33025	0	0	54	1701	2683	31724	4	1	0	8	0	8	1	1	1218	0	43944	2026	0	7	310969
IB_sRNA_IBD690_UF_A9	9	M	EVs	0.24	0.01	1	4124	0	0	0	3	0	0	0	2825	160140	0	0	2853	0	0	0	5	25955	0	0	27	89	1960	1374	0	0	0	5	0	0	5	0	3	0	9829	18	8	20	209243
IB_sRNA_IBD690_UF_A10	10	M	EVs	0.57	0.01	1	53933	0	0	0	20	0	0	2	587	110362	0	0	13739	0	1	2	3	57973	0	0	65	4594	1031	2669	1415	2	0	0	0	24	1319	0	0	0	3688	1765	0	10	253204
IB_sRNA_IBD690_UF_A11	11	F	EVs	0.53	0.01	1	7785	0	0	0	961	0	0	7	293	314564	0	2	89686	0	5	8901	3600	362013	1	0	1674	7104	8831	98529	530	3	1	9	0	6	6304	0	974	0	3761	74010	114	1664	991332
IB_sRNA_IBD690_UF_A12	12	M	EVs	0.41	0.01	1	7711	0	0	0	0	0	0	3	53	51740	0	0	6369	0	904	49	3864	18523	0	0	12	4637	1637	4658	3	0	0	8	0	4	7	1	2	0	5750	23	0	40	105998
IB_sRNA_IBD690_UF_A13	13	M	EVs	0.05	0.01	1	13281	0	0	0	15	0	0	1	53	113268	0	3	2213	0	0	6	11	8654	0	0	22	954	77	3237	1	0	0	4	0	0	6	0	1	0	7469	6	4	3	149289
IB_sRNA_IBD690_UF_A14	14	M	EVs	0.07	0.01	1	7713	0	0	0	10	0	0	0	2	51531	0	0	379	0	3	13	6	14522	0	0	10	165	15	1418	0	0	0	0	0	0	2	0	2	0	5093	11	0	3	80898
IB_sRNA_IBD690_UF_A15	15	M	EVs	0.005	0.01	1	17728	0	0	0	1	0	0	1	1	92033	0	0	8765	0	1	2	7	13298	0	0	670	14	96	13076	470	0	0	0	0	1	1004	0	0	0	10758	12	4	1	157943
IB_sRNA_IBD690_UF_A16	16	F	EVs	0.41	0.01	1	15674	0	0	0	2696	0	0	1	889	159270	0	0	38583	0	0	7	3046	226631	0	0	671	6043	14497	31401	395	10	0	16	0	18	24	4	960	0	5827	20822	7	12	527504
IB_sRNA_IBD690_UF_A17	17	F	EVs	0.41	0.01	1	10345	0	0	5	108	0	0	1	1737	112187	0	0	11019	0	0	7	5	67141	0	0	29	1452	971	13065	1	0	0	54	0	2	9	0	1112	0	4787	12744	6	6	236793
IB_sRNA_IBD690_UF_A18	18	F	EVs	0.46	0.01	1	9557	0	0	0	11	0	0	0	264272	163820	1	0	13209	0	2	2	865	73992	0	0	3842	914	2734	58096	29	0	0	0	0	0	6	0	2	0	256987	2482	12	6	850841
IB_sRNA_IBD690_UF_A19	19	F	EVs	0.41	0.01	1	9122	0	0	0	59	0	0	1	54	132324	0	0	19115	0	0	3	12	70640	0	0	1807	5888	209	9079	5	0	0	3	0	0	20	0	4	0	6802	6643	2	11	261803
IB_sRNA_IBD690_UF_A20	20	F	EVs	1.28	0.01	1	20432	0	0	0	157	0	0	15	1446	202938	1	8	77595	0	2	852	12	232814	0	0	201	5379	732	223474	801	3	0	1460	0	130	8627	0	3618	0	14273	110920	1	76	905967
IB_sRNA_IBD690_UF_B1	1	F	EVs	4.56	0.01	2	2070	0	0	0	6	0	0	145	953368	47647	0	2	98422	0	1	0	0	322251	0	0	2671	11466	4256	20428	979	1	0	0	0	0	3	1	1	0	5520	388	5	175	1469806
IB_sRNA_IBD690_UF_B2	2	F	EVs	4.08	0.01	2	2170	0	0	0	153	0	0	3	217393	34480	0	9	14525	0	1	6	5	48571	0	0	87	5667	2584	10203	223	0	0	605	0	0	1044	1	1	0	5232	1597	0	6	344566
IB_sRNA_IBD690_UF_B3	3	F	EVs	0.01	0.01	2	7660	0	0	0	240	0	0	0	733	42724	0	0	14781	0	0	4	3	54916	0	0	336	3899	1335	48928	983	1	0	24	0	0	10	0	2	0	6881	4961	0	5	188426
IB_sRNA_IBD690_UF_B4	4	M	EVs	0.84	0.01	2	3589	0	0	0	1	0	0	0	647	44951	0	0	4561	0	0	0	12	17323	0	0	38	4571	135	9486	0	0	0	1	0	0	76	0	2	0	8320	1103	1	1	94818
IB_sRNA_IBD690_UF_B5	5	M	EVs	1.32	0.01	2	2030	0	0	0	1	0	0	1	212	35558	0	2	7963	0	141	0	5	100879	0	0	49	46286	3082	2306	8	0	0	0	0	0	3	0	0	0	4888	1774	2	13	205203
IB_sRNA_IBD690_UF_B6	6	M	EVs	0.005	0.01	2	14256	0	0	0	11	0	0	1	701	49430	0	6	6585	0	0	0	5	17397	0	0	233	1125	883	12191	161	0	0	0	0	5	6	0	167	0	4375	3267	1	326	111132
IB_sRNA_IBD690_UF_B7	7	F	EVs	2.55	0.01	2	12855	0	0	0	25	0	0	517	1446	76593	1	0	53027	0	1	9	871	159100	0	0	893	46603	12590	13299	847	0	0	1	0	14	539	0	5	0	12299	1128	1	682	393346
IB_sRNA_IBD690_UF_B8	8	M	EVs	0.42	0.01	2	23797	0	0	0	4	0	0	1	2381	43266	0	0	6241	0	1	289	4	34464	0	0	48	5735	1241	13082	4	0	0	1	0	0	0	1	231	0	11375	207	0	107	142480
IB_sRNA_IBD690_UF_B9	9	M	EVs	1.2	0.01	2	4583	0	0	0	2	0	0	0	1481	66273	0	0	7286	0	2	1	0	46999	0	0	25	23620	2305	2325	6	0	0	1010	0	0	3	0	1	0	3419	230	0	16	159587
IB_sRNA_IBD690_UF_B10	10	M	EVs	4.21	0.01	2	44839	0	0	0	31	0	0	1443	12	27920	0	7	132351	0	700	1	2	203557	0	0	2493	70500	28138	7669	8475	3	0	3	0	1	3376	0	1	0	1836	671	2	859	534890
IB_sRNA_IBD690_UF_B11	11	F	EVs	1.8	0.01	2	9094	0	0	0	109	0	0	2	5	89476	1	8	79291	0	378	2198	1054	291981	0	0	2639	80431	4329	50829	329	0	0	765	0	14	1146	0	1035	0	1487	38177	7	44	654829
IB_sRNA_IBD690_UF_B12	12	M	EVs	6.11	0.01	2	3126	0	0	0	1	0	0	423	164	21121	0	3	111588	0	892	2767	1588	27863	0	0	742	6614	32501	25966	828	139	0	1866	0	1	104	332	2	0	2842	223	4	12765	254465
IB_sRNA_IBD690_UF_B13	13	M	EVs	0.73	0.01	2	1399	0	0	0	7	0	0	0	48	25846	0	15	3480	0	2	2	3	9663	0	0	238	2997	66	2204	1	0	1	241	0	1	2	0	1	0	1756	735	2	287	48997
IB_sRNA_IBD690_UF_B14	14	M	EVs	0.51	0.01	2	1522	0	0	0	5	0	0	2	1	14295	0	2	12206	0	1	2	574	70695	0	0	36	46259	994	1268	0	0	0	2	0	1	1	0	411	0	1736	528	1	288	150830
IB_sRNA_IBD690_UF_B15	15	M	EVs	2.3	0.01	2	7604	0	0	0	7	0	0	0	3	18338	0	3	5202	0	0	1	1	20665	0	0	638	2253	842	5229	5	0	0	0	0	0	703	0	0	0	1908	1526	0	5	64933
IB_sRNA_IBD690_UF_B16	16	F	EVs	1.16	0.01	2	2313	0	0	0	21	0	0	0	808	50607	0	6	27240	0	0	5	2027	81180	0	0	377	4064	5011	17386	526	1	0	1159	0	5	553	0	8	0	1957	4721	102	376	200453
IB_sRNA_IBD690_UF_B17	17	F	EVs	4.54	0.01	2	2164	0	0	0	12	0	0	1	5	42610	0	0	12995	0	0	710	1	58284	0	0	580	20562	1117	9570	4	0	0	0	0	0	1292	0	1	0	1803	6589	999	5	159304
IB_sRNA_IBD690_UF_B19	19	F	EVs	3.51	0.01	2	1535	0	0	0	6	0	0	774	1482	28114	0	0	22808	0	312	0	1	31429	0	0	338	2152	4778	5544	601	1	0	3	0	1	753	0	0	0	1982	2132	4	303	105053
IB_sRNA_IBD690_UF_B20	20	F	EVs	3.36	0.01	2	4038	0	0	0	37	0	0	449	802	69483	0	26	32825	0	0	960	379	87812	0	0	960	2138	2991	91361	1081	0	0	1033	0	35	685	0	1285	0	3034	43684	0	36	345134

## Sheet: Table B
Table B: Differential expression analyses of small RNA category read numbers
EVs vs cells							cells: 2nd vs 1st void							EVs: 2nd vs 1st void
category	baseMean	log2FC	lfcSE	stat	pvalue	padj	category	baseMean	log2FC	lfcSE	stat	pvalue	padj	category	baseMean	log2FC	lfcSE	stat	pvalue	padj
miRNA	97306.1	0.562458	0.16642	3.37975	0.00072552	0.00106694	miRNA	97306.1	0.00938391	0.233317	0.0402196	0.967918	0.975234	miRNA	97306.1	-1.99859	0.237372	-8.41964	3.77631e-17	9.44078e-16
none	67125.2	-0.141574	0.12595	-1.12405	0.260994	0.310707	none	67125.2	-0.342	0.176578	-1.93682	0.0527678	0.329799	none	67125.2	-0.0030876	0.17965	-0.0171867	0.986288	0.986288
marker	42286.1	1.85649	0.35542	5.22336	1.75705e-07	3.66052e-07	marker	42286.1	-0.0155201	0.499925	-0.0310449	0.975234	0.975234	marker	42286.1	-0.464968	0.505235	-0.9203	0.357416	0.44677
rRNA	26504.5	-0.973963	0.189999	-5.12615	2.95734e-07	5.28096e-07	rRNA	26504.5	0.067004	0.26636	0.251554	0.801386	0.975234	rRNA	26504.5	-0.547986	0.271019	-2.02195	0.0431819	0.0635029
mRNA	16513.9	-0.0453689	0.151223	-0.300013	0.764167	0.796008	mRNA	16513.9	-0.0127924	0.212005	-0.0603401	0.951885	0.975234	mRNA	16513.9	0.825336	0.215703	3.82625	0.000130108	0.000361412
adapter	11016.3	1.4015	0.213375	6.56826	5.0907e-11	1.27267e-10	adapter	11016.3	-1.51179	0.299184	-5.05304	4.34825e-07	1.08706e-05	adapter	11016.3	-1.30559	0.304308	-4.29035	1.78396e-05	6.37127e-05
std_cali	10471.8	1.61116	0.212803	7.57114	3.69975e-14	1.54156e-13	std_cali	10471.8	0.150457	0.298387	0.504233	0.614098	0.957678	std_cali	10471.8	-1.65291	0.303484	-5.44644	5.13893e-08	3.21183e-07
plasmid	9063.15	0.0723851	0.288413	0.250978	0.801831	0.801831	plasmid	9063.15	0.0174128	0.404334	0.0430653	0.965649	0.975234	plasmid	9063.15	2.30878	0.411389	5.61216	1.99811e-08	2.49764e-07
tRNA	4666.82	-0.481569	0.286954	-1.67821	0.0933067	0.116633	tRNA	4666.82	-0.662519	0.402253	-1.64702	0.0995534	0.414806	tRNA	4666.82	-0.475025	0.409352	-1.16043	0.245873	0.323517
repeat10_rm	2142.64	0.152887	0.257132	0.594584	0.552121	0.627411	repeat10_rm	2142.64	-0.289073	0.36043	-0.802022	0.42254	0.899878	repeat10_rm	2142.64	1.41962	0.366837	3.8699	0.000108882	0.000340255
snoRNA	853.332	-3.08178	0.429634	-7.17305	7.33459e-13	2.6195e-12	snoRNA	853.332	0.860151	0.600098	1.43335	0.151757	0.541991	snoRNA	853.332	0.121789	0.615065	0.19801	0.843037	0.916345
mt_tRNA	790.222	-3.45588	0.487997	-7.08176	1.42331e-12	4.44783e-12	mt_tRNA	790.222	0.173579	0.681588	0.254668	0.79898	0.975234	mt_tRNA	790.222	-2.07094	0.698586	-2.96448	0.003032	0.00631666
piRNA	482.652	-0.584943	0.260535	-2.24516	0.024758	0.0325763	piRNA	482.652	0.372127	0.364753	1.02022	0.307625	0.854515	piRNA	482.652	1.08272	0.372215	2.90885	0.0036276	0.00697615
mt_rRNA	451.164	-4.36038	0.521487	-8.36143	6.19604e-17	7.74505e-16	mt_rRNA	451.164	-0.419013	0.721545	-0.580716	0.561432	0.957678	mt_rRNA	451.164	-2.3822	0.752716	-3.16481	0.00155183	0.00352688
rRNA_prec	326.882	-1.05173	0.42987	-2.44662	0.0144204	0.0200284	rRNA_prec	326.882	-0.645314	0.600881	-1.07395	0.282847	0.854515	rRNA_prec	326.882	1.50819	0.615066	2.45208	0.0142032	0.0253629
scRNA	308.942	-4.77069	0.534375	-8.92761	4.35323e-19	1.08831e-17	scRNA	308.942	0.329248	0.728318	0.452066	0.651221	0.957678	scRNA	308.942	4.30036	0.782653	5.4946	3.91606e-08	3.21183e-07
tRNA_rm	270.743	0.205022	0.37737	0.543292	0.586929	0.637966	tRNA_rm	270.743	-0.0958035	0.528042	-0.181432	0.856029	0.975234	tRNA_rm	270.743	2.7687	0.539789	5.12922	2.90944e-07	1.45472e-06
snRNA	254.861	-4.10369	0.527014	-7.78667	6.87961e-15	3.43981e-14	snRNA	254.861	1.5054	0.730932	2.05957	0.0394397	0.328665	snRNA	254.861	-1.74834	0.759191	-2.30291	0.0212841	0.0354735
doubtful_miRNA	120.157	-2.12746	0.363478	-5.85305	4.82633e-09	1.09689e-08	doubtful_miRNA	120.157	-0.304667	0.502873	-0.605852	0.544613	0.957678	doubtful_miRNA	120.157	-1.80169	0.524722	-3.43362	0.000595585	0.00148896
mt_mRNA	104.792	-2.92108	0.616221	-4.74031	2.13392e-06	3.55653e-06	mt_mRNA	104.792	0.667163	0.848944	0.785874	0.431941	0.899878	mt_mRNA	104.792	1.42924	0.889739	1.60636	0.108195	0.150271
tRNA_prec	75.8467	-3.63318	0.527194	-6.89154	5.51917e-12	1.5331e-11	tRNA_prec	75.8467	1.26803	0.712305	1.78018	0.0750463	0.375231	tRNA_prec	75.8467	-0.414089	0.772301	-0.536177	0.591837	0.672542
lncRNA	62.9834	-2.40617	0.520289	-4.62468	3.75173e-06	5.86208e-06	lncRNA	62.9834	-0.567384	0.6932	-0.818499	0.413072	0.899878	lncRNA	62.9834	3.65429	0.778803	4.69219	2.70294e-06	1.12622e-05
miscRNA_rm	30.7948	-4.33891	0.542806	-7.99349	1.31176e-15	8.19852e-15	miscRNA_rm	30.7948	0.184747	0.686852	0.268977	0.787947	0.975234	miscRNA_rm	30.7948	1.67033	0.825628	2.0231	0.0430626	0.0635029
other_small_RNA	26.1259	-4.32071	0.536047	-8.06031	7.61013e-16	6.34177e-15	other_small_RNA	26.1259	-0.360639	0.660914	-0.545667	0.585295	0.957678	other_small_RNA	26.1259	-0.715107	0.818847	-0.873309	0.382495	0.455351
sn_snoRNA_rm	13.7498	-2.72408	0.529967	-5.14009	2.746e-07	5.28077e-07	sn_snoRNA_rm	13.7498	1.705	0.682933	2.49658	0.0125396	0.156745	sn_snoRNA_rm	13.7498	-0.0368421	0.799264	-0.046095	0.963234	0.986288

## Sheet: Table C
Table C: mature/star miRNA sequence profiles
sample	UF_A1	UF_A10	UF_A11	UF_A12	UF_A13	UF_A14	UF_A15	UF_A16	UF_A17	UF_A18	UF_A19	UF_A2	UF_A20	UF_A3	UF_A4	UF_A5	UF_A6	UF_A7	UF_A8	UF_A9	UF_B1	UF_B10	UF_B11	UF_B12	UF_B13	UF_B14	UF_B15	UF_B16	UF_B17	UF_B19	UF_B2	UF_B20	UF_B3	UF_B4	UF_B5	UF_B6	UF_B7	UF_B8	UF_B9	cells_A1	cells_A10	cells_A11	cells_A12	cells_A13	cells_A14	cells_A15	cells_A16	cells_A17	cells_A18
fraction	EVs	EVs	EVs	EVs	EVs	EVs	EVs	EVs	EVs	EVs	EVs	EVs	EVs	EVs	EVs	EVs	EVs	EVs	EVs	EVs	EVs	EVs	EVs	EVs	EVs	EVs	EVs	EVs	EVs	EVs	EVs	EVs	EVs	EVs	EVs	EVs	EVs	EVs	EVs	cells	cells	cells	cells	cells	cells	cells	cells	cells	cells
void	A	A	A	A	A	A	A	A	A	A	A	A	A	A	A	A	A	A	A	A	B	B	B	B	B	B	B	B	B	B	B	B	B	B	B	B	B	B	B	A	A	A	A	A	A	A	A	A	A
subject	1	10	11	12	13	14	15	16	17	18	19	2	20	3	4	5	6	7	8	9	1	10	11	12	13	14	15	16	17	19	2	20	3	4	5	6	7	8	9	1	10	11	12	13	14	15	16	17	18
sex	F	M	F	M	M	M	M	F	F	F	F	F	F	F	M	M	M	F	M	M	F	M	F	M	M	M	M	F	F	F	F	F	F	M	M	M	F	M	M	F	M	F	M	M	M	M	F	F	F
sex:id	1	6	5	7	8	9	10	6	7	8	9	2	10	3	1	2	3	4	4	5	1	6	5	7	8	9	10	6	7	9	2	10	3	1	2	3	4	4	5	1	6	5	7	8	9	10	6	7	8
hsa-miR-320(1)	6	3	43319	5	3565	4	15	26148	26477	8	11451	12170	34833	963	12	2911	18	12604	9	8	1	2	15522	3	10	835	5	5144	5120	45	1992	14451	727	512	315	13	10823	2	1	596	1715	135863	277	85	74	2310	77531	30240	1100
hsa-miR-21(1)	8204	916	40296	5583	20029	51	39	13591	9692	8028	11642	9412	14045	4081	16798	15760	6828	6475	13561	7630	401	10	8693	942	2828	3995	1678	7532	2977	460	1913	5105	3048	3011	1342	3148	4733	3853	2641	578	154	83518	768	3044	345	367	26200	8453	1582
hsa-miR-124(3)	13400	15086	2667	3747	14816	8235.99	2526	7077.99	10998	9738.99	7362	6135	20103	5727.99	15724	9087.99	12002	4926.99	11090	15811	2307.99	3762.99	1842.99	3560.01	1965.99	1524.99	729	1472.01	4553.01	663	3681.99	3864.99	149.01	3579	3297	3410.01	3153	5936.01	11074	2214	2058.99	1464.99	438	1143	1178.01	1446.99	731.01	1688.01	3639
hsa-miR-9(3)	24831	90.99	6219	4380	4178.01	1280.01	12973	8544	7305.99	12783	9117	18023	7374	10064	17736	17395	1247.01	9812.01	1533	10026	705.99	566.01	663	1636.99	1700.01	830.01	1943.01	528.99	336.99	3291.99	819.99	1258.99	1767.01	1667.01	1641	2596.99	1355.01	3641.01	3822.99	3483.99	1665	1046.01	402.99	906	906	1975	1269.99	479.01	3246
hsa-miR-29a(1)	7256.33	9589	1290.58	1450	2978.83	4303.83	11792	6032.25	2608.5	15329.9	7922.75	5197.58	4001.58	4728.83	16320.5	8061	9256.33	34962.2	7924.92	5687.75	1283	2637.5	531	3573	4300.5	1621.5	1087.67	2190	2393.5	3559.5	3890.5	1226	2291	3379.5	1424	1999.5	5310.83	2337.5	5167.67	1729.58	2114.5	3036.67	701.5	1242	846.5	1292	2746.33	1221.83	2612
hsa-miR-451(1)	4	1	49659	0	1420	1	0	5	1	2	1	13	0	0	3	1768	9	0	1977	1	1	0	14562	0	4	0	0	0	0	0	875	0	4	2	1	2	0	263	0	28	222	152491	4	3	3	6	490	5	10
hsa-miR-22(1)	39	11	23167	6	2527	9513	2585	8805	19	5536	1775	21	15519	2078	16	11	4094	5816	11	4	335	365	4403	69	189	256	9	3970	625	652	1005	2334	1545	3	454	1316	4150	385	1	608	459	42960	753	44	325	1934	16115	2154	698
hsa-miR-26a(2)	9835.66	10478	4381.34	4852	7187.34	1994	6666.34	6377.34	6581.34	6206.34	3323.66	4884.66	3786	3459.66	10290	470.66	14017.3	12740	14241.3	16218	2466	2923.34	1459	13	648.34	625	1276.34	404.66	423	381	3005.66	1502.66	481.34	3232	1245.34	2417	1461.34	374.66	3427.34	2514.34	3377.34	2832.34	700	1210	882.34	1307.34	2094.34	2387	782.66
hsa-let-7f(2)	3887.94	8660.9	5327.66	18.34	3692.74	2151.34	21	818.82	5126.26	1682.1	3487.54	3150.36	56.83	4203.8	12497.8	12343	10010	2667.86	8431.86	10107	2266.8	1315.8	326.4	509	1193.74	666.06	1556.6	797.34	1274.54	1168.36	16.6	1456.2	5295.8	1215.74	1224.36	39.96	903.55	1515.1	2202.26	1918.24	1006.56	2305.5	49.2	880.64	1126.34	784.96	1200.1	801.14	897.06
hsa-let-7c(1)	5682.58	1922.94	1419.93	1796	3986.55	5923.88	1527.67	3218.01	2172.67	1868.73	13555.4	2676.08	7492.92	3817.07	5448.76	9142.54	4074.73	10872.5	4651.02	2984.79	1328.83	522.25	245.2	8.58	633.95	12.33	383.15	21.92	437.5	1602.12	322.53	922.72	19.58	1481.17	782.83	1925.11	1530.25	2089.67	1806.02	1389.28	1060.83	1687.07	559.25	433.15	571.45	1948.62	1091.78	61.78	1596.12
hsa-let-7a(3)	3788.41	4871.04	3427.14	24	2391.24	2729.4	3408	550.14	1568.9	8012.97	3398.89	72.27	10584.6	10049.2	6391.01	1973.37	4862.82	6531.75	3149.67	1967.65	1591.2	1788.71	629.7	391.26	894.21	23.1	1134.6	49.5	60.06	1067.9	1104.81	3655.2	568.44	876.85	2978.55	1476.69	1634.19	674.55	650.94	1405.71	487.28	2700.99	47.85	635.16	70.59	246.03	2237.13	1352.29	968.94
hsa-miR-203(1)	1	3	15032	0	0	0	0	11423	6	3	1577	11	18	8	0	1	0	7	0	1	0	0	1576	0	1	0	0	1521	556	765	869	5	1	0	0	1	9	0	0	3	3	22206	0	4	0	2	15786	2357	6
hsa-miR-128(2)	8203	925	5	4143	2222	1032	2229	1403	6	1208	3960	27	2547	1606	12415	28	3551	5751	1176	17062	2710	274	666	13	440	3	1	355	1055	234	1695	7	913	1877	1035	551	2087	22	384	696	525	19	259	691	438	72	533	157	761
hsa-miR-221(1)	1	2640.5	5840.5	2	8	2	2210	1790.5	14	5	4652.83	5	13	3565.5	17	2	15	7379.5	6	18	0	9	2063	2	4	0	11	452.5	2038	6.5	0	844	709.5	1546	2	1	17.5	1	2762	4	14	15867	216	19.5	5	6	7982	72	34
hsa-miR-103(2)	2111.34	10.34	3574.34	2095	2283.66	7	7013.66	3625.66	16	3950.34	12	3052.34	22.66	2810.66	9169.34	1750.66	2305.34	2966	2863	4830	660.66	1223.34	1396.66	8	550.66	5	2290.66	9	1333.66	431.66	13	1788	495.66	751.66	591	610.66	573.66	655.66	1714.34	805.34	241.34	1612.34	250.66	239	17.66	198.34	1169	708.34	388.34
hsa-miR-1(2)	13710.3	2	2	0	5	10	3393	4	1268	1973	0	6	1	20362.7	3	8	5370	2	9589	4	2100.34	3	0	0	1	3	1115	541	524	0	0	1	5200	1	3	3412	2	2675	229	3233.66	1	6	0	11	25	153	4	334	728
hsa-let-7b(1)	1480.25	2413.67	33.67	13.5	2493	31.87	11.2	3647	1628.83	47.83	1765.45	15.5	50.87	5717.25	1001	6582.42	2450	43.75	29.75	37	498	923.5	1008.2	0.25	334.25	0	2.25	815	2119	165.75	7.75	344	249.25	1088.15	528.25	519.5	1157.25	1277.95	11.4	213.92	759	6170.83	655	1127.75	22.17	23	2641.5	1420.5	133.5
hsa-miR-143(1)	5986	11	4	2041	1082	1	1460	5	5134	7621	2618	15	11	6268	20	3030	9297	1148	5218	4958	1707	8	4	825	362	0	3	4	10	6	2	3	925	9	2660	2294	350	2498	12	793	38	22	117	124	6	22	25	716	79
hsa-miR-30c(2)	7204	5340	1694	14	5658	4	718.34	1841	1388	3179.66	1257	510	17	4815	3393	1427	2169	18	7955	9244.66	1232	21	12	5	759	219	3.66	503	6	703	4	106	17	858	2003.66	864	1860	1426	23.66	1022	1198.34	829	176.66	466	27	36	469	561	287
hsa-miR-378(1)	1	0	13701	1	5	2	1038	2217	6	556	1074	6	8097	3	2	6	2	11	2322	2	271	2	1383	2	2	0	370	487	4	4	0	1969	1	2	2	0	141	6	4	10	646	13637	4	6	9	172	4632	776	210
hsa-miR-125b(2)	19	1213	1889	12	1016	11	7	2615	1555	1058	4319	658	4715	13	3527	5699	2835	10	3579	7514	872	7	14	645	81	0	0	1362	323	17	616	185	423	1829	2087	660	648	328	2623	307	316	1965	44	91	153	24	1949	862	761
hsa-let-7g(1)	40.33	42.46	22.62	15.17	13.25	8	21.5	40.14	22.33	1577.43	973.43	1881.48	7251.92	5540.27	7720.6	40.13	5369.48	6392.43	2734.96	4869.64	1238.42	11.33	275	419.42	1.75	0.5	8.42	345	838.92	5.17	860.67	836.25	377.75	30.95	377	2089.03	17.17	1045.32	3226.75	1024.33	582.95	1006.42	380.62	551.25	154.67	244.98	686.46	483.58	1040.67
hsa-miR-210(1)	1	0	4452	0	1	2	0	923	1883	4	5	12	8048	595	0	0	2	4	0	680	0	2	3237	3	0	3	0	2247	2076	2	467	4349	2	1	1	0	4	0	3	64	0	8417	108	5	3	101	4642	1719	200
hsa-miR-99a(1)	3524	4203.33	3500	12	2176.33	2	22.5	1541.5	1732	5208.5	4631	975	23	10.5	5658	11320.5	2617	55	14.5	4952.5	12	8	1575	1	795.5	1	3.5	549.5	5.5	759.5	1147	1082	1	580.5	1348.5	663	0	6	653	428.5	340.5	1649	665	45	17	31	482	211	64
hsa-miR-24(2)	5294	2583	1545	2316	1179	11	49	24	11	1557	1168	514	24	2111	2215	9	6646	4466	2375	3868	813	13	11	1206	6	208	3	374	871	1114	743	988	1785	834	862	3134	3928	550	19	277	62	1275	433	631	139	68	725	657	254
hsa-miR-181a(2)	1208.34	2136	20	15	38	6	3516.5	1123	13	3199.5	23	7932.5	1549	947	955	4138.34	839	22	6129.5	3085.5	2397.5	8	772	5	1883.5	5	469	11	6	1138	909.5	5	671.5	710	412	201	8	362	2037	1057.5	356	2557	81	1133.5	41	328	750	58	1338.66
hsa-miR-30a(1)	1631.5	8	3103	930	10	5	1633.5	31.5	1575.5	5849	2739.5	22	973	2224.5	18.5	20.5	3827.5	3016	4761	1205	869.5	224	2168.5	532.5	7	3	11	538.5	492	1013.5	401	1246.5	707	1218.5	5.5	196	1406.5	22	10	905	134	1553.5	68.5	173	17.5	517	1035.5	494.5	191
hsa-miR-29b(2)	25.34	1566.66	15.84	1809.66	2998.34	8.34	15.66	16.5	25.66	97.5	1972.5	761.16	3895.5	3627.66	2540.66	2386.66	7194.16	2046.34	4183.16	17.84	678	319	391.66	533	108.34	3	599.34	2	5	7.34	3.66	460	7	1535	4	1208	3639.66	671	4	462.84	706	281.34	139	52	270	73.66	448	82.66	351.34
hsa-miR-16(2)	30	1620.66	3881.16	14	16.34	21	2863.66	4087	2	14	1158	3366	2776	11.66	3934	5765.34	2423.66	40	5533	18	397	875	742	877	1	379	584	740	2	114	404	1142	1	10	573	582	1167	19	2	346	354	2929.66	264	257	378	281	913.34	16	32
hsa-miR-30e(1)	4283.5	6	30	9.5	13	21	4.5	2664	184.5	23.5	670.5	12	6	2240	1946	2023.5	1114.5	30	1993	26	731.5	654.5	654	841.5	1297	443	0	501.5	456.5	1528	6	340.5	1291.5	399.5	225.5	509	6	203.5	511	893	140	3861	488	171.5	134.5	147	1472	79.5	1031
hsa-miR-205(1)	0	0	836	0	0	0	0	1283	0	0	5	4	13	2	0	0	0	9	0	1	1	0	1541	1	0	0	0	1506	1	0	654	614	0	0	0	0	2	0	0	0	0	12125	0	1	0	0	3009	2057	1
hsa-let-7i(1)	2478	1417.5	1268.5	6	1251	1612	1700.83	1152.5	4	7.5	14	3678.5	18.01	26.5	29.64	4743.28	1347.5	18.83	1778.5	27	652.5	399	5	3.5	6	9	3	474	280	6	11	3.5	545	2280	17	782.11	414	1588.5	687.5	990.5	48	2233.5	9.5	33	9.17	385	2579.64	454	19.5
hsa-let-7d(1)	7700.25	18.6	1497.5	9	14	2874.62	9.87	1260	8	162.11	1437.9	20	1589.65	4109.65	2943.98	18.5	2609.64	7012.52	16	1071.37	94.75	4.25	3	0	2.5	4	1	860.25	0	165.75	4	6	16.25	1024.9	4.75	669.75	1769.83	2.45	9.75	811	441.5	285.5	27.25	600.75	11	9.14	54.75	20.75	953
hsa-miR-148a(1)	2940.5	0	1610.5	5.5	3	1	0	3861.5	0	2771.5	5	4891.5	14	11.5	1341	0	382.5	5868.83	11	1858	331	0	530	1	0	1	0	7	0	267	8	2	362.5	6	186.5	296	12	5	25.5	936	224.5	2031	3	1	3	0	1534	96	18.5
hsa-miR-101(2)	7470	1155	218	12	11	1224	1220	35	20	3387	25	2154	6	6	11	911	2568	1250	2763	12	206	8	6	0	1	1	2	1210	1302	243	8	1197	2	4	347	5	1824	5	330	1252	296	1101	200	23	33	298	921	1064	193
hsa-miR-29c(1)	51.33	60.33	6.58	11.33	274.83	12.83	1588.33	743.25	1816.83	3576.58	3026.75	43.25	26.92	11.5	7700.83	40.33	1981.5	5945.5	69.92	45.42	5	6.5	276.33	323	482.17	1.5	2	7	8.5	754.17	552.83	4	3	794.5	307	696.5	931.5	447.5	1479.33	165.58	205.5	401	6.5	51	123.5	18.33	457.67	186.5	638.67
hsa-miR-27b(1)	4607.5	1	1101.5	12	49.5	5	2	13	9	3654.5	14	5	3793.5	13	3812.5	6	22.5	709.5	4392	19	11	1	4	0	2.5	2	0	1427	1358	1	2	413	1120.5	10	2	542	8	205	1	425	525.5	935.5	16	277	124.5	293.5	1684.5	280	17.5
hsa-miR-126(1)	10973	1546	4	3	2	3	1	3	2	1702	5	13	4	56	1383	7	4328	10	967	27	4906	7	3	0	0	0	0	3	2	4	4	6	1075	350	5	1602	3	1612	2669	610	96	134	166	6	4	5	9	12	39
hsa-miR-30d(1)	29	3	1065	2.5	22	5	7	170.5	12	5013.5	21	2787	27	14.5	2929.5	18	1048	2966	800	24	7	5.5	719.5	5	8	1	1	397	3.5	11.5	10	1064	1346.5	13	786	4	1028.5	4.5	1608	523	24	2222.5	249.5	156.5	135	116	1128.5	40	309
hsa-miR-127(1)	579	465	1136	8	636	351	1446	12	13	10	2018	10	1618	1633	1412	1793	2408	537	743	3244	479	507	3	651	786	3	4	341	1073	626	306	7	4	394	315	6	1086	5	225	397	243	288	19	124	20	16	109	16	213
hsa-miR-574-5p(1)	0	0	5719	0	0	0	1	8884	2	2	0	0	5	0	0	0	0	7	0	1	0	0	927	0	0	0	0	1171	1	0	0	2	0	0	0	0	693	0	0	1	0	3565	0	0	0	0	2758	2	1
hsa-miR-186(1)	3	1	2416	0	2	8	0	2	2	5	2	2	6	3	3	3	1	3	0	1	0	0	713	0	1	0	0	0	0	0	1	887	1	714	0	0	0	0	0	1	2	8264	0	8	15	0	1823	527	9
hsa-miR-9STAR(3)	6.99	5223.01	8	9	1188.99	1.99	17.01	12	9.99	9	24.99	681.99	14.01	20.01	1224	19.99	975.99	1518.99	21.99	46	5.01	17.01	449.01	0.99	3.99	2.01	2.01	3.99	203.01	1350	179.01	768	6	9.99	485.01	123	501	3	1730.01	255	560	156	38.01	312.99	7.99	509.01	141.99	21.99	654
hsa-miR-222(1)	7	3	1763	6	3	0	3075	3	12	7	1	2	6	4	13	3	2	7	7	7	558	2	1184	3	1	0	8	649	2149	1	1	0	452	3	801	2	277	1	609	5	14	5038	14	8	0	5	1021	331	189
hsa-miR-122(1)	2	1	0	3	4	0	0	0	0	0	0	9676	0	1	3610	3159	2	3719.5	0	1	1	0	0	0	0	0	0	0	0	0	1623.5	0	0	8	11	2	2932.5	0	0	3	262	0	9	1	0	0	0	0	0
hsa-miR-19b(2)	8	7	4892	0	0	627	0	0	0	1	0	3	3	7.5	8	0	6	2	8	1	3	0	3364.34	0	0	3	0	0	1	0	0	0	0	2	0	650	3	0	0	266	0	8083.34	1	6	105	0	782	103	5
hsa-miR-497(1)	2750	13	2137	443	11	3.5	8	5	1382	4	3	5557	1989	8	7	15.5	11	8	1480.5	1538	124	1424.5	2	1318	1	0	2	381	6	5	224	10	647	0	2	1	703	491	5	177	135	15	10	23	19	281	366	56	14
hsa-miR-30b(1)	7	2052	853	89	2957	31	2416.67	10	13	8.33	117	8	4	2	859	3	10	9	1829	13.33	627	753	1389	1	7	5	549.33	956	410	4	4	474	2	5	711.33	4	0	961	2.33	52	297.67	1070	1.33	19	39	25	63	185	363
hsa-miR-138(2)	10	1692	6	1493	4	0	4	5	1	10	1251	1851	2048	3	1472	0	6	1429	1	4305	383	969	1	1	1	385	0	529	0	494	3	1637	450	5	0	0	7	559	430	150	356	18	5	104	2	121	184	16	679
hsa-miR-7(3)	5.01	2.01	1837.99	3.99	3.99	33	0.99	1506	1679.01	5.01	6.99	24.99	2327.01	0	17	1521.99	2.01	3704.01	6	11.01	0	0	8.01	0	140.01	2.01	0	3	3	354.99	583.99	6	0.99	3.99	3.99	0.99	11.01	270	2.01	195	174.99	1396.99	207	57	11.01	6	594	15	166
hsa-miR-499(1)	5632	0	0	0	26	1977	0	0	0	0	0	0	0	0	0	0	5448	0	2	1	3034	0	0	0	0	7	0	0	0	0	0	0	1	0	0	1309	1	0	0	979	0	0	0	0	4	0	92	0	1
hsa-miR-26b(1)	24.33	19	7.67	204	8.67	648	1725.67	14.67	17.67	2404.67	313.33	9.33	6	20.33	20	0.33	23.67	19	2450.67	4020	309	171.67	1	122	0.67	2	165.67	204.33	1	3	4.33	1.33	2.67	510	1.67	218	2.67	6.33	6.67	235.67	31.67	639.67	519	13	11.67	226.67	170.67	620	197.33
hsa-miR-133a(2)	3799.66	0	0	0	0	2	0	0	42.34	18	0	1	0	4462.66	4.34	0	466.34	0	2056	0	1527.34	0	0	0	0	0	0	340.34	1651.66	0	2	0	1369	0	0	944	0	771.34	0	606.34	0	0	0	0	7.66	177	1.66	41	112.66
hsa-miR-34a(1)	1008	912	3	1449	0	0	2	1	1	4169	3	1667	7	8	2	6	0	7	3	7	5	4	699	565	0	1	1	0	0	0	8	2	1	2	2	0	7	0	796	119	284	1697	7	2	1	5	249	26	14
hsa-let-7e(1)	42	45.83	51.7	9	1587.37	40.08	789.25	530.95	1508.5	1785.9	558.37	11.31	89.65	98.37	4228.36	50.17	71.42	2528.25	48.89	113.87	98.25	12.83	2.5	3	4.92	0	6.58	3	5	9.5	388.65	583.08	241.92	11.25	6.25	311.25	884.5	97.47	3.87	30.17	190.67	163.53	14.33	24.42	18.42	13.08	46.95	222	423
hsa-miR-125a(1)	2407	2	1095	0	4	645	2	10	1	1012	13	1112	709	6	1156	15	1197	745	2	1959	5	338	133	102	0	6	0	516	0	417	1	4	2	2	758	5	7	417	205	24	2	705	68	31	6	4	138	5	132
hsa-miR-375(1)	0	0	11	0	1	0	0	743	1043	0	4	8	5	1	0	0	0	4	0	0	0	0	5	0	0	0	1	232	2	1	437	476	0	0	1	0	0	0	0	1	1	2182	2	4	0	0	3757	730	0
hsa-miR-15a(1)	7	8	1	1	0	968	0	0	4	9	0	1986	1	9	3	3239.5	3114	6004	1783	1	2	3.5	1	0	0	256	0	0	2	0	4	0	1	1	4	7	10	445	0	9	15	852	2	0	2	1	28	6	17
hsa-miR-93(1)	8	1	5251	1	1892	0	0	7	1	2	4	1313	3	4	1	3	2	1	1	0	1	0	874	1	5	0	0	3	0	600	4	4	367	0	0	0	0	0	1	193	3	3662	2	1	0	0	344	1	5
hsa-miR-27a(1)	867.5	4	1789.5	5	12.5	1	0	7	827	833.5	3	1	10.5	11	1609.5	15	1404.5	2884.5	18	9	3	299	2	0	244.5	0	0	395	10	1	0	1	643.5	6	687	279	122	1	6	446	19.5	285.5	13	31	94.5	2.5	389.5	11	121.5
hsa-miR-100(1)	10	970.83	17	2	3173.83	1	2494.5	13.5	9	1554	14	8	12	3.5	1676	37.5	9	2341	622.5	29.5	0	3	734	0	373.5	0	4.5	3.5	389.5	0.5	0	1.5	0	3.5	2.5	3	3	3	565	13.5	115.5	388.5	9	38	10	103	31	340	27
hsa-miR-141(1)	0	0	3021	2	0	0	0	5	0	0	5	0	1979	0	4	1	0	1	0	1	0	0	303	0	0	0	0	447	0	1	1	0	0	0	0	0	4.5	0	267	0	0	5302.83	8.5	0	0	0	637	7	1
hsa-miR-23a(1)	1441	1	5	1	6	0	0	8	1648	4	0	5	10	13	10.5	2106.5	4	9	4.5	8	2	0	355.5	0	603.5	1	0	5.5	887	1	7	0.5	907	0	6	0	1229	0	10.5	13.5	1	1380.5	2	7	4	0	308	22	993
hsa-miR-23b(1)	7	3821	9	1	6	0	0	1	6	15	9	7	6	15	2069.5	11.5	2	6	10.5	13	4	5	4.5	0	143.5	1	0	1050.5	1	1	637.5	2.5	1097	10	55	3	2005	1	475.5	14.5	21	169.5	7	20	3	11	176	13	60
hsa-miR-19a(1)	971	1324	1934	2	0	1	0	0	0	0	0	2	0	2221.5	13	0	0	0	1200	3	3	7	15.67	1	0	0	0	362	0	0	1	0	10	4	0	2	0	5	3	22	6	3535.67	7	0	0	0	70	0	0
hsa-miR-191(1)	682	4	1	1163	14	4	5	2	9	9	4	9	2	7	2	1589	9	14	2442	1072	1	2	0	3	1	0	0	0	0	0	2	1	3	0	600	720	6	4	6	12	72	1159	188	26	9	22	484	30	600
hsa-miR-423-5p(1)	0	0	600	0	1	0	1	1997	0	688	1	3	5	2	1	0	0	0	0	0	0	1	3	1	1	0	0	1090	0	3	1	1317	0	700	1	0	2	0	0	1	88	534	0	3	0	61	1946	300	2
hsa-miR-130b(1)	4	0	1088.5	1183.5	1	0	0	451.5	741	1323	1	832	2	1	1.5	7	2014	1	0	2	535.5	0	5	2	4	0	0	3	3	1	2	1.5	353.5	0	2	241	0	0	896	167.5	215.5	289.5	1	123	0	132.5	345	251	546
hsa-miR-195(1)	5	14.33	3.83	8	2003.67	0	1181.33	7	2	13	4	10	6	1299.33	1509	1498.67	791.33	2263	6	7	0	2	2	1	3	2	3	2	0	3	2	0	5	307	6	6	951	4	0	17	26	10.33	8	10	4	39	19.67	7	31
hsa-miR-200b(1)	0	0	7.5	2	0	0	0	5	1	0	6.5	6	0	0	9	0	0	9	0	9	0	0	7	1	0	0	0	2	1	0	0	0	0	547	0	0	1	0	423	2	0	3235.83	11	0	0	0	270.5	24	0
hsa-miR-181b(2)	202.67	2632.66	1	2	3	2	2118.16	1985	0	1127.16	3	9.5	2	3	4	13.67	1601.34	1	8.5	5.5	359.5	3.66	0	0	2.5	0	1	2	1	162	3.5	249	0.5	1	1	1	3.66	0	1	15.5	3.5	108	122	7.5	3	7	1	236	18.33
hsa-miR-151-3p(1)	0	1	3	3	2938	0	0	4	0	0	1	0	1659	0	0	2	4	1361	1	1	0	0	268	0	5	0	0	2	0	0	0	5	0	0	1	0	4	0	0	0	1	1846	2	3	0	1	1000	276	1
hsa-miR-107(1)	3224.67	5.67	8.67	3	2.33	7	468.33	1086.33	1	16.67	2	1513.67	0.33	2538.33	17.67	10.33	9.67	5	4	102	128.33	2.67	0.33	504	0.33	1	4.33	4	2.33	1.33	2	3	3.33	0.33	2	778.33	0.33	2.33	1.67	12.67	20.67	524.67	5.33	9	17.33	616.67	270	44.67	6.67
hsa-miR-153(2)	2	13	0	0	2	6	1	1	4	1778	4	2	8	2093	1860	1793	5	12	11	2	430	1	0	0	190	0	2	1	4	238	2	284	200	1377	3	3	1	394	1	11	303	4	4	5	12	8	201	19	18
hsa-miR-126STAR(1)	3	2824	1	0	0	1	4	1	0	0	0	6	0	3453	1	5	2461	1190	3	3	521	6	0	0	0	0	298	0	0	0	4	0	15	0	0	8	2	0	2	263	8	4	1	10	1	4	0	4	3
hsa-miR-106b(1)	1	0	2815	1040	6	0	1	1	1	3	2	1	0	3	2414	3	3	2	1	2	0	0	269	6	0	0	0	0	0	0	1	0	1	6	287	2	1	0	1	5	0	1284.5	5	10	1	6	53	1	2
hsa-miR-671-5p(1)	0	0	3	979	0	1	0	3	0	1	1	0	1	3	0	4	0	3	0	1	0	0	99	3	1	0	0	2	0	0	0	0	0	1	0	0	0	0	0	162	1	1287	224	3	82	142	603	1	1
hsa-miR-137(1)	8	8	2	1408	4	1	0	3	1	1611	9	1	9	1	1206	5	7	618	1126	4	423	3	1	532	0	0	0	0	0	0	0	4	0	612	0	2	265	7	2	23	107	8	2	15	0	1	13	6	13
hsa-miR-148b(1)	7.5	3	10.5	2956.5	0	0	1	6.5	2.5	4.5	4	10.5	3115.5	5.5	4	0	2.5	2041.83	8	6	2	0	3	3	0	0	0	1	0	0	0	5	1.5	0	0.5	0	10.5	964	569.5	26	1.5	620	4	123	6	6	131	2	5.5
hsa-miR-185(1)	0	19	954	0	0	0	0	0	1	0	3	2	0	2	2	1	0	0	0	0	0	240	402	0	0	0	0	1	0	2	0	0	2	431	0	0	0	0	0	4	2	5062	0	0	1	1	188	0	1
hsa-miR-34c(1)	466	0	2	0	0	2	0	0	0	0	8	0	2755	4	3	1	4353	0	5	1	707	0	1	0	1	0	0	0	0	3	0	3	0	2	0	5	0	0	0	11	1	80	1	4	9	1	1	2	1
hsa-miR-381(1)	1	0	9	1	4	1624	4	11	28	10	3	1560	1998	2	1566	0	8	0	1	6	1	0	1	1	0	1	599	2	0	2	2	4	0	1	2	3	1	0	2	7	0	10	84	21	63	7	299	7	10
hsa-miR-218(2)	1	976	0	1	8	0	0	4	1	3	0	0	655	2	3	3	2446	2	2	4	207	762	0	0	1	1	1	0	0	1	0	2	0	1	0	6	719	0	717	152	20	5	3	14	3	9	475	4	18
hsa-miR-340(1)	4	3	1	999	1	1	1	2	0	742	3	1214	4	0	0	3191	3	2	875	512	0	0	0	5	0	0	0	0	0	1	1	0	1	0	10	0	1	8	2	5	12	387	3	3	11	5	10	3	69
hsa-miR-204(1)	4	7	5	6	3	0	4	840	2	2244	2366	754	3	1	0	2	0	3	8	1	0	0	0	1	0	0	1	3	0	2	290	0	1	1	1	0	735	0	0	8	26	125	20	13	6	6	9	231.5	259
hsa-miR-200c(1)	0	2	1614.5	0	0	0	0	3	0	0	1770.5	0	1	0	1	0	0	2	0	0	0	1	286	0	0	0	0	0	0	3	0	0	0	0	0	0	1	0	0	1	3	1645	0	0	0	0	646.5	89	0
hsa-miR-769(1)	0	0	2969	0	1	0	0	1565	0	0	1	0	0	0	0	0	0	2	0	1	0	0	5	0	715	0	0	3	0	0	1	1	0	0	0	0	0	0	0	0	2	702	1	1	0	203	583	55	246
hsa-miR-140(1)	457	0	1	3	0	0	0	2	1	1	0	4	4	1	11	1903	1098	2	0	0	291	1	0	0	0	0	0	0	0	3	429	2	0	0	9	9	0	0	0	69	0	670	3	4	2	1	31	158	261
hsa-miR-425(1)	0	0	10	1	0	0	3	2	0	0	0	1	2507	0	0	1	4	0	0	0	0	0	1	0	1	0	2	47	0	0	0	650	0	0	0	1129	1	0	0	0	0	1938	2	10	1	4	167	106	0
hsa-miR-411(1)	0	2	2	0	0	3	880	5	1	1	10	1312	4	1	3	4	3715	7	10	5	0	0	2	0	0	1	3	78	0	0	147	0	0	0	1	4	1	2	491	4	173	11	4	1	5	9	46	743	7
hsa-miR-33a(1)	3	1	2811.5	2	0	0	2	1	2516	7	1	1	1	0	11	0	2	0	4	10	3	1	6	0	0	0	505.5	1	9	0	0	3	0	6	0	0	0	1	970.5	14	2	145	7	0	0	16	4	260.5	193
hsa-miR-200a(1)	0	0	4	4	0	0	0	0	2	1	0	5	1	4	4	0	0	2	3	0	0	0	0	1	0	0	0	0	0	0	3	1	1	0	0	0	728.5	1	0	0	2	2251.83	194.5	0	0	0	110	4	329
hsa-miR-146b(1)	8.5	0	5	0	0	0	0	5	0	3030.5	201.5	0	1	2.5	1066	0	6	1061	0	0.5	2.5	0	609	0	0	0	0	1	0	1	0	0	0	1.5	1	0.5	4	0	0.5	480	2.5	252.5	1	5	0	0	8	267	18
hsa-miR-139(1)	1	1	0	0	0	0	0	0	0	0	0	1	2961	3	10	0	2	1	2231	1466	0	2	105	0	0	0	0	0	0	0	0	8	1	0	0	1	1	3	2	2	180	0	2	1	0	0	0	0	1
hsa-miR-193b(1)	0	0	930.5	0	0	0	0	3	0	0	1	1	1	3.5	0	0	0	0	0	0	0	0	938	0	0	0	0	0	0	0	1	503	0	0	0	0	0	0	0	0	0	1825	0	0	0	0	342	0	0
hsa-miR-410(1)	2670	0	2321	2	8	0	6	0	0	5	1	1	0	6	2	3	1451	1	3	4	7	0	441	0	2	0	2	0	0	0	0	0	0	0	0	3	1	0	1	4	2	172	7	22	1	6	1	2	24
hsa-miR-17(1)	1	3	1961.83	0	0	1	1	0	0	0	0	1	1918.5	0	1.5	0	12.33	2	0	0	25	0	9.5	0	0	0	0	1	1	0	0	6	0	0	0	0	0	0	1	173	6	1867.33	0	1	1	0	259.67	252	0
hsa-miR-130a(1)	4	0	6.5	3.5	3	1	0	0.5	3	1	1	1	5	1	1448.5	1	1526	14	1	1	0.5	0	3	0	1	606	0	0	0	0	0	658.5	1.5	3	0	8	162	0	1	4.5	3.5	83.5	4	225	3	1.5	1	4	10
hsa-miR-199a-3p(3)	956.01	0.99	3.99	0	3	0	2.01	2.01	2.01	4490.01	3	0	2.01	0	0.99	0	5.01	6	0	0	137.01	0	65.01	0	2.01	0	0	0	0	0	0	0	0	0	0	2.01	0	0	0	17.01	1	9.99	3	27	0	279	2.01	6.99	21.99
hsa-miR-652(1)	2	5	0	0	0	0	0	1	0	3	0	978	2395	0	2	0	0	5	3	10	0	1	0	0	1	0	0	0	0	0	3	6	0	1	0	0	1	0	1622	402	5	168	1	0	0	2	0	234	0
hsa-miR-99b(1)	4	0.83	2	0	0.33	2	789	4	0	964.5	3	3	13	3	1988	5	0	8	4	3	0	2	2	0	0	0	0	3	0	1	2	381.5	0	4	0	0	1	1	0	12	121	152	106	5	0	1	36	1	32
hsa-miR-152(1)	2428	0	0	0	0	0	0	0	2889.5	1	1	0	1.5	0	0	0	1	1.33	0	0	1	0	1	0	0	1	0	0	2	0	0	0	0	0	0	0	892.5	0	0	8	0	3	0	2	4	0	3	2	6
hsa-miR-92a(2)	0	0	2687.66	0	0	0	4	4	0	0	1	1	0	3	0	0	1	0	0	0	245	1	584	0	0	0	1	583	0	0	0	385	0	0	538	0	0	0	0	1	4	1101	0	0	1	3	7	1	1
hsa-miR-376a-3p(2)	2	1	0	0	3	0	1	0	0	0	3	431.5	0	7	2889.66	552	4	0	3	3	0	1	0	1	366.5	0	0	0	0	0	2	0	297	6	4	0	0	50	1	10	3	85.5	3	3	1	4	1	123.34	483
hsa-miR-193bSTAR(1)	0	0	6	0	0	0	0	0	0	0	0	3	2141	0	0	0	0	0	3	0	0	0	1	0	0	0	0	0	0	0	1	789	0	0	0	0	0	0	0	0	0	1121.5	0	0	0	0	559	135	86
hsa-miR-383(1)	0	0	0	0	4	5	0	0	0	0	2572	2899	0	0	2	0	0	0	1	1	179	0	0	0	0	686	0	1	0	6	363	0	0	0	0	0	0	0	0	1	3	69	0	2	0	1	1	1	0
hsa-miR-132(1)	1	3	1	3	3665	0	0	1	1	1	0	0	4	3	0	3	2	1	0	0	0	0	86	0	8	0	0	0	0	1	0	992	0	0	1	0	1	0	0	4	7	1	7	3	0	0	5	3	3
hsa-miR-30eSTAR(1)	1490	2	3	0	3	0	1677.5	0	1	0	943.5	2	0	3	1	1	0	2	0	0	2	0	0	0.5	0	0	4	0	1	3	0	2	2	1	0	1	1	0	1	144	0	7	2	1	0	1	97	7	0
hsa-miR-338-5p(1)	0	1	0	1913	0	0	0	0	0	0	0	2070	4	0	5	0	0	0	0	2	0	0	0	2	0	0	0	0	0	0	137	0	0	0	3	0	0	0	0	0	0	3	1	1	1	460	0	0	0
hsa-miR-486(1)	0	0	18	0	2	0	0	0	0	0	0	0	0	0	1	0	0	0	0	0	0	0	839	0	0	0	0	0	0	0	0	0	0	0	0	0	0	0	0	0	0	2557	0	0	0	0	0	0	0
hsa-miR-146a(1)	2.5	0	3	0	0	0	0	0	1	7.5	0.5	0	0	0.5	1085	0	2	8	0	0.5	0.5	0	0	0	1	0	1	0	0	0	0	0	0	1.5	0	0.5	0	0	0.5	515	4.5	1307.5	0	0	0	3	0	0	0
hsa-miR-192(1)	0	1973	782.5	0	1	0	0	0	1	0	3	0	0	2	1	0	0	234	893.5	0	0	6	3	0	0	0	0	0	534	0	0	0	1	0	0	0	273.5	1	0	0	2	176	1	0	0	9	1	1	11
hsa-miR-135a(2)	2	0	0	0	2	0	0	5	0	1143	2	0	1	1	1	0	2137.66	0	0	1	0	0	0	0	0	0	0	1	0	0	0	0	1	0	0	2	0	0	0	9	2	5	0	152	0	0	4	0	12
hsa-miR-369(1)	1	1571	3274	1	0	1	0	0	5	0	0	1	6	1	6	0	3	0	0	1	0	3	6	0	0	1	0	0	2	0	0	3	0	0	1	0	0	0	2	152	7	5	1	5	1	0	0	10	0
hsa-miR-193a-5p(1)	1	0	2	0	0	0	0	0	0	0	0	0	4	0	0	0	0	1	3	0	1	0	0	0	0	0	0	0	0	1	291	1109	1	0	0	0	1	0	0	1	0	634.5	0	0	60	298	868	30	0
hsa-miR-369STAR(1)	3	0	1	0	2	0	0	0	1	0	0	2940	0	1	3	0	3	0	0	2200	0	0	1	0	0	0	0	0	0	0	3	0	0	1	0	0	0	0	4	2	1	3	0	3	0	2	204	7	0
hsa-miR-384(1)	0	0	1	0	1	0	3	0	2383	0	0	2	0	1	1596	5	4	0	0	1	0	0	0	0	0	0	0	0	8	1	0	0	0	3	4	132	0	0	1	1	5	2	0	1	1	8	1	4	1
hsa-miR-361(1)	4	2	1	1	3	0	0	0	0	0	3	3556	4	0	0	0	0	8	1	2	0	424	0	0	0	0	0	0	0	3	6	1	0	0	0	0	1	0	0	217	11	4	0	9	1	0	1	1	11
hsa-miR-219-2-3p(1)	0	1660	0	0	0	1	0	1	0	1	0	0	5	0	4	1587	0	1	2	1	2	3	0	0	0	1	0	0	0	0	0	472	0	0	3	0	1	0	1	16	2	6	0	2	1	1	5	3	0
hsa-miR-194(2)	2	0	2	3	1	1	1	0	0	1	0	0	0	0	1168	8	1	1304	0	5	1	0	0	0	0	0	0	1	0	1	0	0	0	7	0	0	3	0	1015	144	1	533	5	0	0	1	5	1	21
hsa-miR-127STAR(1)	1224	0	0	0	0	0	0	0	1	2	2	2	0	1	6	0	996	3	2	7	1	1	0	0	0	2	0	1	0	1	2	3	0	1	137	9	474	1	0	15	131	151	4	94	8	3	12	0	321
hsa-miR-338-3p(1)	1	1	0	1	2	4	2	3	0	11	6	0	1	2	1	1105	2	0	1398	4	1	0	0	0	170	1	0	1	310	0	2	1	0	504	2	0	0	2	0	4	187	9	4	1	4	1	15	2	14
hsa-miR-129-5p(2)	2	0	0	0	0	0	0	4	5	3	1	0	1593	1	1	5	0	0	0	1465	0	0	0	0	1	0	0	1	1	0	0	5	0	0	1	0	0	0	5	2	1	4	0	1	2	6	192	9	7
hsa-miR-129-2-3p(1)	0	0	0	2	2	2	0	2	1	6	4	6	797.5	0	6	0	6	3	2	1	0	0	1	206	1	214.5	0	0	3	0	1	1	0	334	0	1	454.5	365	365.5	4	7	173	22	2	1	71	3	4	24
hsa-miR-193a-3p(1)	0	1	0.5	0	0	0	0	0	0	0	1	0	0	3891.5	4	0	0	0	0	1	0	1	0	0	0	0	0	0	0	0	0	0	7	0	0	0	0	0	0	0	11	377	0	0	0	0	1	63	0
hsa-miR-140STAR(1)	3	0	3053	0	0	0	2	0	1	0	0	5	0	0	1	7	0	1	0	1	0	0	3	0	0	0	0	0	0	0	1	0	0	0	1	0	0	0	0	302	0	264	0	0	1	5	0	1	0
hsa-miR-452(1)	0	0	5	236	0	0	0	1	0	0	0	0	0	0	0	0	0	0	0	0	0	0	746	0	0	0	0	0	0	0	0	1	0	0	0	0	0	0	0	0	0	935	0	0	0	0	302	0	0
hsa-miR-10a(1)	0	0	0	0	0.5	0	4	0	0	0	0	4	0	4	21	1	3	2.5	5	1	0	0	0	0	1	0	0	1	0	0	3	0	1	5	0	225	0	0	0	2	1	262	1	0	0	1	610.5	0	0
hsa-miR-23aSTAR(1)	0	0	3	0	0	0	0	1	0	0	0	0	1	0	0	0	1	2	0	0	0	0	0	0	0	0	0	270	0	0	0	0	0	0	0	0	0	0	0	0	0	566	0	0	0	0	143	333	0
hsa-miR-149(1)	0	0	3	0	0	0	0	2413	1	0	0	0	0	1	0	0	1	0	0	0	0	0	1	0	0	0	0	2	0	0	0	1	0	1	0	0	0	0	0	0	143	441	0	0	0	2	207	3	0
hsa-miR-484(1)	0	1	2239	0	1	0	0	1	0	0	0	0	1	1	1	1242	0	2	0	0	0	0	7	0	0	0	0	0	0	0	0	1	0	0	6	0	1	150	0	1	1	78	0	0	0	0	1	0	0
hsa-miR-20a(1)	0	0	1.33	0	0	0	0	5	0	0	0	0	1	0	0.5	0	1419.33	2	1129	0	0	0	0	0	0	0	0	1	0	0	0	0	0	0	0	3	0	3	0	173	1	953.33	0	0	2	0	8.67	0	0
hsa-miR-424(1)	0	0	0	0	0	0	0	1	1	3498	0	1	0	0	0	0	0	0	4	0	0	0	0	0	0	0	0	0	0	0	0	0	0	0	0	0	0	3	0	0	9	0	0	0	0	0	1	1	7
hsa-miR-328(1)	718	5	0	0	0	0	0	0	0	1137	0	1	1096	3	0	4	0	1	0	0	3	0	0	0	0	0	0	0	0	0	0	4	0	0	1	0	0	0	0	6	154	0	1	0	1	0	0	87	11
hsa-miR-423-3p(1)	0	0	2	2	447	0	0	7	0	0	0	0	1	0	0	0	2	5	1	0	0	0	2	0	2	0	0	514	0	0	0	0	0	0	0	0	1	0	0	1	0	755	7	0	0	0	392	1	0
hsa-miR-144(1)	1	0	2	0	0	0	1	0	5	1	1262	1	1	0	0	3	0	0	0	0	0	0	0	0	0	0	0	0	459	0	0	0	0	0	1	0	0	0	0	0	0	628	1	0	0	1	0	11	1
hsa-miR-125b-2STAR(1)	0	3	0	0	0	0	0	0	3	2	0	2	0	0	1263	1	0	0	1843	0	0	0	0	0	0	0	0	0	0	0	0	0	0	4	0	0	0	5	0	3	7	2	1	0	0	3	0	1	4
hsa-miR-25(1)	2	0	10	0	0	0	0	0	5	0	3	0	0	0	2	2	0	0	0	0	0	0	291	0	0	0	0	1	1	0	0	0	0	0	1	0	0	0	0	7	6	1570	1	1	3	1	1	143	0
hsa-miR-934(1)	0	0	2	0	0	0	0	0	645	0	0	1	0	0	0	0	0	1	0	0	0	0	61	0	0	0	0	1	0	0	0	0	0	0	0	0	2	0	0	0	0	352	0	0	0	0	725	0	0
hsa-miR-151-5p(1)	2	1001	4	0	729	9	0	0	1	1	1	0	1	799.5	2	1	0	0	0	0	3	3	0	0	2	0	1	0	285	0	0	0	2	0	0	0	0	0	0	4	6	75	3	1	3	0	119	1	3
hsa-miR-30aSTAR(1)	4.5	0	476	3	2	3	5.5	2	0	3	2.5	6	0	0	3	3	2	4	5	3	0	0	2	0.5	0	0	1	63.5	0	0	3	216	378.5	351	1	1	2	0	0	1	174	274	3	8	8	56	3	0	51
hsa-miR-136-5p(1)	1	2	0	0	0	1	0	0	1	2	0	0	4	0	4	0	2	2	1	2	4	0	0	0	0	0	0	0	0	1	0	4	0	778	0	1	1	0	0	20	2	1	2	4	4	2	1	4	5
hsa-miR-10b(1)	0	2	2	0	1	5	1	0	2	0	2	0	0	2	0	1	1	437.5	2	2	0	313	0	0	1	0	0	0	0	1	0	0	2	0	0	243	1	2	0	2	2	182.5	0	2	3	5	2.5	37	0
hsa-miR-28-3p(1)	0	4	1	0	0	0	0	1	0	0	0	0	2	1597	1	0	0	6	0	1	0	0	1	0	0	0	0	0	0	0	0	0	3	0	0	1	536	0	0	0	8	277.5	0	1	0	0	220	0	3
hsa-miR-147(1)	0	0	0	0	0	0	0	0	0	0	0	0	1	0	0	0	0	1	0	0	0	0	0	0	0	0	0	0	0	0	0	0	0	0	0	0	0	0	0	0	0	556	0	0	0	0	286	1	0
hsa-miR-412STAR(1)	0	415	0	0	0	0	0	0	0	0	0	0	0	2	1	2	1815	0	2	0	0	2	0	0	0	0	0	0	0	0	0	0	247	0	0	7	0	0	0	0	0	0	16	0	0	0	0	0	0
hsa-miR-206(1)	2668.67	0	0	0	0	0	0	0	0	0	1	0	1	5.33	1	0	0	0	0	0	8.67	0	0	0	0	0	0	0	0	0	0	0	0	0	0	0	0	0	0	10.33	0	0	0	0	0	0	6	0	5
hsa-miR-382-3p(1)	1	0	0	0	0	0	0	2	0	0	3	0	2954	0	0	0	1	0	0	0	0	0	0	0	0	0	0	0	0	229	0	6	0	0	0	1	0	0	0	5	0	0	1	0	0	0	4	1	0
hsa-miR-374b(1)	0	0	0	0	2	1	0	1	1	0	0	0	1	0	0	0	0	1659	0	0	0	0	0.5	0	1	0	0	0	0	0	0	0	0	0	0	0	1	0	0	0	0	164	4	11	5	0	1	2	11
hsa-miR-758(1)	0	3.5	0	0	0	0	0	3163	0	0	0	0	0	0	0	0	0	0	0	0	0	0	0	0	0	0	0	4	0	0	0	0	0	0	0	0	0	0	0	1	0	0	0	0	0	0	2	0	0
hsa-miR-24-2STAR(1)	0	0	0	695	0	0	0	1897	1	0	0	0	0	0	0	0	0	0	0	0	0	0	0	4	0	0	0	4	0	297	0	0	0	0	0	0	0	0	0	0	0	1	2	0	0	0	2	0	0
hsa-miR-219-5p(2)	0	0	0	0	0	0	0	0	1469	1	1	0	7	0	0	0	0	7	1	1	0	0	0	1	0	1	0	0	2	0	0	3	0	0	0	0	281	0	0	1	0	0	3	1	6	0	2	3	2
hsa-miR-142-3p(1)	6	0	0	0	0	0	0	0	0	0	0	0	0	0	0	0	0	1	1	0	1	0	2	0	0	0	0	0	0	0	0	0	0	0	0	0	1	0	0	8	4	1808	0	0	0	0	2	0	0
hsa-miR-133aSTAR(2)	2524	0	0	0	0	0	0	0	0	2	0	0	0	1	0	0	0	0	0	0	3	0	0	0	0	0	0	0	0	0	0	0	0	0	0	0	0	0	0	1	0	0	0	0	0	0	0	0	9
hsa-miR-665(1)	0	0	0	0	0	0	0	0	0	0	0	0	1	1	1	0	2767	1	1	0	0	0	0	0	0	0	0	0	0	0	0	0	0	0	0	6	0	0	0	0	0	0	0	0	0	0	1	0	1
hsa-miR-223(1)	0	0	0	0	0	0	0	0	0	0	0	4	0	0	0	0	0	0	0	0	0	0	0	0	0	0	0	0	0	0	3	0	0	0	0	0	1	0	0	0	0	248	0	0	0	0	0	0	0
hsa-miR-197(1)	0	0	1	0	0	0	0	0	0	0	2258	0	0	0	0	4	0	0	0	0	0	0	0	0	0	0	0	0	0	1	0	0	0	0	0	0	0	0	0	0	0	82	0	0	0	0	138	0	0
hsa-miR-874(1)	0	0	322	0	0	0	0	990	0	0	0	0	0	1	0	0	903	0	0	0	0	0	78	0	1	0	0	0	0	0	0	0	0	0	0	1	0	0	0	0	0	76	4	0	0	0	22	0	0
hsa-miR-124STAR(3)	5.01	0	0	0	0	0	0	0	0	0	2.01	0	0	0	0	0	0	0	0	0	2.01	0	0	0	0	0	0	0	0	0	0	960	0	0	0	393.99	0.99	0	506.01	5.01	0	0	0	0	0	0	0	0	5.01
hsa-miR-376a-A6G-3p(2)	2	1	0	0	0	0	0	0	3	2	0	2.5	3	6	5	0	0	0	2	0	1	180	0	0	0.5	0	0	0	0	1	0	1	1	0	229	3	5	0	1	7	12	1.5	1	0	2	0	2	10	8
hsa-miR-15b(1)	1	2	1	0	1	1.5	0	0	1463	0	0	0	0	10	0	3	1	0	15.5	2	0	311	0	0	0	0	0	0	3	0	0	0	2	0	0	0	0	0	1	16	8	111	0	1	1	0	0	0	0
hsa-miR-382-5p(1)	726	0	0	0	0	0	0	1226	0	0	0	0	0	0	0	4	1	1	0	0	1	0	0	0	0	0	0	1	0	0	0	0	0	0	1	0	0	0	0	0	0	0	0	0	0	0	9	0	1
hsa-miR-487b(1)	2	1	0	1	0	0	2	1	0	2	0	1	2	0	0	7	0	0	0	0	1	0	0	0	0	1	869	1	0	0	0	1	0	0	0	0	0	0	0	6	1	0	157.5	3	0	1	4	0	13
hsa-miR-379(1)	3	0	0	0	0	0	1	1	0	1	1	1660	0	0	2	1	0	4	2	1	0	0	0	0	0	0	0	0	1	0	162	0	0	1	0	0	1	0	0	2	1	0	0	3	0	1	4	4	1
hsa-miR-421(1)	0	0	0	0	1171	0	0	419	0	0	1	3	0	2	0	0	0	0	0	3	0	0	0	0	1	0	0	2	0	0	0	0	1	0	0	0	0	0	0	0	0	0	0	9	0	0	0	0	0
hsa-miR-342(1)	0	0	2	0	0	0	0	3	0	1332	1	0	0	0	1	0	0	1	0	0	0	0	0	0	0	0	0	255	0	0	0	1	0	0	0	0	1	0	0	2	1	31	1	66	0	0	7	1	4
hsa-miR-296-3p(1)	0	0	0	0	0	0	0	2	0	0	0	1	1	0	0	0	0	0	0	1	0	0	0	0	0	0	0	0	0	0	0	1	0	0	0	0	0	0	1	0	114	140	0	0	0	0	31	0	0
hsa-miR-190a(1)	0	2	0	0	0	0	567	0	1	0	1	0	0	0	0	0	0	0	0	0	0	724	0	0	0	0	0	0	0	0	0	0	0	0	0	0	0	0	0	0	2	477	0	0	0	2	0	0	4
hsa-miR-182(1)	0	0	1	0	0	0	0	0	0	0	2	0	2	0	0	0	0	0	1	0	0	0	0	0	0	0	0	0	0	0	0	2	0	0	0	0	0	163	0	0	0	476	0	0	0	0	0	0	116
hsa-miR-409-3p(1)	0	0	0	0	0	0	0	0	0	0	0	0	2	4	0	1545	0	0	0	1	0	0	0	0	0	0	0	0	0	1	0	0	0	0	8	0	0	0	0	1	0	0	0	0	0	0	2	0	0
hsa-miR-433(1)	0	0	0	0	1	0	0	0	0	3	1687	2	0	2	0	0	0	0	0	0	0	0	0	0	0	0	0	0	0	1	1	0	0	0	0	0	0	0	0	0	2	2	0	0	0	0	0	0	2
hsa-miR-1307-3p(1)	0	0	0	0	0	0	0	579	0	0	0	0	1	0	0	0	0	0	0	1	0	0	0	0	0	0	0	3	0	149	0	0	0	0	0	0	0	0	0	0	1	103	0	4	0	0	88	0	11
hsa-miR-3200(1)	0	0	0	0	0	0	0	0	0	0	1731	0	0	0	0	0	0	0	0	0	0	0	0	0	0	0	0	0	0	5	0	0	0	0	0	0	0	0	0	0	0	78	0	0	0	0	0	0	0
hsa-miR-145(1)	2	1	0	0	1	0	0	0	3	3	0	2	1	0	3	4	9	0	749	0	2	0	0	0	0	0	0	0	1	0	0	3	0	1	2	1	0	3	0	12	5	2	2	0	0	2	4	8	3
hsa-miR-324-3p(1)	0	0	3	0	1	0	0	0	1	0	0	0	0	0	0	0	0	1	4	2	0	0	0	0	0	0	0	0	0	0	0	0	0	0	0	0	1	0	0	0	5	233	0	0	0	0	1	84	0
hsa-miR-196b(1)	0	0	0	0	2	0	0	0	0	0	1	0	0	0	0	0	0	1	0	0	0	0	1	0	0	0	0	0	0	0	0	0	0	0	0	0	0	0	0	0	0	287.33	0	3	0	0	227.33	222	0
hsa-miR-98(1)	5.25	2.07	3.27	0	2.85	2.82	4.68	1.45	1.5	3.44	7.05	0.5	6.52	7.95	1.89	2.54	4.39	4.13	2.35	3.64	1.25	0.33	0	1	0.7	0	0.4	0	0	0.45	0	2.05	2	0	0	0.61	0.25	2	0.5	361.87	3.2	3.65	1	1.9	0.2	1.2	212.69	333.95	1.2
hsa-miR-181c(1)	2	3	3	1	0	0	0	0	2	4	1	2	1	501	1	2	1	1	1	1	1	1	0	0	1	0	0	0	0	0	26	0	388	0	0	1	0	1	1	13	7	5	3	3	1	1	1	2	9
hsa-miR-2110(1)	0	0	811	0	0	0	0	0	0	0	0	0	0	0	0	0	0	0	0	0	1	0	2	0	0	0	0	1	0	0	0	0	0	0	0	0	0	0	0	0	0	287	0	0	0	0	190	0	0
hsa-miR-744(1)	0	0	1	0	0	1	0	0	0	1	0	0	0	0	0	0	0	4	0	2	0	0	0	0	0	0	0	0	0	0	0	1	0	1	0	0	0	0	417	1	2	133	0	0	1	1	1	6	0
hsa-miR-495(1)	0	0	0	0	3	0	0	0	0	8	1	0	1	0	4	0	0	0	0	0	0	0	0	0	348	0	0	0	0	0	0	0	0	2	1	0	0	0	0	0	1	3	0	9	1	0	0	0	563
hsa-miR-106bSTAR(1)	0	0	6	0	0	0	0	0	0	0	0	0	0	0	0	0	0	0	0	0	0	0	0	0	0	0	0	0	0	0	0	0	0	0	0	0	0	0	0	0	0	358	0	0	0	0	1	0	0
hsa-miR-18a(1)	0	0	1	0	0	0	0	0	0	0	0	0	0	0	0	0	0	0	2	1	0	0	0	0	0	0	0	0	0	0	0	0	0	0	0	0	0	0.5	0	0	0	634	0	0	0	0	441	1	0
hsa-miR-376bSTAR(1)	0	0	0.5	0	0	676	0.5	0	0	1	0.5	0	0	0	0.75	2	2.25	0.5	0.5	0	0	0	0	0	0	1	0	0	0	0	0	0	0	0.25	0	0	0	0	0	1	1	0	1.5	0	2.75	0.5	0.5	0	2.25
hsa-miR-376cSTAR(1)	0	0	0.5	0	0	676	0.5	0	0	1	0.5	0	0	0	0.75	2	2.25	0.5	0.5	0	0	0	0	0	0	1	0	0	0	0	0	0	0	0.25	0	0	0	0	0	1	1	0	1.5	0	2.75	0.5	1.5	0	2.25
hsa-miR-7-1STAR(1)	1	0	0	0	0	0	0	0	0	0	0	0	0	0	0	0	6	0	0	0	1	0	0	0	0	0	0	0	0	0	0	0	0	0	0	340	0	0	0	4	0	0	0	126	0	1	1	0	0
hsa-miR-96(1)	0	0	1	0	0	0	0	0	0	3	1	0	0	1	0	0	0	0	0	0	0	0	0	0	0	0	0	0	0	0	0	0	0	0	0	0	0	0	0	0	0	42	0	1	0	1	0	355	6
hsa-miR-181d(1)	1	0.33	0	5	0	0	1.33	3	0	0.33	0	2	0	0	0	0	1.67	4	0	0	0	0.33	0	1	0	2	0	0	0	0	0	0	0	0	0	2	816.33	0	0	0	0.5	0	0	0	4	2	0	1	0
hsa-miR-376c(1)	0	0	1	0	1	0	0	0	3	0	0	1401	0	0	1	0.33	0	0	0	0	0	0	0	0	0	0	0	0	0	0	3	0	0	0	0	0	0	0	0	0	1	0	0	2	1	0	0	15.33	1
hsa-miR-27aSTAR(1)	0	0	0	0	0	0	0	0	0	0	0	2	0	0	3	0	0	0	0	0	0	0	0	0	0	0	0	0	0	0	0	0	0	0	0	0	0	0	0	0	0	309	0	0	0	0	127	0	0
hsa-miR-212-5p(1)	0	0	0	0	0	0	0	0	0	0	0	0	0	0	4	5	0	1311	1	1	0	0	0	0	0	0	0	0	0	0	0	0	0	1	2	0	2	0	0	1	0	0	0	0	0	0	0	0	0
hsa-miR-378STAR(1)	0	0	36	0	0	0	0	0	0	0	0	0	0	0	0	0	0	0	0	0	0	0	1	0	0	0	0	0	0	0	0	0	0	0	0	0	0	0	0	0	0	162	0	0	0	0	2	285	0
hsa-miR-643(1)	0	0	0	0	0	0	0	0	826	0	0	0	0	0	0	0	0	0	0	0	0	0	0	0	0	0	0	0	1	0	0	0	0	0	0	0	0	0	0	0	0	0	0	0	0	0	0	1	0
hsa-miR-154-3p(1)	2	0	3	0	1047	0	0	0	0	0	0	0	0	0	0	0	0	0	0	0	0	0	1	0	1	0	0	1	0	0	0	0	0	0	0	0	0	0	0	0	1	5	0	3	0	0	0	0	0
hsa-miR-411STAR(1)	0	1.5	0	0	0	0	0	0	0	0	0	0	0.5	0	0	0	0	0	0	7	0	214.5	0	0	0	0	0	0	0	0	0	0	0	0	0	0	0	0	411	0	2	0	0	0	0	0	0	2	330
hsa-miR-429(1)	0	0	1	0	0	0	0	0	0	0	0	0	1	4	2	0	0	0	0	0	0	0	0	0	0	0	0	0	0	0	0	1	1	0	0	0	0	0	0	0	0	75.5	0	0	0	0	134	334	1
hsa-miR-374a(1)	0	0	2	0	0	1	0	0	0	0	0	0	0	0	9	0	5	2	0	0	0	0	164.5	0	0	0	0	0	0	1	0	0	0	0	0	0	1	0	1	0	0	192	0	1	0	0	47	0	0
hsa-miR-135b(1)	0	0	0	0	0	0	0	2	0	2	0	4	0	0	0	0	7.33	0	0	1	0	0	0	0	0	0	0	0	0	0	1	0	0	0	0	646	0	0	0	0	0	299	0	0	0	4	6	7	2
hsa-miR-501-5p(1)	0	0	4	0	0	0	0	0	0	0	1	0	0	0	0	0	0	0	0	0	0	0	239	0	0	0	0	0	0	0	0	0	0	0	0	0	0	0	0	0	0	659	0	0	0	0	0	253	0
hsa-miR-339-5p(1)	0	0	1	0	0	0	0	1	0	0	9	0	4	0	0	0	0	0	4	0	0	0	0	0	0	0	0	0	0	0	0	1	0	0	0	0	0	1	0	0	0	182	1	3	0	0	111	0	0
hsa-miR-185STAR(1)	0	0	2	0	0	0	0	0	0	0	0	1	3	0	0	0	0	0	0	0	0	0	2	0	0	0	0	0	0	0	0	419	0	0	0	0	0	0	0	0	0	462	0	0	0	0	44	0	0
hsa-let-7dSTAR(1)	1	1	0	0	0	0	0	0	0	0	0	0	0	1	0	0	0	0	0	0	0	0	0	0	1	0	0	0	0	0	0	0	0	0	0	0	0	0	0	4	2	27	0	0	0	1	0	1	0
hsa-miR-598(1)	0	0	1	0	0	0	0	3	1	5	1	0	0	0	1	2	527	1	0	0	0	0	0	0	1	0	1	0	161	0	0	0	0	0	0	1	0	0	0	100	4	2	1	96	0	1	4	2	14
hsa-miR-1298(1)	0	14	0	0	0	0	0	0	0	0	0	0	0	0	0	0	1	0	1005	0	0	0	0	0	0	0	0	0	0	0	0	1	0	0	0	0	0	3	0	1	0	0	0	2	0	0	0	0	0
hsa-miR-143STAR(1)	0	0	0	0	0	0	0	0	0	3	0	1	0	0	0	0	0	0	0	0	0	0	1	0	0	0	0	0	1	0	1	0	0	0	0	0	0	0	0	8	0	237	0	0	0	0	1	0	4
hsa-miR-134(1)	7	0	0	0	0	0	2	0	0	2	3	0	0	0	0	1	0	0	0	1104	0	1	0	0	0	0	3	0	0	2	0	0	0	0	0	0	0	0	3	1	4	1	0	0	0	6	0	0	2
hsa-miR-142-5p(1)	0	0	3	0	0	0	0	1	0	0	0	1	1	0	0	0	0	0	0	0	0	0	1	0	0	0	0	0	0	0	0	0	0	0	0	0	0	0	0	0	0	491	0	0	1	0	0	0	0
hsa-miR-324-5p(1)	0	0	0	0	0	0	0	1	0	0	0	0	1	0	0	0	0	0	1	0	0	0	2	0	0	0	0	676	0	0	0	0	0	0	0	0	0	0	0	1	1	2	0	0	0	0	3	0	0
hsa-miR-199a-5p(2)	1	0	0	0	0	0	0	0	0	2	0	0	0	1	0	0	0	0	2	0	1	0	0	0	0	0	0	0	1	0	0	0	0	0	0	0	0	357.66	0	0	1	122.5	0	0	0	0	0	0	15
hsa-miR-629(1)	0	0	1	0	0	0	0	0	0	0	0	0	0	0	0	0	0	0	0	0	0	0	267	0	0	0	0	0	0	1	0	0	0	0	0	0	0	0	0	0	0	31	0	0	0	0	0	0	0
hsa-miR-708(1)	0	0	0	0	0	0	0	0	0	0	0	0	0	1	0	0	1	0	0	1	0	0	0	0	0	1	0	0	0	0	0	0	0	0	0	0	0	0	0	0	1	147	0	1	0	0	1	1	4
hsa-miR-1307-5p(1)	0	0	3	0	0	0	0	0	1	0	0	0	1	0	0	0	0	0	0	0	0	0	149	0	0	0	0	0	0	0	0	0	0	0	0	0	0	0	0	0	0	264	0	0	0	0	77	0	0
hsa-miR-183(1)	0	0	2	0	0	0	0	0	0	8	8	0	0	0	0	0	0	0	0	0	0	0	0	0	0	0	0	0	0	0	0	0	0	0	0	0	0	0	0	0	0	105	0	0	0	0	123	0	32
hsa-miR-592(1)	729	0	0	0	0	0	0	0	0	0	0	0	0	0	0	0	0	0	0	0	2	0	0	0	0	0	0	0	0	0	0	0	0	302	0	0	0	0	0	1	0	0	0	0	0	0	0	0	0
hsa-miR-629STAR(1)	0	0	1026	0	0	0	0	0	0	0	0	0	0	0	0	0	0	0	0	0	0	0	5	0	0	0	0	0	0	0	0	0	0	0	0	0	0	0	0	0	0	1	0	0	0	0	0	0	0
hsa-miR-576-3p(1)	0	0	5	0	0	0	0	0	0	0	0	0	1	0	0	0	0	0	0	0	0	0	0	0	0	0	0	0	0	0	0	0	0	0	0	0	0	0	0	0	0	230	0	0	0	0	104	0	0
hsa-miR-33b(1)	0	0	4.5	0	0	0	0	0	5	0	0	0	0	0	0	0	0	0	0	1	0	0	0	0	0	0	1.5	0	0	0	0	1	0	0	0	0	0	0	1.5	0	0	3	0	0	0	0	0	16.5	0
hsa-miR-3613(1)	0	0	3	0	0	0	0	0	0	0	0	0	0	0	0	0	0	0	0	0	0	0	0	0	0	0	0	0	0	0	0	0	0	0	0	0	0	0	0	0	0	457	0	0	0	0	0	0	0
hsa-miR-582(1)	0	0	0	0	0	0	0	0	0	0	1	0	0	0	0	0	0	0	0	0	0	0	0	0	0	0	0	0	0	0	0	0	0	0	0	0	0	0	0	0	1	0	0	0	0	1	1	0	2
hsa-miR-17STAR(1)	0	0	0	0	0	0	0	0	0	0	0	0	0	0	0	0	0	0	0	0	0	0	0	0	0	0	0	0	0	0	0	0	0	0	0	0	0	0	0	0	0	2	0	0	0	0	0	0	0
hsa-miR-380-5p(1)	0	1	0	0	0	0	0	0	0	0	0	0	0	0	0	0	0	0	0	0	0	391	0	0	0	0	0	0	0	0	0	0	0	0	0	0	0	0	0	2	3	0	1	0	0	0	0	0	0
hsa-miR-342STAR(1)	0	0	0	0	0	0	0	0	0	0	0	0	0	0	0	0	0	1	0	0	0	0	0	0	0	0	0	0	0	0	1	0	0	0	0	0	0	0	0	0	0	0	0	0	0	0	0	0	0
hsa-miR-29cSTAR(1)	0	2	1	0	0	0	0	0	0	0	0	0	1	0	0	0	0	0	0	5	0	0	0	0	0	0	0	0	0	1	0	0	0	0	0	0	0	0	0	2	4	329	0	0	0	0	32	5	0
hsa-miR-101-1STAR(1)	1	0	0	0	1	0	0	0	0	0	0	0	0	0	0	0	0	0	0	1	0	0	0	0	0	0	0	0	0	0	0	0	1	0	0	0	0	0	0	3	0	0	0	9	0	0	0	0	0
hsa-miR-30c-2STAR(1)	0	0	0	0	0	0	0	1	0	4	0	0	0	0	0	0	1	0	0	0	0	0	0	0	0	0	0	0	0	0	0	0	0	0	0	0	0	0	0	0	1	65.5	0	0	0	0	1	0	3
hsa-miR-132STAR(1)	0	0	0	0	0	0	0	0	0	0	0	0	0	0	1	1	0	1	0	0	0	0	0	0	0	0	0	0	0	0	0	0	0	205	0	0	0	1	0	0	2	0	0	0	0	0	0	1	0
hsa-miR-184(1)	0	0	0	0	0	0	0	0	0	0	0	0	0	0	0	0	0	0	0	0	0	0	0	0	0	0	0	0	0	0	0	0	0	0	0	0	0	0	0	0	0	136	0	0	0	0	137	0	0
hsa-miR-876-3p(1)	0	0	0	0	0	0	0	0	0	0	824	0	0	0	0	0	0	0	0	0	0	0	0	0	0	0	0	0	0	0	0	0	0	0	0	0	0	0	0	0	0	0	0	0	0	0	0	0	0
hsa-miR-362-5p(1)	0	0	0	0	0	0	0	0	0	0	0	0	0	0	0	0	0	0	0	0	0	0	0	0	0	0	0	0	0	0	0	0	0	0	0	0	0	0	0	0	0	0	0	1	1	403	0	0	0
hsa-miR-144STAR(1)	0	0	0	0	0	0	0	0	0	0	0	0	0	0	0	0	0	0	0	0	0	0	0	0	0	0	0	0	0	0	0	0	0	0	0	0	0	0	0	0	0	562	0	0	0	0	0	0	0
hsa-miR-543(1)	4	0	0	0	1	0	0	1	0	2	0	0	0	0	0	1	0	0	0	0	0	0	0	0	0	0	0	0	0	0	0	0	0	0	0	0	0	0	0	8	0	0	0	0	0	0	5	0	477
hsa-miR-224(1)	0	0	2	0	0	0	0	0	0	0	0	0	0	0	0	0	0	0	0	0	0	0	0	0	0	0	0	0	0	0	0	0	0	0	0	0	0	0	0	0	0	223	0	1	0	0	0	0	0
hsa-miR-28-5p(1)	0	0	0	0	0	0	0	0	0	0	2	0	0	2.5	3	1	0	0	0	0	0	0	0	0	0	0	0	0	0	272	0	0	1	2	0	0	0	0	0	0	0	436	0	0	0	0	0	0	0
hsa-miR-384STAR(1)	0	0	0	0	0	0	0	0	0	0	0	0	0	0	496	0	0	0	1	0	0	0	0	0	0	0	0	0	0	0	0	0	0	3	0	0	0	0	0	0	0	0	0	0	0	0	0	0	0
hsa-miR-136-3p(1)	0	2	0	0	0	0	0	0	2	7	0	2	5	0	3	1	0	0	6	1	1	233	0	0	0	0	0	0	0	1	1	2	0	0	0	0	0	2	0	2	6	2	0	1	0	3	0	8	264
hsa-miR-376a-1-5p(2)	0	0	0	0	0	0	0	0	0	0	0	1	0	0	0	3	0	0	3	1	0	0	0	0	0	0	0	0	0	0	101	0	0	0	1	0	0	0	0	0	0	0	0	0	0	0	0	0	0
hsa-miR-32(1)	0	0	0	0	0	0	0	0	0	0	0	0	0	0	0	0	1	0	0	0	0	0	0	0	0	0	0	0	0	0	0	0	0	0	0	0	0	0	0	0	0	213	0	0	0	0	2	0	0
hsa-miR-361STAR(1)	0	0	0	0	0	0	0	0	0	0	0	0	1	1	0	0	0	2	0	0	0	0	0	0	0	0	0	0	0	0	0	0	0	0	0	0	0	0	0	0	0	114	0	0	0	0	2	0	0
hsa-miR-380-3p(1)	0	0	0	0	0	3	0	0	0	5	0	1	0	0	0	0	4	0	0	0	0	0	0	0	0	1	0	0	0	0	0	0	0	0	0	2	0	0	0	0	0	0	0	0	2	0	0	0	5
hsa-miR-129-1-3p(1)	3	1	0	0	0	0	0	0	0	1	0	0	2.5	1	0	1	0	0	0	0	0	0	0	0	0	0.5	0	0	123	0	0	0	0	2	0	0	1.5	1	1.5	8	3	0	0	0	0	0	2	4	0
hsa-let-7iSTAR(1)	0	0	407	0	0	0	0	0	0	0	0	0	0	0	0	0	0	0	0	0	0	0	0	0	0	0	0	0	0	0	0	0	0	0	0	0	1	0	0	0	1	228	0	0	0	0	0	0	0
hsa-miR-3065-5p(1)	0	0	0	0	0	0	0	0	0	0	0	0	0	0	0	0	0	0	0	0	0	0	0	0	0	0	0	0	0	0	0	0	0	0	0	0	0	0	0	0	0	2	0	0	0	0	1	0	0
hsa-miR-16-2STAR(1)	0	0	4	0	0	0	0	0	0	0	0	0	0	0	0	0	0	0	0	0	0	0	581	0	0	0	0	0	0	0	0	0	0	0	0	0	0	0	0	0	0	51	0	0	0	0	0	0	0
hsa-miR-433STAR(1)	0	0	0	0	0	0	0	0	0	0	0	0	0	0	0	0	0	0	0	0	0	0	0	0	0	0	0	0	0	0	0	0	0	0	0	0	0	0	624	0	0	0	0	0	0	0	0	0	0
hsa-miR-29aSTAR(1)	0	0	0	0	0	0	0	0	0	0	0	0	0	0	0	0	0	0	0	0	0	0	0	0	0	0	0	0	0	0	0	0	0	0	0	1	607	0	0	0	0	0	0	1	0	0	0	1	0
hsa-miR-496(1)	0	0	0	0	0	0	0	0	0	0	0	0	3	0	0	1	0	0	4	0	0	0	0	0	0	0	0	0	0	0	0	0	0	0	545	0	0	0	0	2	0	0	1	1	0	1	1	0	0
hsa-miR-330STAR(1)	0	0	0	0	0	0	1	0	0	0	0	0	0	0	0	1	0	1	0	2	0	0	0	0	0	0	0	0	0	0	0	0	0	0	0	0	0	0	0	1	0	0	0	0	0	0	155	0	0
hsa-miR-196a(2)	1	0	8	0	0	0	0	0	0	0	0	0	0	0	0	0	0	0	0	4	0	0	353	0	0	0	0	0	0	0	0	0	0	0	0	0	0	0	1	128	0	3.66	0	0	0	0	0.66	0	0
hsa-miR-335-5p(1)	0	0	0	0	0	2	0	0	0	0	0	0	0	0	3	0	0	2	0	2	0	0	0	0	0	0	1	0	0	0	0	0	0	0	0	0	0	0	1	2	261	4	0	0	5	1	0	1	0
hsa-miR-363(1)	1	0	0	0	0	0	0	0	0	0	0	0	0	0	0	0	0	0	0	0	1	0	0	0	0	0	0	0	0	0	0	0	0	0	0	0	0	0	0	5	0	181	0	0	0	0	0	0	0
hsa-miR-203STAR(1)	0	0	1	0	0	0	0	0	0	0	0	0	0	0	0	0	0	0	0	0	0	0	263	0	0	0	0	0	0	0	0	0	0	0	0	0	0	0	0	0	0	59	0	0	0	0	0	0	0
hsa-miR-329STAR(2)	0	0	0	0	0	0	0	0	0	0	0	1	1	0	0	0	0	0	0	0	0	0	0	0	0	0	0	0	0	0	1	322	0	0	0	0	0	0	0	0	0	0	0	1	0	0	0	0	0
hsa-miR-99aSTAR(1)	0	0	0	0	0	0	0	0	0	0	0	0	0	0	1	0	0	0	0	0	0	0	0	0	0	0	0	0	0	0	0	0	0	2	0	0	0	0	0	0	0	0	0	0	0	0	0	0	0
hsa-miR-301a(1)	0	0	0	0	0	0	0	0	0	0	0	0	4	1	0	0	1	0	2	0	0	0	0	1	0	0	0	0	0	0	0	3	1	0	0	0	1	0	0	2	1	0	1	0	3	0	2	2.5	1
hsa-miR-345(1)	0	0	0	0	0	0	0	0	0	0	0	0	0	0	0	0	0	0	1	0	0	0	0	0	0	0	0	0	0	0	1	0	0	0	0	0	0	1	0	0	0	1	1	0	0	0	0	0	0
hsa-miR-299-5p(1)	2	2	0	0	0	0	0	0	0	1	0	3	0	0	0	0	0	0	0	0	0	1	0	0	0	0	0	0	0	0	1	0	0	0	0	0	0	0	0	1	4	0	0	0	1	239	0	0	2
hsa-miR-133b(1)	4.33	0	0	0	0	0	0	0	0.67	3	0	0	0	11.33	0.67	0	1.67	0	6	0	3.67	0	0	0	0	0	0	0.67	4.33	0	0	0	4	0	0	3	0	1.67	0	40.67	0	0	0	0	0.33	0	0.33	1	44.33
hsa-miR-1180(1)	0	0	0	0	0	0	0	0	0	0	0	1	0	0	0	0	0	1	0	0	0	0	0	0	0	0	0	0	0	0	0	0	0	0	0	0	0	0	0	0	0	0	0	0	0	0	85	0	0
hsa-miR-150(1)	3	0	1	0	3	0	0	1	0	0	0	1	0	0	1	0	0	0	0	0	0	0	0	0	182	0	0	1	0	0	0	0	0	1	0	0	0	0	0	1	1	80	0	65	2	2	6	0	2
hsa-miR-95(1)	0	0	0	0	0	0	0	0	0	0	0	0	0	0	0	0	0	0	0	0	0	0	0	0	0	0	0	0	0	0	0	0	0	0	0	0	0	0	0	0	0	1	0	0	0	0	166	0	0
hsa-miR-574-3p(1)	6	0	0	0	0	0	0	0	0	0	0	0	0	2	0	0	0	0	0	0	1	0	0	0	0	0	0	0	0	0	0	0	432	0	0	0	0	0	0	4	0	0	0	0	0	0	0	0	0
hsa-miR-204STAR(1)	0	0	0	0	0	0	0	0	0	0	0	0	0	0	0	0	0	0	0	0	0	0	0	0	0	0	0	0	0	0	0	0	0	0	0	0	0	0	0	82	124	0	0	0	0	1	0	0	0
hsa-miR-365(2)	0	0	0	0	0	0	0	0	0	0	1	0	0	0	0	0	0	0	1	0	0	0	0	0	0	0	0	0	0	1	0	0	0	0	1	0	0	0	0	1	0	2	0	0	0	0	2	0	5
hsa-miR-370STAR(1)	0	0	0	0	0	0	0	0	0	3	0	1	0	0	0	0	0	0	0	0	0	1	0	0	0	407	0	0	0	0	1	0	0	0	0	0	0	0	0	0	0	0	0	0	0	1	0	0	4
hsa-miR-1306-3p(1)	0	1	0	0	0	0	0	0	0	0	0	0	0	0	0	0	0	0	0	0	0	420	0	0	0	0	0	0	0	0	0	0	0	0	0	0	0	0	0	0	0	0	0	0	0	0	0	0	0
hsa-miR-212-3p(1)	1	0	0	1	0	0	0	0	0	0	0	0	2	0	0	0	1	0	0	0	1	0	0	0	0	0	0	0	0	0	0	0	0	0	0	2	0	0	1	0	0	0	0	1	0	213	0	0	2
hsa-miR-1249(1)	0	0	0	0	0	0	0	0	0	0	0	0	0	0	0	0	0	5	0	0	0	0	0	0	0	0	0	0	0	0	0	0	0	0	0	0	2	0	0	0	0	0	0	0	0	0	0	0	0
hsa-miR-532-5p(1)	1	0	0	0	0	0	0	0	0	0	0	0	0	0	0	0	0	1	0	0	1	0	0	0	0	0	0	0	0	0	0	0	0	0	0	0	1	0	0	2	0	1	0	0	0	0	0	1	0
hsa-miR-325(1)	0	0	0	0	0	0	0	0	0	0	0	0	0	0	0	0	0	0	0	0	0	0	0	0	0	0	0	0	0	0	0	0	0	0	17	0	0	0	0	0	0	1	0	0	0	0	0	0	0
hsa-miR-103-2STAR(1)	0	0	0	0	0	0	0	0	0	0	0	0	0	0	0	0	0	0	0	0	0	0	0	0	0	0	0	0	0	0	0	0	0	0	0	0	0	0	0	0	0	2	0	0	0	0	0	0	0
hsa-miR-502(1)	0	0	0	1	0	0	0	0	0	0	0	0	0	0	0	0	0	0	0	0	0	0	0	0	0	0	0	0	0	0	0	0	0	0	0	0	0	0	0	0	0	65	78	0	0	0.5	1	1	0
hsv2-miR-H22	0	0	0	0	0	0	0	0	0	0	0	0	0	0	0	0	0	0	0	0	0	0	0	0	0	0	0	0	0	371	0	0	0	0	0	0	0	0	0	0	0	0	0	0	0	0	0	0	0
hsa-miR-409-5p(1)	1	0	0	0	0	0	0	3	0	3	0	0	0	0	0	0	1	0	0	0	0	0	0	0	0	0	0	2	0	0	0	0	0	0	0	0	0	0	0	0	0	0	0	118	0	0	4	1	1
hsa-miR-770STAR(1)	0	0	0	0	0	0	0	0	0	0	0	343	0	0	1	0	0	0	1	0	0	0	0	0	0	0	0	0	0	0	2	0	0	0	0	0	0	0	0	0	0	0	0	0	0	1	0	0	0
hvt-miR-H14*	0	8.5	14.5	0	0	0	3	2.5	0	0	10.83	0	0	9.5	0	0	0	20.5	0	0	0	0	4	0	0	0	0	2.5	2	0.5	0	1	0.5	1	0	0	0.5	0	6	0	0	61	0	0.5	0	0	49	0	0
hsa-miR-452STAR(1)	0	0	0	0	0	0	0	0	0	0	0	0	0	0	0	0	0	0	0	0	0	0	0	0	0	0	0	0	0	0	0	0	0	0	0	0	0	0	0	0	0	81	0	0	0	0	0	0	0
hsa-miR-199b-5p(1)	0	0	0	0	0	0	0	0	0	0	0	0	0	0	0	0	0	0	0	0	0	0	0	0	0	0	0	0	0	0	0	0	0	0	0	0	0	0.33	0	0	0	0.5	0	0	0	0	0	0	0
hsa-miR-370(1)	0	0	0	0	0	0	0	0	0	1	0	0	0	0	0	0	0	1	0	0	0	0	0	0	0	0	0	0	0	0	0	0	0	0	0	0	0	0	0	0	1	0	1	0	0	1	0	1	4
hsa-miR-339-3p(1)	0	0	1	0	0	0	0	0	0	0	1	1	0	0	0	0	0	0	0	0	0	0	0	0	0	0	0	0	0	0	0	0	0	0	0	0	0	0	0	0	0	11	0	0	0	1	1	0	0
hsa-miR-542(1)	0	0	0	0	0	0	0	0	0	0	0	0	0	0	0	2	0	0	0	0	0	0	0	0	0	0	0	0	0	0	0	0	0	0	0	0	0	0	0	0	0	2	0	0	0	0	0	0	0
hsa-miR-187(1)	3	0	1	0	0	0	0	1	0	0	0	0	0	0	1	0	0	3	0	0	0	0	0	0	0	0	0	0	0	0	0	0	0	1	0	0	0	0	0	13	0	0	1	0	0	0	0	0	1
hsa-miR-539STAR(1)	0	0	0	1	0	0	0	0	0	0	0	0	0	0	0	0	0	0	0	0	0	0	0	0	0	0	0	0	0	0	0	0	0	0	0	0	0	0	0	0	0	0	2	0	0	0	0	0	0
hsa-miR-584(1)	0	0	0	0	0	0	0	0	0	0	0	0	0	0	0	0	0	0	0	0	0	0	0	0	0	0	0	0	0	0	0	0	0	0	0	0	0	0	0	0	0	107	0	0	0	0	81	0	0
hsa-miR-218-1STAR(1)	0	0	0	0	0	0	0	2	0	0	0	0	0	0	0	0	0	0	0	0	0	0	0	0	0	0	0	0	0	0	0	0	0	0	0	0	0	0	0	0	0	0	0	0	0	0	309	0	0
hsa-miR-500a(1)	0	0	0	0	0	0	1	0	0	0	0	0	0	0	0	0	0	0	0	0	0	0	0	0	0	0	0	0	0	0	0	0	0	0	0	0	0	0	0	0	0	181	0	0	0	100	0	0	0
hsa-miR-335-3p(1)	0	0	0	0	1	0	0	0	0	0	0	0	0	0	0	0	0	0	0	0	0	0	0	0	0	0	0	0	1	0	0	0	0	0	0	0	0	0	0	0	0	0	0	0	0	0	0	2	0
hsa-miR-1298STAR(1)	0	0	0	0	0	0	0	0	0	0	0	0	0	0	0	0	0	0	0	0	0	0	0	0	0	0	0	0	0	0	0	0	0	0	0	0	0	0	0	0	0	0	0	0	0	0	0	0	0
hsa-miR-27bSTAR(1)	0	0	0	0	0	0	0	0	0	0	0	0	0	0	0	0	0	0	0	0	0	0	0	0	0	0	0	0	0	0	0	0	0	0	0	0	0	0	0	0	0	0	0	0	0	0	0	0	286
hsa-miR-3144(1)	0	0	0	0	0	0	0	0	0	0	0	0	0	0	3	0	0	0	0	0	0	0	0	0	0	0	0	0	0	0	0	0	0	0	0	0	0	0	0	0	0	0	0	0	0	0	0	0	0
hsa-miR-148aSTAR(1)	0	0	0	0	0	0	0	0	0	0	0	0	0	0	0	0	0	0	0	0	0	0	0	0	0	0	0	0	0	0	0	0	0	0	0	0	0	0	0	0	0	114	0	0	0	0	0	0	0
hsa-miR-425STAR(1)	0	0	0	0	0	0	0	0	0	0	0	0	0	0	0	0	0	0	0	0	0	0	1	0	0	0	0	0	0	1	0	0	0	0	0	0	0	0	0	0	0	1	0	0	0	0	0	0	0
hsa-miR-22STAR(1)	0	0	5	0	0	0	0	0	2	0	0	0	0	0	0	0	0	0	0	3	0	0	0	0	0	0	0	0	1	0	0	0	0	0	0	0	0	0	0	0	0	8	0	0	0	0	0	10	0
hsa-miR-224STAR(1)	0	0	0	0	0	0	0	1	0	0	0	0	0	0	0	0	0	0	0	0	0	0	0	0	0	0	0	0	0	0	0	0	0	0	0	0	0	0	0	0	0	237	0	0	0	0	0	0	0
hsa-miR-494(1)	0	0	0	0	0	0	0	0	0	0	0	0	0	0	0	0	0	0	0	0	0	0	0	0	0	0	0	1	0	0	0	0	0	0	0	0	0	0	0	0	0	0	0	0	0	0	264	1	0
hsa-miR-31-5p(1)	0	0	0	0	0	0	0	0	0	0	0	0	0	0	0	0	0	0	0	0	0	0	0	0	0	0	0	0	0	0	0	0	0	0	0	1	43	0	0	0	1	0	0	0	0	0	1	0	0
hsa-miR-10bSTAR(1)	0	0	0	0	0	0	0	0	0	0	0	0	0	0	0	0	0	0	0	0	0	0	0	0	0	0	0	0	0	0	0	0	0	0	0	0	0	0	0	0	0	0	0	0	0	0	0	0	0
hsa-miR-21STAR(1)	0	0	0	0	0	0	0	0	0	0	0	0	0	0	1	0	0	0	0	0	0	0	0	0	0	0	0	0	0	0	0	0	0	0	0	0	0	0	0	0	1	0	0	2	0	0	0	72	0
hsa-miR-454(1)	0	0	0	0	0	0	0	0	0	0	0	0	0	0	0	0	0	0	0	0	0	0	0	0	0	0	0	0	0	0	0	0	0	0	0	0	0	0	0	0	0	0	0	0	0	0	0	0	2
ebv-miR-BART20-3p	0	0	0	0	0	0	0	0	0	0	0	0	0	0	1	0	0	0	0	0	0	0	0	0	0	0	0	0	0	0	0	0	0	0	0	0	0	0	0	0	0	0	0	0	0	0	0	0	0
hsa-miR-155(1)	0	0	1	0	0	0	0	0	0	0	0	0	1	0	0	0	0	0	0	0	0	0	0	0	0	0	0	0	0	0	0	0	0	0	0	0	0	0	0	0	0	0	0	0	0	0	0	0	1
hsa-miR-182STAR(1)	0	0	0	0	0	0	0	0	0	0	0	0	0	0	0	0	0	0	0	0	0	0	0	0	0	0	0	0	0	0	0	0	0	0	0	0	0	0	0	0	0	231	0	0	0	0	0	0	0
hsa-miR-92a-1STAR(1)	0	0	0	0	0	0	0	0	0	0	0	1	0	0	0	0	0	0	0	0	0	0	0	0	0	0	0	0	0	0	0	0	0	0	0	0	0	0	0	0	0	0	0	0	0	0	0	0	0
hsa-miR-20aSTAR(1)	0	0	0	0	0	0	0	0	0	0	0	0	0	0	0	0	0	0	0	0	0	0	0	0	0	0	0	0	0	0	0	0	0	0	0	0	0	0	0	0	0	0	0	0	0	0	0	0	0
hsa-miR-942(1)	0	0	0	0	0	0	0	0	0	0	0	2	0	0	0	0	0	0	0	0	0	0	0	0	0	0	0	0	0	0	0	0	0	0	0	0	0	0	0	0	0	0	0	0	0	0	0	0	0
hsa-miR-518a-5p(3)	0	0.99	0	0	0	0	0	0	0	0	0	0	0	0	0	0	0	0	0	0	0	204.99	0	0	0	0	0	0	0	0	0	0	0	0	0	0	0	0	0	0	0	0	0	0	0	0	0	0	0
hsa-miR-345STAR(1)	0	0	1	0	0	0	0	0	0	0	0	0	0	0	0	4	0	0	0	0	0	0	0	0	0	0	0	0	0	0	0	0	0	0	182	0	0	0	0	0	0	0	0	0	0	0	0	0	0
hsa-miR-148bSTAR(1)	0	0	0	0	0	0	0	0	0	0	0	0	0	0	1	0	0	0	0	0	0	0	0	0	0	0	0	0	0	0	0	0	0	0	0	0	0	0	0	0	1	0	0	0	0	2	0	0	0
hsa-miR-873STAR(1)	0	0	0	0	0	0	2	1	0	0	0	0	0	0	0	0	0	0	0	181	0	0	0	0	0	0	0	0	0	0	0	0	0	0	0	0	0	0	0	0	0	0	0	0	0	15	0	0	0
hsa-miR-153-2STAR(1)	0	0	0	0	0	0	0	0	0	0	0	0	0	0	0	0	0	0	0	0	0	0	0	0	0	0	0	0	0	0	0	0	0	0	0	0	0	0	0	0	0	0	0	0	0	2	0	0	0
hsv2-miR-H23	0	0	0	0	0	0	0	0	0	0	0	0	0	0	0	0	0	0	0	0	0	0	0	0	0	0	0	0	0	0	0	0	0	0	0	0	0	0	0	0	0	1	0	0	0	0	0	0	2
hsa-miR-654(1)	0	0	0	0	0	0	0	0	0	7	0	0	0	0	0	0	0	0	0	0	0	1	0	0	0	0	0	0	0	1	0	0	0	0	0	0	0	0	0	0	0	0	0	0	0	0	0	0	166
hsa-miR-196bSTAR(1)	0	0	0	0	0	0	0	0	0	0	0	0	0	0	0	0	0	0	0	0	0	0	0	0	0	0	0	0	0	0	0	0	0	0	0	0	0	0	0	0	0	180	0	0	0	0	0	1	0
hsa-miR-412(1)	0	0	0	0	0	0	0	0	0	0	0	0	0	0	0	0	0	0	0	0	0	0	0	0	0	0	0	0	0	0	0	0	0	0	0	0	0	0	0	0	0	0	0	0	0	0	0	0	0
hsa-miR-1287(1)	0	0	0	0	0	0	0	0	0	0	0	0	0	0	0	0	0	1	0	0	0	0	0	0	0	0	0	0	0	0	0	0	0	0	0	0	0	0	0	0	0	41	0	0	0	0	0	0	0
hsa-let-7f-1STAR(1)	0	0	0	0	0	0	0	0	0	0	0	0	0	0	0	0	0	0	0	0	0	0	0	0	0	0	0	0	0	0	0	0	0	0	0	0	0	0	0	0	0	0	0	0	0	0	0	0	0
hvt-miR-H5	0	0	0	0	0	0	0	0	0	0	0	0	0	0	0	0	0	0	0	0	0	1	0	50	0	1	0	0	0	0	0	0	0	0	0	0	0	0	0	0	0	45	0	0	0	0	17	0	1
hsa-miR-615(1)	0	0	0	0	0	0	0	0	0	0	0	0	0	0	0	0	0	0	0	0	0	0	0	0	0	0	0	0	0	0	0	0	0	0	0	0	0	0	0	0	0	0	0	0	0	0	0	0	1
hsa-miR-483-5p(1)	0	0	0	0	0	0	0	0	0	0	0	0	0	0	0	0	0	0	0	0	0	0	0	0	0	0	0	0	0	0	0	1	0	0	0	0	0	0	0	0	0	153	0	0	0	0	14	0	0
hsa-miR-30bSTAR(1)	0	0	1	0	0	0	0	0	0	0	0	0	0	0	0	0	0	0	0	0	0	0	83	0	0	0	0	0	0	0	0	0	0	0	0	0	0	0	0	0	0	81	0	0	0	0	0	0	0
hsa-miR-937(1)	0	0	0	0	0	0	0	0	0	0	0	0	0	0	0	0	0	0	0	0	0	0	0	0	0	0	0	0	0	0	0	0	0	0	0	0	0	0	0	0	0	0	0	0	0	1	165	0	0
hsa-miR-708STAR(1)	0	0	0	0	0	0	0	0	0	0	0	0	0	0	0	0	0	0	0	0	0	0	0	0	0	0	0	0	0	0	0	0	0	0	0	0	0	0	0	1	0	159.5	0	0	0	0	0	0	0
hsa-miR-181a-1STAR(1)	0	0	2	0	1	0	0	0	0	0	0	0	0	0	0	0	4	0	0	0	0	0	0	0	0	0	0	0	0	0	0	0	0	0	0	1	0	0	0	0	1	4	0	0	0	2	1	0	0
hsa-miR-30dSTAR(1)	4.5	0	1	0	0	0	0	0	0	0	0	0	0	0	0	0	0	0	0	0	0	0	0	0	0	0	0	0.5	0	0	0	0	0.5	1	0	148	1	0	0	1	1	0	0	0	0	0	0	0	1
hsa-miR-1301(1)	0	0	0	0	0	0	0	0	0	0	0	0	0	0	3	0	0	0	0	0	0	0	0	0	0	0	0	0	0	0	0	0	0	0	0	0	0	0	0	0	0	0	0	0	0	0	0	0	0
hsa-miR-218-2STAR(1)	0	0	0	0	0	0	0	0	0	0	0	1	0	0	0	0	0	0	0	0	0	0	0	0	0	0	0	0	0	0	0	0	0	0	0	0	0	0	0	0	0	0	0	0	0	0	0	0	0
hsa-miR-31-3p(1)	0	0	0	0	0	0	0	0	0	0	0	0	1	0	0	0	0	0	0	0	0	0	0	0	0	0	0	0	0	0	0	0	0	0	0	0	0	0	0	0	0	0	0	0	0	0	0	0	0
hsa-miR-30c-1STAR(1)	0	0	0	0	0	0	0	0	0	0	0	0	0	0	0	0	0	0	0	0	0	0	0	0	0	0	0	0	0	0	0	0	0	0	0	0	0	0	0	0	0	61.5	0	0	0	0	87	0	0
hsa-miR-3928(1)	0	0	0	0	0	0	0	1	0	0	0	0	0	0	0	0	0	0	0	0	0	0	0	0	0	0	0	0	0	0	0	0	0	0	0	0	0	0	0	0	0	0	0	0	0	0	3	143	0
hsa-miR-501-3p(1)	0	0	2	0	0	0	0	0	0	0	0	0	0	0	0	0	0	0	0	0	0	0	0	0	0	0	0	0	0	0	0	0	0	0	0	0	1	0	0	0	0	2	0	0	0	1.5	2	0	0
hsa-let-7bSTAR(1)	0	0	0	0	0	0	0	0	0	0	0	0	0	0	0	0	0	0	0	0	0	0	0	0	0	0	0	0	0	0	0	0	0	0	0	0	0	0	0	0	0	0	0	0	0	0	0	0	0
hsa-miR-200bSTAR(1)	0	0	0	0	0	0	0	0	0	0	0	0	0	0	0	0	0	0	0	0	0	0	1	0	0	0	0	0	0	0	0	0	0	0	0	0	0	0	0	0	0	139	0	0	0	0	0	0	0
hsa-miR-488(1)	0	0	0	0	0	0	0	0	0	0	1	0	0	2	0	0	0	0	0	0	0	0	0	0	0	0	0	0	0	1	0	0	0	0	0	0	0	0	0	0	0	58	0	71	0	0	0	0	0
hsa-miR-1277-5p(1)	0	0	0	0	0	0	0	0	0	0	0	0	0	0	0	0	0	0	0	0	0	0	0	0	0	0	0	0	0	0	0	0	0	0	0	0	0	0	0	0	0	0	0	0	0	0	0	0	0
hsa-miR-873(1)	0	0	0	0	0	0	0	0	0	0	0	0	0	0	0	0	0	0	0	0	0	0	0	0	0	0	0	0	0	0	0	0	0	0	0	0	0	0	0	1	0	125	0	0	0	0	0	1	1
hsa-miR-5187-5p(1)	0	0	0	0	0	0	0	0	0	0	0	0	1	0	0	0	0	0	0	0	0	0	0	0	0	0	0	0	0	0	0	0	0	0	0	0	0	0	0	0	0	0	0	0	0	0	0	0	0
hsa-miR-365-1STAR(1)	0	0	0	0	0	0	0	0	0	0	0	0	0	0	0	0	0	0	0	0	0	1	0	0	0	0	0	0	1	0	0	0	0	0	0	0	0	0	0	0	0	0	0	0	0	0	0	0	0
hsa-miR-769STAR(1)	0	0	0	0	0	0	0	0	0	0	0	0	0	0	0	0	0	0	0	0	0	0	0	0	0	0	0	0	0	0	0	0	0	0	0	0	0	0	0	0	0	36	0	0	0	0	0	0	0
hsa-miR-582STAR(1)	0	0	0	1	0	0	0	0	0	0	0	0	0	0	0	0	0	0	0	0	0	0	0	0	0	0	0	0	0	0	0	0	0	0	0	0	0	0	0	1	0	0	0	0	0	0	0	0	0
hsa-miR-125b-1STAR(1)	0	0	0	0	1	0	0	1	0	0	0	0	0	0	0	0	0	0	0	0	0	0	1	0	0	0	0	1	0	0	0	0	0	0	0	0	0	0	0	0	0	0	82	0	2	0	9	0	0
hsa-miR-455-3p(1)	0	0	0	0	0	0	0	0	1	1	0	0	0	1	3	0	0	3	0	0	0	0	0	0	0	0	0	0	0	0	0	0	0	0	0	0	2	0	0	0	0	0	0	0	0	0	0	1	2
hsa-miR-299-3p(1)	0	0	0	0	0	0	0	0	0	0	0	0	0	0	0	0	0	0	0	0	0	0	0	0	0	0	0	0	0	0	0	0	0	0	0	0	0	0	0	0	0	0	0	0	0	0	0	0	0
hsa-miR-19b-1STAR(1)	0	0	0	0	0	0	0	0	0	0	0	0	0	0	0	0	0	0	0	0	0	0	0	0	0	0	0	0	0	0	0	0	0	0	0	0	0	0	0	0	0	1	0	0	0	0	0	0	0
hsa-miR-20b(1)	0	0	1.5	0	0	0	0	0	0	0	0	0	3.67	0	0	0	12.5	0	2	0	0	0	0	0	0	0	0	0	0	0	0	0	0	0	0	0	0	0	0	0	0	2.83	0	0	0	0	0.33	0	0
hsa-miR-376a-5p(2)	0	0	0	0	0	27	0	0	0	0	0	0	0	0	0.5	0	0.5	0	0	0	0	0	0	0	0	0	0	0	0	0	0	0	0	0.5	0	0	0	0	0	0	0	0	0	0	0.5	0	0	0	1.5
hsa-miR-532-3p(1)	0	3	0	0	0	0	0	0	0	0	0	0	0	0	0	0	0	0	0	0	0	0	0	0	0	0	0	0	0	0	0	0	0	0	0	0	0	0	0	0	3	33	0	0	0	0	0	0	0
hsa-miR-15bSTAR(1)	0	0	0	0	0	0	0	0	0	0	0	0	0	0	0	0	0	0	0	0	0	0	0	0	0	0	0	0	0	0	0	0	0	0	0	0	0	0	0	0	0	97	0	0	0	0	0	0	0
hsa-miR-106a(1)	0	0	0.33	0	0	0	0	0	0	0	0	0	1.83	0	0	0	0.83	1	0	0	0	0	0.5	0	0	0	0	0	0	0	0	0	0	0	0	0	0	0	0	0	0	73	0	0	0	0	0.33	1	0
hsa-miR-450bSTAR(1)	0	0	0	0	0	0	0	0	0	0	0	0	0	0	0	0	0	0	0	0	0	0	0	0	0	0	0	0	0	0	0	0	0	0	0	0	0	0	0	0	0	0	0	0	0	0	0	0	0
ebv-miR-BART19-3p	0	0	0	0	0	0	0	0	0	0	0	0	0	0	0	0	0	0	0	0	0	0	0	0	0	0	0	0	0	0	0	0	0	0	0	0	0	0	0	0	0	0	0	0	0	0	0	0	0
hsa-miR-24-1STAR(1)	0	0	0	0	0	0	0	0	0	0	0	0	0	0	0	0	0	0	0	0	0	0	1	0	0	0	0	0	0	0	0	0	0	0	0	0	0	0	0	0	0	88	0	0	0	0	0	0	0
hsa-miR-1224-5p(1)	0	0	0	0	0	0	0	0	0	0	0	0	0	0	0	0	0	0	0	0	0	0	0	0	0	0	0	0	0	0	0	0	0	0	0	0	0	0	0	0	0	0	0	0	0	1	0	0	0
hsa-miR-181a-2STAR(1)	0	0	0	0	0	0	0	0	0	0	0	0	0	0	0	0	0	0	0	0	0	0	0	0	0	0	0	0	0	0	0	0	0	0	0	0	0	0	0	0	0	0	0	0	0	0	0	0	0
hsa-miR-18aSTAR(1)	0	0	0	0	0	0	0	0	0	0	0	0	0	0	0	0	0	0	0	0	0	0	0	0	0	0	0	0	0	0	0	0	0	0	0	0	0	0	0	0	0	84	0	0	0	0	0	0	0
hsa-miR-675-3p(1)	0	0	0	0	0	0	0	0	0	0	0	0	0	0	0	0	0	0	0	0	0	0	0	0	0	0	0	0	0	0	0	0	0	0	0	0	0	0	0	0	0	0	0	0	0	0	0	0	0
hsa-miR-4755-3p(1)	0	0	0	0	0	0	0	0	0	0	0	0	0	0	0	0	0	0	0	0	0	0	0	0	0	0	0	0	0	0	0	0	0	0	0	0	0	0	0	0	0	0	0	0	0	0	0	0	0
hsa-miR-1468(1)	0	0	0	0	0	0	0	0	0	0	0	0	0	0	0	0	0	0	0	0	0	0	0	0	0	0	0	0	0	0	0	0	0	0	0	0	0	0	0	0	0	0	0	0	0	0	0	0	0
hsa-miR-325STAR(1)	0	0	0	0	0	0	0	0	0	0	0	0	0	0	0	0	0	0	0	0	0	0	0	0	0	0	0	0	0	0	0	0	0	0	0	0	0	0	0	0	0	0	0	0	0	0	0	0	0
kshv-miR-K12-6-3p	0	0	0	0	0	0	0	0	0	0	0	0	0	0	0	0	0	0	0	0	0	1	0	0	0	0	0	0	0	0	0	0	0	0	0	0	0	0	0	0	1	0	0	0	0	0	0	0	0
hsa-miR-29b-2STAR(1)	5	0	0	0	0	0	0	0	0	0	0	0	0	5	0	0	0	0	0	2	1	0	0	0	0	0	0	0	0	0	0	0	1	0	0	0	0	0	1	6	0	0	0	0	0	0	0	0	0
hsa-miR-301b(1)	0	0	0	0	0	0	0	0	0	0	0	0	0	0	0	0	0	0	0	0	0	0	0	0	0	0	0	0	0	0	0	0	0	0	0	0	0	0	0	0	0	62	0	0	0	0	0	1.5	0
hsa-miR-504(1)	0	0	0	0	0	0	0	0	0	0	0	0	0	0	0	0	0	0	0	0	0	0	0	0	0	0	1	0	0	0	0	0	0	0	0	0	0	0	0	0	0	67	0	0	0	0	0	0	0
hsa-miR-3909(1)	0	0	0	0	0	0	0	0	0	0	0	0	0	0	0	0	0	0	0	0	0	0	0	0	0	0	0	0	0	0	0	0	0	0	0	0	0	0	0	0	0	60	0	0	0	0	0	0	0
hsa-miR-944(1)	0	0	0	0	0	0	0	0	0	0	0	0	0	0	0	0	0	0	0	0	0	0	0	0	0	0	0	0	0	0	0	0	0	0	0	0	0	0	0	0	0	57	0	0	0	0	0	0	0
mdv2-miR-M19-3p	0	0	0	0	0	0	0	0	0	0	0	0	0	0	0	0	0	0	0	0	0	0	0	0	0	0	0	0	0	0	0	0	0	0	0	0	0	0	0	0	0	0	0	0	0	0	0	0	0
hsa-miR-2277-5p(1)	0	0	0	0	0	0	0	0	0	0	0	0	0	0	0	0	0	0	0	0	0	0	0	0	0	0	0	0	0	0	0	1	0	0	0	0	0	0	0	0	0	47	0	0	0	0	0	0	0
hsa-miR-103-1STAR(1)	0	0	0	0	0	0	0	0	0	0	0	0	0	0	0	0	0	0	0	0	0	0	0	0	0	0	0	0	0	0	0	0	0	0	0	0	0	0	0	0	0	0	0	0	0	0	0	0	0
hsa-miR-431-3p(1)	0	0	0	0	0	0	0	0	0	0	0	0	0	0	0	0	0	0	0	0	0	0	0	0	0	0	0	0	0	0	0	0	0	0	0	0	0	0	0	0	0	0	0	0	0	0	0	0	0
hsa-miR-491(1)	0	0	0	0	0	0	0	0	0	0	0	0	0	0	1	0	0	0	0	0	0	0	0	0	0	0	0	0	0	0	0	0	0	0	0	0	0	0	0	0	0	36	0	0	0	0	0	0	0
hsa-miR-377(1)	0	0	0	0	0	0	0	0	0	0	0	0	1	0	3	0	0	0	0	0	0	0	0	0	0	0	0	1	0	0	0	0	0	1	0	0	0	0	0	0	3	0	0	0	0	4	1	0	1
hsa-miR-323a(1)	0	0	0	0	1	0	0	0	0	0	1	0	0	0	2	0	0	0	0	0	0	0	0	0	0	0	0	0	0	0	0	0	0	2	0	0	0	0	0	0	0	0	0	3	0	0	0	0	0
hsa-miR-551b(1)	1	0	0	0	0	0	0	0	0	5	0	0	0	0	0	0	0	0	1	0	1	0	0	0	0	0	0	0	0	0	0	0	0	0	0	0	0	1	0	3	0	0	0	0	0	0	1	1	6
hsa-miR-627-5p(1)	0	0	1	0	0	0	0	0	0	0	0	0	0	0	0	0	0	0	0	0	0	0	0	0	0	0	0	0	0	0	0	0	0	0	0	0	0	0	0	0	0	33	0	0	0	0	0	0	0
hsa-miR-3173(1)	0	0	0	0	0	0	0	0	0	0	0	0	0	0	0	0	0	0	0	0	0	0	0	0	0	0	0	0	0	0	0	0	0	0	0	0	0	0	0	0	0	0	0	0	0	0	0	0	0
hsa-miR-330(1)	0	0	0	0	4	0	0	0	0	0	0	0	0	0	0	3	0	0	0	0	0	0	0	0	0	0	0	0	0	0	0	0	0	0	2	0	0	0	0	3	0	0	0	3	0	0	0	0	0
hsa-miR-877-5p(1)	0	0	0	0	0	0	0	0	0	0	0	0	0	0	0	0	0	0	0	0	0	0	0	0	0	0	0	0	0	0	0	0	0	0	0	0	0	0	0	0	0	0	0	0	0	0	0	0	0
hsa-miR-760(1)	0	0	0	0	0	0	0	0	0	6	0	0	0	0	1	0	0	0	0	0	0	0	0	0	0	0	0	0	0	0	0	0	0	0	0	0	0	0	0	0	0	0	0	0	0	1	0	0	13
hsa-miR-340STAR(1)	0	0	0	0	0	0	0	0	0	0	0	2	2	0	0	0	1	0	0	0	0	0	0	0	0	0	0	0	0	1	0	1	0	0	0	0	0	0	0	0	0	0	0	0	0	0	0	0	0
hsa-miR-503(1)	0	0	0	0	0	0	0	0	0	0	2	0	0	0	0	0	0	0	1	0	0	0	0	0	0	0	0	0	0	0	0	0	0	0	0	0	0	1	0	0	0	0	0	0	0	0	0	0	8
hsa-miR-376b(1)	0	0	0	0	0	0	0	0	0	0	0	0	0	3	1.33	0.67	0	0	0	0	0	0	0	0	0	0	0	0	0	0	0	0	0	0	0	0	0	0	0	0	0	0	0	0	1	0	0	0.33	3
hsa-miR-215(1)	4	1	0.5	0	0	0	0	0	0	0	0	0	0	0	0	0	0	0	0.5	0	2	0	0	0	0	0	0	0	2	0	0	0	0	0	0	0	0.5	0	0	9	0	1	0	0	0	0	0	0	0
hsa-miR-92b(1)	0	0	4.33	0	0	0	0	0	0	0	0	0	0	0	0	2	0	0	0	0	0	0	1	0	0	0	0	0	0	0	0	0	0	1	0	0	0	0	0	0	1	2	0	1	0	1	0	0	0
hsa-miR-145STAR(1)	0	0	0	0	0	0	0	0	0	0	0	0	0	0	0	0	0	0	0	3	0	0	0	0	1	1	0	0	0	0	0	0	0	0	0	0	0	0	0	0	0	1	0	3	0	0	0	0	1
hsa-let-7aSTAR(2)	0	0	0	0	0	0	0	0	3	0	0	0	0	0	0	0	0	0	0	0	0	0	0	0	0	0	0	0	1	0	0	0	0	0	0	0	0	0	0	0	0	0	0	0	0	0	0	4	1
hsa-miR-485-5p(1)	0	0	0	0	0	0	0	0	0	0	0	0	0	0	2	0	0	0	0	0	1	0	0	0	0	0	0	0	0	0	0	1	1	0	0	0	0	0	0	1	0	0	0	1	0	0	0	0	0
hsa-miR-448(1)	0	0	0	0	0	0	0	0	0	1	0	0	0	0	0	0	0	0	0	4	0	0	0	0	0	0	0	0	0	0	0	0	0	0	0	0	0	0	0	0	0	0	0	0	0	0	0	0	0
hsa-miR-520e(1)	0	0	0	0	0	0	0	0	0	0	0	0	0	0	0	0	0	0	0	0	0	0	0	0	0	0	0	0	0	0	0	0	0	0	0	0	0	0	0	0	0	0	0	0	0	0	16.5	0	0
hsa-miR-99bSTAR(1)	0	0	0	0	0	0	0	0	0	0	0	1	0	0	0	0	0	0	0	0	0	0	0	0	0	0	0	1	0	0	0	0	0	0	0	0	0	0	0	0	0	1	0	0	0	0	1	0	0
hsa-miR-1251(1)	3	0	0	0	0	0	0	0	0	0	0	0	0	0	0	0	0	0	0	0	1	0	0	0	0	0	0	0	0	0	0	0	0	0	0	0	0	0	0	3	0	3	0	0	0	0	0	0	0
hsa-miR-3127-5p(1)	0	0	0	0	0	0	0	0	0	0	2	0	0	0	0	0	0	0	0	0	0	0	0	0	0	0	0	0	0	0	0	0	0	0	0	0	0	0	0	0	0	0	0	0	0	0	0	0	0
hsa-miR-154-5p(1)	0	0	0	0	0	0	0	0	0	0	0	0	4	0	0	0	0	0	0	0	0	0	0	0	0	0	0	0	0	0	0	1	0	0	0	0	0	1	0	1	0	0	0	0	0	1	0	0	0
hsa-miR-3679(1)	0	0	0	0	0	0	0	0	0	0	0	0	0	0	0	0	0	0	0	0	0	0	0	0	0	0	0	0	0	0	0	0	0	0	0	0	0	0	0	0	0	0	0	0	0	0	14	0	0
hsa-miR-379STAR(1)	0	0	0	0	0	0	0	0	0	0	0	0	0.5	1	0	0	0	0	0	0	0	0.5	0	0	0	0	0	0	0	0	0	0	0	0	0	0	0	0	0	0	0	0	0	0	0	0	0	0	2
hsa-miR-490-3p(1)	0	0	0	0	0	0	0	0	0	0	0	0	0	0	0	0	4	0	0	0	0	0	0	0	0	0	0	0	0	0	0	0	0	0	0	1	0	0	0	0	0	0	0	0	0	0	0	0	0
hsa-miR-493-5p(1)	3	0	0	0	0	0	0	0	0	0	0	0	0	0	0	0	0	0	0	0	0	0	0	0	0	0	0	0	0	0	0	0	0	0	0	0	0	0	0	2	0	0	0	0	0	0	1	2	0
hsa-miR-522-3p(1)	0	2	0	0	0	0	0	0	0	0	0	0	0	0	0	0	0	0	0	0	0	0	0	0	0	0	0	0	0	0	0	0	0	0	0	0	0	0	0	0	7	0	0	0	0	0	0	0	0
hsa-miR-1296STAR(1)	0	0	0	0	0	0	0	0	0	0	0	0	0	0	0	0	0	0	0	0	0	0	0	0	0	0	0	0	0	0	0	0	0	0	0	0	0	0	0	0	0	0	0	0	0	0	0	0	0
hsa-miR-211(1)	0	0	0	0	0	0	0	0	0	6	2	0	0	0	0	0	0	0	0	0	0	0	0	0	0	0	0	0	0	0	0	0	0	0	0	0	0	0	0	0	0	0	0	0	0	0	0	0.5	0
hsa-miR-34b(1)	0	0	0	0	0	0	0	0	0	0	2	0	0	0	0	0	1	0	0	0	1	0	0	0	0	0	0	0	0	1	0	0	0	0	0	0	0	0	0	0	0	0	0	0	0	0	0	0	0
hsa-miR-181b-1STAR(1)	0	0	0	0	0	0	0	0	0	2	0	0	0	0	0	0	0	0	0	0	0	0	0	0	0	0	0	0	0	0	0	0	0	0	0	0	0	0	0	0	0	0	0	0	0	0	0	0	8
hsa-miR-487a-3p(1)	0	0	0	0	0	0	0	0	0	0	0	0	0	0	6	0	0	0	0	0	0	0	0	0	0	0	0	0	0	0	0	0	1	0	0	0	0	0	0	0	0	0	0.5	0	0	0	0	0	2
hsa-miR-10aSTAR(1)	0	0	0	0	0	0	0	1	0	0	0	0	0	0	0	0	0	0	0	0	0	0	0	0	0	0	0	0	0	0	0	0	0	0	0	0	0	0	0	0	0	0	0	0	0	0	8	0	0
hsa-miR-362-3p(1)	0	0	0	0	0	0	0	0	0	0	0	0	0	0	0	0	0	0	0	0	0	0	0	0	0	0	0	0	0	0	0	0	0	1	0	0	0	0	0	0	0	0	1	0	0	1	1	0	1
hsa-miR-497STAR(1)	0	0	0	0	0	0	0	0	1	0	0	0	0	0	0	0	0	0	0	0	0	0	0	0	0	0	0	0	1	0	0	0	0	0	0	0	0	0	0	0	0	0	0	0	0	0	0	8	0
hsa-let-7eSTAR(1)	4	0	0	0	0	0	0	0	0	0	1	0	0	0	0	0	0	0	0	0	1	0	0	0	0	0	0	0	0	0	0	0	0	0	0	0	0	0	0	0	0	0	0	0	0	0	0	0	1
hsa-miR-181cSTAR(1)	0	0	0	0	0	0	0	0	0	0	0	0	0	0	1	0	0	0	0	0	0	0	0	0	0	0	0	0	0	0	0	0	0	0	0	0	0	0	0	0	0	0	0	0	0	1	0	0	1
hsa-miR-18b(1)	0	0	0	0	0	0	0	0	0	0	0	0	0	0	0	0	0	0	0	0	0	0	0	0	0	0	0	0	0	0	0	0	0	0	0	0	0	0.5	0	0	0	4	0	0	0	0	2	0	0
hsa-miR-323aSTAR(1)	0	0	0	0	0	0	0	0	1	0	0	0	0	0	0	0	0	0	0	0	0	0	0	1	0	0	0	0	0	0	0	0	0	0	0	0	0	0	0	0	0	0	0	0	0	0	0	5	0
hsa-let-7f-2STAR(1)	0	0	0	0	0	0	0	0	0	0	0	0	0	1	0	0	1	1	0	0	0	0	0	0	0	0	0	0	0	0	0	0	0	0	0	0	0	0	0	0	0	0	0	0	0	0	0	0	0
hsa-miR-331(1)	0	0	0	0	0	0	0	0	0	0	0	0	0	0	0	0	0	0	0	0	0	0	0	0	0	0	0	0	0	0	0	0	0	0	0	0	0	0	0	1	0	1	0	0	0	1	0	0	0
hsa-miR-431-5p(1)	0	0	0	0	0	0	0	0	0	0	0	0	0	0	0	0	0	1	0	0	0	0	0	0	0	0	0	0	0	0	0	0	0	0	0	0	0	0	0	0	0	0	0	0	0	0	0	0	0
hsa-miR-3591(1)	0	0	0	0	0	0	0	0	0	0	0	2	0	0	0	1	0	0.5	0	0	0	0	0	0	0	0	0	0	0	0	0.5	0	0	0	0	0	1.5	0	0	0	0	0	0	0	0	0	0	0	0
hsa-miR-130bSTAR(1)	0	0	0	0	0	0	0	0	0	0	0	0	0	0	2	0	0	0	0	0	0	0	0	0	0	0	0	0	0	0	0	0	0	1	0	0	0	0	0	0	0	0	0	0	0	0	0	0	0
hsa-miR-449a(1)	0	0	0	0	0	0	0	0	0	0	0	0	0	0	0	0	0	0	0	0	0	0	0	0	0	0	0	0	0	0	0	0	0	0	0	0	0	0	0	0	0	0	0	0	7	0	0	0	0
hsa-miR-450a(2)	0	0	0	0	0	0	0	0	0	0	0	0	0	0	0	1	0	0	0	0	0	0	0	0	0	0	0	0	0	0	0	0	0	0	0	0	0	0	0	0	0	0	0	0	0	0	0	0	0
hsv2-miR-H10	0	0	0	0	0	0	0	0	0	0	0	0	1	0	0	0	0	0	0	0	0	0	0	0	0	0	0	0	0	0	0	0	0	0	1	0	0	0	0	0	0	0	0	0	0	0	0	0	0
hsa-miR-3613STAR(1)	0	0	0	0	0	0	0	0	0	0	0	0	0	0	0	0	0	0	0	0	0	0	0	0	0	0	0	0	0	0	0	0	0	0	0	0	0	0	0	0	0	7	0	0	0	0	0	0	0
hsa-miR-499STAR(1)	0	0	0	0	0	0	0	0	0	2	0	0	0	0	0	0	0	0	0	0	0	0	0	0	0	0	0	0	0	0	0	0	0	0	0	0	0	0	0	0	0	0	0	0	0	0	0	0	3
hsa-miR-590-3p(1)	0	0	0	0	0	0	0	0	0	0	0	0	0	2	0	0	0	0	0	0	0	0	0	0	0	0	0	0	0	0	0	0	0	0	0	0	0	0	0	0	0	0	0	0	0	0	0	0	0
hsa-miR-625-5p(1)	0	0	0	0	0	0	0	0	0	0	0	0	0	0	0	0	0	0	0	0	0	0	0	0	0	0	0	0	0	0	0	0	0	0	0	0	0	0	0	0	0	2	0	0	0	0	1	0	0
hsa-miR-125aSTAR(1)	0	0	0	0	0	0	0	0	0	0	0	0	0	0	0	0	0	0	0	0	0	0	0	0	0	0	0	0	0	0	0	0	0	0	0	0	0	0	0	0	0	0	0	0	0	1	0	0	0
hsa-miR-200aSTAR(1)	0	0	0	0	0	0	0	0	0	0	0	0	0	0	0	0	0	0	0	2	0	0	0	0	0	0	0	0	0	0	0	0	0	0	0	0	0	0	0	0	0	0	0	0	0	0	0	0	0
hsa-miR-217(1)	0	0	0	0	0	0	0	0	0	0	0	0	0	0	0	0	0	0	0	0	0	0	0	0	0	0	0	0	0	0	0	0	0	0	0	0	0	0	0	0	0	0	0	0	0	0	0	0	0
hsa-miR-484STAR(1)	0	0	0	0	0	0	0	0	0	0	0	0	0	0	0	0	0	0	0	0	0	0	0	0	0	0	0	0	0	0	0	0	0	0	0	0	0	0	0	0	0	2	0	0	0	0	0	0	0
hsa-miR-485-3p(1)	0	0	0	0	0	0	0	0	0	0	0	2	0	0	0	0	0	0	0	0	0	0	0	0	0	0	0	0	0	0	1	0	0	0	0	0	0	0	0	0	0	0	0	0	0	0	0	0	0
hsa-miR-615STAR(1)	0	0	0	0	0	0	0	0	0	0	0	0	0	0	0	0	0	0	0	0	0	0	0	0	0	0	0	0	0	0	0	0	0	0	0	0	0	0	0	0	0	0	0	0	0	0	0	0	0
hsa-miR-654STAR(1)	0	0	0	0	0	0	0	0	0	0	0	1	0	0	0	0	0	0	0	0	0	0	0	0	0	0	0	0	0	0	0	0	0	0	0	0	0	0	0	0	0	0	0	0	0	0	1	0	0
hsa-miR-766STAR(1)	0	0	1	0	0	0	0	0	0	0	0	0	0	0	0	0	0	0	0	0	0	0	1	0	0	0	0	0	0	0	0	0	0	0	0	0	0	0	0	0	0	0	0	0	0	0	0	0	0
hsa-miR-15aSTAR(1)	1	0	0	0	0	0	0	0	0	0	0	0	0	0	0	0	0	0	0	0	0	0	0	0	0	0	0	0	0	0	0	0	0	0	0	0	0	0	0	2	0	0	0	0	0	0	0	0	0
hsa-miR-221STAR(1)	0	0	0	0	0	0	0	0	0	0	0	0	0	0	0	0	0	0	0	0	0	0	0	0	0	0	0	0	0	0	0	0	0	0	0	0	0	0	0	0	0	1	0	0	0	0	0	0	0
hsa-miR-337STAR(1)	0	0	0	0	0	0	0	0	0	0	0	0	0	0	0	0	0	0	0	0	0	0	0	0	0	0	0	0	0	0	0	0	0	0	0	0	0	0	0	0	0	0	1	0	0	0	0	1	0
hsa-miR-1193-3p(1)	0	0	0	0	0	0	0	0	0	0	0	1	0	0	0	0	0	0	0	0	0	0	0	0	0	0	0	0	0	0	2	0	0	0	0	0	0	0	0	0	0	0	0	0	0	0	0	0	0
hsa-miR-1264STAR(1)	0	0	0	0	0	0	0	0	0	0	0	0	0	0	0	0	0	0	0	0	0	0	0	0	0	0	0	0	0	0	0	0	0	0	0	1	0	0	0	0	0	0	0	0	0	0	0	0	0
hsa-miR-208a(1)	0	0	0	0	0	0	0	0	0	0	0	0	0	0	0	0	0	0	0	0	0	0	0	0	0	0	0	0	0	2	0	0	0	0	0	0	0	0	0	0	2	0	0	0	0	0	0	0	0
hsa-miR-223STAR(1)	0	0	0	0	0	0	0	0	0	0	0	0	0	0	0	0	0	0	0	0	0	0	0	0	0	0	0	0	0	0	0	0	0	0	0	0	0	0	0	0	0	0	0	0	0	0	0	0	0
hsa-miR-337(1)	0	0	0	0	0	0	0	0	0	0	0	0	0	0	0	0	0	0	0	0	0	0	0	0	0	0	0	0	0	0	0	0	0	0	0	0	0	0	0	0	0	0	0	1	0	1	0	0	0
hsa-miR-668(1)	0	0	0	0	0	0	0	0	0	0	0	0	0	0	0	0	0	0	0	0	0	0	0	0	0	0	0	0	0	0	0	0	0	0	0	0	0	0	0	0	0	2	0	0	0	1	0	0	0
hsa-miR-889(1)	0	0	0	0	0	0	0	0	0	0	0	0	0	0	0	0	0	0	0	0	0	0	0	0	0	0	0	0	0	0	0	0	0	0	0	0	0	0	0	0	2	0	0	0	0	0	0	0	0
hsa-miR-934STAR(1)	0	0	0	0	0	0	0	0	0	0	0	0	0	0	0	0	0	0	0	0	0	0	0	0	0	0	0	0	0	0	0	0	0	0	0	0	0	0	0	0	0	2	0	1	0	0	1	0	0
hsa-miR-93STAR(1)	0	0	0	0	0	0	0	0	0	0	0	0	0	0	0	0	0	0	0	0	0	0	0	0	0	0	0	0	0	0	0	0	0	0	0	0	0	0	0	0	0	0	0	0	0	0	0	0	0
rlcv-miR-rL1-28	0	0	0	0	0	0	0	0	0	0	0	0	0	0	0	0	0	0	0	0	0	0	0	0	0	0	0	0	0	0	0	0	0	0	0	0	0	0	0	0	0	4	0	0	0	0	0	0	0
hsa-miR-519e-3p(1)	0	0	0	0	0	0	0	0	0	0	0	0	0	0	0	0	0	0	0	0	0	0	0	0	0	0	0	0	0	0	0	0	0	0	0	0	0	0	0	0	0	0	0	0	0	0	3.5	0	0
hsa-miR-100STAR(1)	0	0	0	0	0	0	0	0	0	0	0	0	0	0	0	0	0	0	0	0	0	0	0	0	0	0	0	0	0	0	0	0	0	0	0	0	0	0	0	0	0	1	2	0	0	0	0	0	0
hsa-miR-1237STAR(1)	0	0	0	0	0	0	0	0	0	0	0	0	0	0	0	0	0	0	0	0	0	0	0	0	0	0	0	0	0	0	0	0	0	0	0	0	0	0	0	0	0	2	0	0	0	0	0	0	1
hsa-miR-1286STAR(1)	0	0	0	0	0	0	0	0	0	0	0	0	0	0	0	0	0	0	0	0	0	0	0	0	0	0	0	0	0	0	0	0	0	0	0	1	2	0	0	0	0	0	0	0	0	0	0	0	0
hsa-miR-188(1)	0	0	0	0	0	0	0	0	0	0	0	0	0	0	0	0	0	0	0	0	0	0	0	0	0	0	0	0	0	0	0	0	0	0	0	0	0	0	0	1	0	0	0	0	0	0	1	0	0
hsa-miR-222STAR(1)	0	0	0	0	0	0	0	0	0	0	0	0	0	0	0	0	0	0	0	0	0	0	0	0	0	0	0	0	0	0	0	0	0	0	0	0	0	0	0	0	0	0	0	0	0	0	0	1	0
hsa-miR-3145-3p(1)	0	0	0	0	0	0	0	0	0	0	0	0	0	0	0	0	0	0	0	0	0	0	0	0	0	0	0	0	0	0	0	0	0	0	0	0	0	0	0	0	0	2	0	0	0	0	0	0	0
hsa-miR-381STAR(1)	0	0	0	0	0	0	0	0	0	0	0	0	0	0	0	0	0	0	0	0	0	0	0	0	0	0	0	0	0	0	0	0	0	0	0	0	0	0	0	0	0	0	0	0	0	0	0	0	0
hsa-miR-450a-1STAR(1)	0	0	0	0	0	0	0	0	0	0	0	0	0	0	0	0	0	0	0	0	0	0	0	0	0	0	0	0	0	0	0	0	0	0	0	0	0	0	0	1	0	2	0	0	0	0	0	0	0
hsa-miR-4746STAR(1)	0	1	0	0	0	0	0	0	0	0	0	0	0	0	0	0	1	0	0	0	0	0	0	0	0	0	0	0	0	0	0	0	0	0	0	0	0	0	0	0	0	0	0	0	0	0	0	0	0
hsa-miR-505(1)	0	0	0	0	0	0	0	0	0	0	0	0	0	0	0	0	0	0	0	0	0	0	0	0	0	0	0	0	0	0	0	0	0	0	0	0	0	0	0	0	0	0	0	0	0	0	2	0	0
hsa-miR-519a(2)	0	0	0	0	0	0	0	0	0	0	0	0	0	0	0	0	0	0	0	0	0	0	0	0	0	0	0	0	0	0	0	0	0	0	0	0	0	0	0	0	0	0	0	0	0	0	3	0	0
hsa-miR-541-5p(1)	0	0	0	0	0	0	0	0	0	0	0	0	0	0	0	0	0	0	0	0	0	0	0	0	0	0	0	0	0	0	0	0	0	0	0	0	0	0	1	0	0	0	0	0	0	0	0	0	0
hsa-miR-548bSTAR(1)	0	0	0	0	0	0	0	0	0	0	0	0	0	0	0	0	0	0	0	0	0	0	0	0	0	0	0	0	0	0	0	0	0	0	0	0	0	0	0	0	0	3	0	0	0	0	0	0	0
hsa-miR-651(1)	0	0	0	0	0	0	0	0	1	0	0	0	0	0	0	0	0	0	0	0	0	0	0	0	0	0	0	0	0	0	0	0	0	0	0	0	0	0	0	0	0	0	0	0	0	0	0	0	0
hsa-miR-660(1)	0	0	0	0	0	0	0	0	0	0	0	0	0	0	0	0	0	0	0	0	0	0	0	0	0	0	0	0	0	0	0	0	0	0	0	0	0	0	0	0	0	2	0	0	0	0	0	0	0
hsv1-miR-H15	0	0	0	0	0	0	0	0	0	0	0	0	0	0	0	0	0	0	0	0	0	0	0	0	0	0	0	0	0	0	0	0	0	0	0	0	0	0	0	1	0	0	0	0	0	0	0	0	0
mdv1-miR-M31	0	0	0	0	0	0	0	0	0	0	0	0	0	0	0	0	0	0	0	0	0	0	0	0	0	0	0	0	0	0	0	0	0	0	0	0	0	0	0	0	0	0	0	0	0	0	0	0	0
ebv-miR-BART8*	0	0	0	0	0	0	0	0	0	0	0	0	0	0	0	0	0	0	0	0	0	0	0	0	0	0	0	0	0	0	0	0	0	0	0	0	0	0	0	0	1	0	0	0	0	0	0	0	0
hsa-miR-1245-3p(1)	0	0	0	0	0	0	0	0	0	0	0	0	0	0	0	0	0	0	0	0	0	0	0	0	0	0	0	0	0	0	0	0	0	0	0	0	1	0	0	0	0	0	0	0	0	0	0	0	0
hsa-miR-1264(1)	1	0	0	0	0	0	0	0	0	0	0	0	0	0	0	0	0	0	0	0	0	0	0	0	0	0	0	0	0	0	0	0	0	0	0	0	0	0	0	0	0	0	0	0	1	0	0	0	0
hsa-miR-1296(1)	0	0	0	0	0	0	0	0	0	0	0	0	0	0	0	0	0	0	0	1	0	0	0	0	0	0	0	0	0	0	0	0	0	0	0	0	0	0	1	0	0	0	0	0	0	0	0	0	0
hsa-miR-149STAR(1)	0	0	0	0	0	0	0	0	0	0	0	0	0	0	0	0	0	0	0	0	0	0	0	0	0	0	0	0	0	0	0	0	0	0	0	0	1	0	0	0	0	0	0	0	0	0	0	1	0
hsa-miR-186STAR(1)	0	0	0	0	0	0	0	0	0	0	0	0	0	0	0	0	0	0	0	0	0	0	0	0	0	0	0	0	0	0	0	0	0	0	0	0	0	0	0	0	0	1	0	0	0	0	0	0	0
hsa-miR-188STAR(1)	0	0	0	0	0	0	0	0	0	0	0	0	0	0	0	0	0	0	0	0	0	0	0	0	0	0	0	0	0	0	0	0	0	0	0	0	0	0	0	0	0	0	0	0	0	0	0	0	0
hsa-miR-191STAR(1)	0	0	0	0	0	0	0	0	0	0	0	0	0	0	0	0	0	0	0	0	0	0	0	0	0	0	0	0	0	0	0	0	0	0	0	0	0	0	0	0	0	0	0	0	0	0	0	0	0
hsa-miR-216a(1)	0	0	0	0	0	0	0	0	0	0	0	0	0	0	0	0	0	0	0	0	0	0	0	0	0	0	0	0	0	0	2	0	0	0	0	0	0	0	0	0	0	0	0	0	0	0	0	0	0
hsa-miR-29b-1STAR(1)	0	0	0	0	0	0	0	0	0	0	0	0	0	0	0	0	0	0	0	0	0	0	0	0	0	0	0	0	0	0	0	0	0	0	0	0	0	0	0	0	0	2	0	0	0	0	0	0	0
hsa-miR-3171-5p(1)	0	0	0	0	0	0	0	0	0	0	0	0	0	0	0	0	0	0	0	0	0	0	0	0	0	0	0	0	0	0	0	0	0	0	0	0	0	0	0	0	0	0	0	0	0	0	0	0	0
hsa-miR-329(2)	0	0	0	0	0	0	0	0	1	0	0	0	0	0	0	0	0	0	0	0	0	0	0	0	0	0	0	0	0	0	0	0	0	0	0	0	0	0	0	0	0	0	0	0	0	1	0	0	0
hsa-miR-34bSTAR(1)	0	0	0	0	0	0	0	0	0	0	0	0	0	0	0	0	0	0	0	0	0	0	0	0	0	0	0	0	0	0	0	0	0	0	0	0	0	0	0	0	0	1	0	0	0	0	0	0	0
hsa-miR-4638-3p(1)	0	0	0	0	0	0	0	0	0	0	0	0	0	0	0	0	0	0	0	0	0	0	0	1	0	0	0	0	0	0	0	0	0	0	0	0	0	0	0	0	0	1	0	0	0	0	0	0	0
hsa-miR-494STAR(1)	0	0	0	0	0	0	0	0	0	0	0	0	0	0	0	0	0	0	0	0	0	0	0	0	0	0	0	0	0	0	0	0	0	0	0	0	0	0	0	0	0	0	0	0	0	0	0	0	0
hsa-miR-526a-1-3p(1)	0	0	0	0	0	0	0	0	0	0	0	0	0	0	0	0	0	0	0	0	0	0	0	0	0	0	0	0	0	0	0	0	0	0	0	0	0	0	0	0	0	0	0	0	0	0	0	0	0
hsa-miR-549-3p(1)	0	0	0	0	0	0	0	0	0	0	0	0	0	0	0	0	0	0	0	0	0	0	0	0	0	0	0	0	0	0	0	0	0	0	0	0	0	0	0	0	0	0	0	0	0	0	0	0	0
hsa-miR-570-5p(1)	0	0	1	0	0	0	0	0	0	0	0	0	0	0	0	0	0	0	0	0	0	0	0	0	0	0	0	0	0	0	0	0	0	0	0	0	0	0	0	0	0	0	0	0	0	0	0	0	0
hsa-miR-655(1)	0	0	0	0	0	0	0	0	0	0	0	0	0	0	0	0	0	0	0	0	0	0	0	0	0	0	0	0	0	0	0	0	0	0	0	0	0	0	0	0	0	0	0	0	0	0	0	0	0
hsa-miR-876-5p(1)	0	0	0	0	0	0	0	0	0	0	0	0	0	0	0	0	0	1	0	0	0	0	0	0	0	0	0	0	0	0	0	0	0	0	0	0	0	0	0	0	0	0	0	0	0	0	0	0	0
hsa-miR-887(1)	0	0	0	0	0	0	0	0	0	0	0	0	0	0	0	0	0	0	0	0	0	0	0	0	0	0	0	0	0	0	0	0	0	0	0	0	0	0	0	1	0	0	0	0	0	0	0	0	0
hsa-miR-891b(1)	0	0	0	0	0	0	0	0	0	0	0	0	0	0	0	0	0	0	0	0	0	0	0	0	0	0	0	0	0	0	0	0	0	0	0	0	0	0	0	0	0	0	0	0	0	0	0	2	0
hsv1-miR-H1	0	0	0	0	0	0	0	0	0	0	0	0	0	0	0	0	0	0	0	0	0	0	0	0	0	0	0	0	0	0	0	0	0	0	0	0	0	0	0	0	0	0	0	0	0	0	1	0	0
hsv1-miR-H6-3p	0	0	0	0	0	0	0	0	0	0	0	0	0	0	0	0	0	0	0	0	0	0	0	0	0	0	0	0	0	0	0	0	0	0	0	0	0	0	0	0	0	0	0	0	0	0	0	0	0
hsv2-miR-H7-3p	0	0	0	0	0	0	0	0	0	0	0	0	0	0	0	0	0	0	0	0	2	0	0	0	0	0	0	0	0	0	0	0	0	0	0	0	0	0	0	0	0	0	0	0	0	0	0	0	0
kshv-miR-K12-2	0	0	0	0	0	0	0	0	0	0	0	0	0	0	0	0	0	0	0	0	0	0	0	0	0	0	0	0	0	0	0	0	0	0	0	0	0	0	0	0	0	0	0	0	0	0	0	0	2
mdv1-miR-M9-3p	0	0	0	0	0	0	0	0	0	0	0	0	0	0	0	0	0	0	0	0	0	0	0	0	0	0	0	0	0	0	0	0	0	0	0	0	0	0	0	0	0	0	0	0	0	0	0	0	0
rlcv-miR-rL1-14-5p	0	0	0	0	0	0	0	0	0	0	0	0	0	0	0	0	0	0	0	0	0	0	0	0	0	0	0	0	0	0	0	0	0	0	0	0	0	0	0	0	0	1	0	0	0	0	0	0	0
rlcv-miR-rL1-19	0	0	0	0	0	0	0	0	0	0	0	0	0	0	0	0	0	0	0	0	0	0	0	0	0	0	0	0	0	0	0	0	0	0	0	0	0	0	0	0	0	2	0	0	0	0	0	0	0
hsa-miR-519b(1)	0	0	0	0	0	0	0	0	0	0	0	0	0	0	0	0	0	0	0	0	0	0	0	0	0	0	0	0	0	0	0	0	0	0	0	0	0	0	0	0	0	0	0	0	0	0	1.5	0	0
hsa-miR-526b-3p(1)	0	0	0	0	0	0	0	0	0	0	0	0	0	0	0	0	0	0	0	0	0	0	0	0	0	0	0	0	0	0	0	0	0	0	0	0	0	0	0	0	0	0	0	0	0	0	0.5	0	0
bhv1-miR-B9	0	0	0	0	0	0	0	0	0	0	0	0	0	0	0	0	0	0	0	0	0	0	0	0	0	0	0	0	0	0	0	0	0	0	0	0	0	0	0	0	0	1	0	0	0	0	0	0	0
ebv-miR-BART10	0	0	0	0	0	0	0	0	0	0	0	0	0	0	0	0	0	0	0	0	0	0	0	0	0	0	0	0	0	0	0	0	0	0	0	0	0	0	0	0	0	0	0	0	0	0	0	0	0
ebv-miR-BART12	0	0	0	0	0	0	0	0	0	0	0	0	0	0	0	0	0	0	0	0	0	0	0	0	0	0	0	0	0	0	0	0	0	0	0	0	0	0	0	0	0	1	0	0	0	0	0	0	0
ebv-miR-BART19-5p	0	0	0	0	0	0	0	0	0	0	0	0	0	0	0	0	0	0	0	0	0	0	0	0	0	0	0	0	0	0	0	0	0	0	0	0	0	0	1	0	0	0	0	0	0	0	0	0	0
ebv-miR-BART2-3p	0	0	0	0	0	0	0	0	0	0	0	0	0	0	0	0	0	0	0	0	0	0	0	0	0	0	0	0	0	0	0	0	0	0	0	0	0	0	0	0	0	0	0	0	0	0	0	0	0
ebv-miR-BART6-3p	0	0	1	0	0	0	0	0	0	0	0	0	0	0	0	0	0	0	0	0	0	0	0	0	0	0	0	0	0	0	0	0	0	0	0	0	0	0	0	0	0	0	0	0	0	0	0	0	0
ebv-miR-BART7	0	0	0	0	0	0	0	0	0	0	0	0	0	0	0	0	0	0	0	0	0	0	0	0	0	0	0	0	0	0	0	0	0	0	0	0	0	0	0	0	0	0	0	0	0	0	0	0	0
ebv-miR-BHRF1-1	0	0	0	0	0	0	0	0	0	0	0	0	0	0	0	0	0	0	0	0	0	0	0	0	0	0	0	0	0	0	0	0	0	0	0	0	0	0	0	0	0	0	0	1	0	0	0	0	0
hbv-miR-B2RC	0	0	0	0	0	0	0	0	0	0	0	0	0	0	0	0	0	0	0	0	0	0	0	0	0	0	0	0	0	0	0	0	0	0	0	0	0	0	0	1	0	0	0	0	0	0	0	0	0
hcmv-miR-UL70-3p	0	0	0	0	0	0	0	0	0	0	0	0	0	0	0	0	0	0	0	0	0	0	0	0	0	0	0	0	0	0	0	0	0	0	0	0	0	0	0	0	0	0	0	0	0	0	0	0	0
hsa-let-7gSTAR(1)	0	0	0	0	0	0	0	0	0	0	0	0	0	0	0	0	0	0	0	0	0	0	0	0	0	0	0	0	0	0	0	0	0	0	0	0	0	0	0	0	0	0	0	0	0	0	0	0	0
hsa-miR-1179(1)	0	0	0	0	0	0	0	0	0	0	0	0	0	0	0	0	0	0	0	0	0	0	0	0	0	0	0	0	0	0	0	0	0	0	0	0	0	0	0	0	0	0	0	0	0	0	0	0	0
hsa-miR-1185-1-3p(1)	0	0	0	0	0	0	0	1	0	0	0	0	0	0	0	0	0	0	0	0	0	0	0	0	0	0	0	0	0	0	0	0	0	0	0	0	0	0	0	0	0	0	0	0	0	0	0	0	0
hsa-miR-1225-5p(1)	0	0	0	0	0	0	0	0	0	0	0	0	0	0	0	0	0	0	0	0	0	0	0	0	0	0	0	0	0	0	0	0	0	0	0	0	0	0	0	0	0	0	0	0	0	0	0	0	0
hsa-miR-1228-5p(1)	0	0	0	0	0	0	0	0	0	0	0	0	0	0	0	0	0	0	0	0	0	0	1	0	0	0	0	0	0	0	0	0	0	0	0	0	0	0	0	0	0	0	0	0	0	0	0	0	0
hsa-miR-1231STAR(1)	0	0	0	0	0	0	0	0	0	0	0	0	0	0	0	0	0	0	0	0	0	0	0	0	0	0	0	0	0	0	0	0	0	0	0	0	0	0	0	0	0	0	0	0	0	0	0	0	0
hsa-miR-1245-5p(1)	0	0	0	0	0	0	0	0	0	0	0	0	0	0	0	0	0	0	0	0	0	0	0	0	0	0	0	0	0	0	0	0	0	0	0	0	0	0	0	0	0	0	0	0	0	0	0	0	0
hsa-miR-1306-5p(1)	0	0	0	0	0	0	0	0	0	0	0	0	0	0	0	0	0	0	0	0	0	0	0	1	0	0	0	0	0	0	0	0	0	0	0	0	0	0	0	0	0	0	0	0	0	0	0	0	0
hsa-miR-133bSTAR(1)	0	0	0	0	0	0	0	0	0	0	0	0	0	0	0	0	0	0	0	0	0	0	0	0	0	0	0	0	0	0	0	0	0	0	0	0	0	0	0	0	0	0	0	0	0	0	0	0	0
hsa-miR-138-1STAR(1)	0	0	0	0	0	0	0	0	0	0	0	0	0	0	0	0	0	0	0	0	0	0	0	0	0	0	0	0	0	1	0	0	0	0	0	0	0	0	0	0	0	0	0	0	0	0	0	0	0
hsa-miR-146bSTAR(1)	0	0	0	0	0	0	0	0	0	0	0	0	0	0	0	0	0	0	0	0	0	0	0	0	0	0	0	0	0	0	0	0	0	0	0	0	0	0	0	0	0	0	0	0	0	0	0	0	0
hsa-miR-153-1STAR(1)	0	0	0	0	0	0	0	0	0	0	0	0	0	0	0	0	0	0	0	0	0	0	0	0	0	0	0	0	0	0	0	0	0	0	0	0	0	0	0	0	0	0	0	0	0	0	0	0	0
hsa-miR-187STAR(1)	0	0	0	0	0	0	0	0	0	0	0	0	0	0	0	0	0	0	0	0	0	0	0	0	0	0	0	0	0	0	0	0	0	0	0	0	0	0	0	0	0	0	1	0	0	0	0	0	0
hsa-miR-190b(1)	0	0	0	0	0	0	0	0	0	0	0	0	0	0	0	0	0	0	0	0	0	0	0	0	0	0	0	0	0	0	0	0	0	0	0	0	0	0	0	0	0	0	0	1	0	0	0	0	0
hsa-miR-190bSTAR(1)	0	0	0	0	0	0	0	0	0	0	0	0	0	0	0	0	0	0	0	0	0	0	0	0	0	0	0	0	0	0	0	0	0	0	0	0	0	0	0	0	0	0	0	0	0	0	0	0	0
hsa-miR-194-1STAR(1)	0	0	0	0	0	0	0	0	0	0	0	0	0	0	0	0	0	0	0	0	0	0	0	0	0	0	0	0	0	0	0	0	0	0	0	0	0	0	0	0	0	0	0	0	0	0	1	0	0
hsa-miR-195STAR(1)	0	0	0	0	0	0	0	0	0	0	0	0	0	0	0	0	0	0	0	0	0	0	0	0	0	0	0	0	0	0	0	0	0	0	0	0	0	0	0	0	0	0	0	0	0	0	0	0	0
hsa-miR-202(1)	0	0	0	0	0	0	0	0	0	0	0	0	0	0	0	0	0	0	0	0	0	0	0	0	0	0	0	0	0	0	0	0	0	0	0	0	0	0	0	0	0	0	0	0	0	0	0	0	0
hsa-miR-23bSTAR(1)	0	0	0	0	0	0	0	0	0	0	0	0	0	0	0	0	0	0	0	0	0	0	0	0	0	0	0	0	0	0	0	0	0	0	0	0	0	0	0	0	0	0	0	0	0	0	0	0	0
hsa-miR-26a-1STAR(1)	0	0	0	0	0	0	0	0	0	0	0	0	0	0	0	0	0	0	0	0	0	0	0	0	0	0	0	0	0	0	0	0	0	0	0	0	0	0	0	0	0	0	0	0	0	0	0	0	0
hsa-miR-26bSTAR(1)	0	0	0	0	0	0	0	0	0	0	0	0	0	0	0	0	0	0	0	0	0	0	0	0	0	0	0	0	0	0	0	0	0	0	0	0	0	0	0	0	0	0	0	0	0	0	0	0	0
hsa-miR-302a-5p(1)	0	0	0	0	0	0	0	0	0	0	0	0	0	0	0	0	0	0	0	0	0	0	0	0	0	0	0	0	0	0	0	0	0	0	0	0	0	0	0	0	0	0	1	0	0	0	0	0	0
hsa-miR-302b(1)	0	0	0	0	0	0	0	0	0	0	0	0	0	0	0	0	0	0	0	0	0	0	0	0	0	0	0	0	0	0	0	0	0	0	0	0	0	0	0	0	0	0	0	0	0	0	0	0	0
hsa-miR-3117(1)	0	0	0	0	0	0	0	0	0	0	0	0	0	0	0	0	0	0	0	0	0	0	0	0	0	0	0	0	0	0	0	0	0	0	0	0	0	0	0	0	0	0	0	0	0	0	0	0	0
hsa-miR-3127-3p(1)	0	0	0	0	0	0	0	0	0	0	0	0	0	0	0	0	0	0	0	0	0	0	0	0	0	0	0	0	0	0	0	0	0	0	0	0	0	0	0	0	0	0	0	0	0	0	0	0	0
hsa-miR-3128STAR(1)	0	0	0	0	0	0	0	0	0	0	0	0	0	0	0	0	0	0	0	0	0	0	0	0	0	0	0	1	0	0	0	0	0	0	0	0	0	0	0	0	0	0	0	0	0	0	0	0	0
hsa-miR-3151-5p(1)	0	0	0	0	0	0	0	1	0	0	0	0	0	0	0	0	0	0	0	0	0	0	0	0	0	0	0	0	0	0	0	0	0	0	0	0	0	0	0	0	0	0	0	0	0	0	0	0	0
hsa-miR-3158(1)	0	0	1	0	0	0	0	0	0	0	0	0	0	0	0	0	0	0	0	0	0	0	0	0	0	0	0	0	0	0	0	0	0	0	0	0	0	0	0	0	0	0	0	0	0	0	0	0	0
hsa-miR-3167-3p(1)	0	0	0	0	0	0	0	0	0	0	0	0	0	0	0	0	0	0	0	0	0	0	0	0	0	0	0	0	0	0	0	0	0	0	0	0	0	0	0	0	0	0	0	0	0	0	0	0	0
hsa-miR-3167-5p(1)	0	0	0	0	0	0	0	0	0	0	0	0	0	0	0	0	0	0	0	0	0	0	0	0	0	0	0	0	0	0	0	0	0	0	0	0	0	0	0	0	0	0	0	0	0	0	1	0	0
hsa-miR-3176(1)	0	0	0	0	0	0	0	0	0	0	0	0	0	0	0	0	0	0	0	0	0	0	0	0	0	0	0	0	0	0	0	0	0	0	0	0	1	0	0	0	0	0	0	0	0	0	0	0	0
hsa-miR-3187STAR(1)	0	0	0	0	0	0	0	0	0	0	0	0	0	0	0	0	0	0	0	0	0	0	0	0	0	0	0	0	0	0	0	0	0	0	0	0	0	0	0	0	0	0	0	0	0	0	0	0	0
hsa-miR-320STAR(1)	0	0	0	0	0	0	0	0	0	0	0	0	0	0	0	0	0	0	0	0	0	0	0	0	0	0	0	0	0	0	0	0	0	0	0	0	0	0	0	0	0	0	0	0	0	0	0	0	0
hsa-miR-328STAR(1)	1	0	0	0	0	0	0	0	0	0	0	0	0	0	0	0	0	0	0	0	0	0	0	0	0	0	0	0	0	0	0	0	0	0	0	0	0	0	0	0	0	0	0	0	0	0	0	0	0
hsa-miR-346(1)	0	0	0	0	0	0	0	0	0	0	0	0	0	0	0	0	0	0	0	0	0	0	0	0	0	0	0	0	0	0	0	0	0	0	0	0	0	0	0	0	0	0	0	0	0	0	0	0	0
hsa-miR-34aSTAR(1)	0	0	0	0	0	0	0	0	0	0	0	0	0	0	0	0	0	0	0	0	0	0	0	0	0	0	0	0	0	0	0	0	0	0	0	0	0	0	0	0	0	0	0	0	0	0	0	0	0
hsa-miR-3919-5p(1)	0	0	0	0	0	0	0	0	0	0	0	0	0	0	0	0	0	0	0	0	0	0	0	0	0	0	0	0	0	0	0	0	0	0	0	0	0	0	0	0	0	0	0	0	0	0	0	0	0
hsa-miR-3944-3p(1)	0	0	0	0	0	0	0	0	0	0	0	0	0	0	0	0	0	0	0	0	0	0	0	0	0	0	0	0	0	0	0	0	0	0	0	0	0	0	0	0	0	0	0	0	0	0	0	0	0
hsa-miR-432(1)	0	0	0	0	0	0	0	0	0	0	0	0	0	0	0	0	0	0	0	0	0	0	0	0	0	0	0	0	0	0	0	0	0	0	0	0	0	0	0	0	0	0	0	0	0	0	0	0	0
hsa-miR-448STAR(1)	0	0	0	0	0	0	0	0	0	0	0	0	0	0	0	0	0	0	0	0	0	0	0	0	0	0	0	0	0	0	0	0	0	0	0	0	0	0	0	0	0	0	0	0	0	1	0	0	0
hsa-miR-4653-3p(1)	0	0	0	0	0	0	0	0	0	0	0	0	0	0	0	0	0	0	0	0	0	0	0	0	0	0	0	0	0	0	0	0	0	0	0	0	0	0	0	0	0	0	0	0	0	0	0	0	0
hsa-miR-4676-5p(1)	0	0	0	0	0	0	0	0	0	0	0	0	0	0	0	0	0	0	0	0	0	0	1	0	0	0	0	0	0	0	0	0	0	0	0	0	0	0	0	0	0	0	0	0	0	0	0	0	0
hsa-miR-4695-3p(1)	0	0	0	0	0	1	0	0	0	0	0	0	0	0	0	0	0	0	0	0	0	0	0	0	0	0	0	0	0	0	0	0	0	0	0	0	0	0	0	0	0	0	0	0	0	0	0	0	0
hsa-miR-4699-3p(1)	0	0	0	0	0	0	0	0	0	0	0	0	0	0	0	0	0	0	0	0	0	0	0	0	0	0	0	0	0	0	0	0	0	0	0	0	0	0	0	0	0	1	0	0	0	0	0	0	0
hsa-miR-4713(1)	0	0	0	0	0	0	0	0	0	0	0	0	0	0	0	0	0	0	0	0	0	0	0	0	0	0	0	0	0	0	0	0	0	0	0	0	0	0	0	0	0	0	0	0	0	0	1	0	0
hsa-miR-4733-5p(1)	0	0	0	0	0	0	0	0	0	0	0	0	0	0	0	0	0	0	0	0	0	0	0	0	0	0	0	0	0	0	0	0	0	0	0	0	0	0	0	0	0	0	0	0	0	0	0	0	0
hsa-miR-4743(1)	0	0	0	0	0	0	0	0	0	0	0	0	0	0	0	0	0	0	0	0	0	0	0	0	0	0	0	0	0	0	0	0	0	0	0	0	0	0	0	0	0	1	0	0	0	0	0	0	0
hsa-miR-4764-5p(1)	0	0	0	0	0	0	0	0	0	0	0	0	0	0	0	0	0	0	0	0	0	0	0	0	0	0	0	0	0	0	0	0	0	0	0	0	0	0	0	0	0	0	0	0	0	0	0	0	0
hsa-miR-4766STAR(1)	0	0	0	0	0	0	0	0	0	0	0	0	0	0	0	0	0	0	0	0	0	0	0	0	0	0	0	0	0	0	0	0	0	0	0	0	0	0	0	0	0	0	0	0	0	0	0	0	0
hsa-miR-4776-2-3p(1)	0	0	0	0	0	0	0	0	0	0	0	0	0	0	0	0	0	0	0	0	0	0	0	0	0	0	0	0	0	0	0	0	0	0	0	0	0	0	0	0	0	1	0	0	0	0	0	0	0
hsa-miR-493-3p(1)	0	0	0	0	0	0	0	0	0	0	0	0	0	0	0	0	0	0	0	0	0	0	0	0	0	0	0	0	0	0	0	0	0	0	0	0	0	0	0	0	0	0	0	0	0	0	0	0	0
hsa-miR-500a(2)	0	0	0	0	0	0	0	0	0	0	0	0	0	0	0	0	0	0	0	0	0	0	0	0	0	0	0	0	0	0	0	0	0	0	0	0	0	0	0	0	0	0	0	0	0	0	0	0	0
hsa-miR-500aSTAR(2)	0	0	0	0	0	0	0	0	0	0	0	0	0	0	0	0	0	0	0	0	0	0	0	0	0	0	0	0	0	0	0	0	0	0	0	0	0	0	0	0	0	0	0	0	0	0	0	0	0
hsa-miR-500bSTAR(1)	0	0	0	0	0	0	0	0	0	0	0	0	0	0	0	0	0	0	0	0	0	0	0	0	0	0	0	0	0	0	0	0	0	0	0	0	0	0	0	0	0	0	0	0	0	0	0	0	0
hsa-miR-505STAR(1)	0	0	0	0	0	0	0	0	0	0	0	0	0	0	0	0	0	0	0	0	0	0	0	0	0	0	0	0	0	0	0	0	0	0	0	0	0	0	0	0	0	1	0	0	0	0	0	0	0
hsa-miR-506STAR(1)	0	0	0	0	0	0	0	0	0	0	0	0	0	0	0	0	0	0	0	0	0	0	0	0	0	0	0	0	0	0	0	0	0	0	0	0	0	0	0	0	0	0	0	0	0	0	0	0	0
hsa-miR-508STAR(1)	0	0	0	0	0	0	0	0	0	0	0	0	0	0	0	0	0	0	0	0	0	0	0	0	0	0	0	0	0	0	0	0	0	0	0	0	0	0	0	0	0	0	0	0	0	0	0	0	0
hsa-miR-509-1-5p(2)	0	0	0	0	0	0	0	0	0	0	0	0	0	0	0	0	0	0	0	0	0	0	0	0	0	0	0	0	0	0	0	0	0	0	0	0	0	0	0	0	0	0	0	0	0	0	0	0	0
hsa-miR-5090(1)	0	0	0	0	0	0	0	0	0	0	0	0	0	0	0	0	0	0	0	0	0	0	0	0	0	0	0	0	0	0	0	0	0	0	0	0	0	0	0	0	0	0	0	0	0	0	0	0	0
hsa-miR-511-5p(2)	0	0	0	0	0	0	0	0	0	0	0	0	0	0	0	0	0	0	0	0	0	0	0	0	0	0	0	0	0	0	0	0	0	0	0	0	0	0	0	1	0	0	0	0	0	0	0	0	0
hsa-miR-512-3p(2)	0	0	0	0	0	0	0	0	0	0	0	0	0	0	0	0	0	0	0	0	0	0	0	0	0	0	0	0	0	0	0	0	0	0	0	0	0	0	0	1	0	0	0	0	0	0	0	0	0
hsa-miR-516b(2)	0	0	0	0	0	0	0	0	0	0	0	0	0	0	0	0	0	0	0	0	0	0	0	0	0	0	0	0	0	0	0	0	0	0	0	0	0	0	0	0	0	0	0	0	0	0	0	0	0
hsa-miR-517a(2)	0	0	0	0	0	0	0	0	0	0	0	0	0	0	0	0	0	0	0	0	0	0	0	0	0	0	0	0	0	0	0	0	0	0	0	0	0	0	0	0	0	0	0	0	0	0	0	0	0
hsa-miR-5189-5p(1)	0	0	0	0	0	0	0	0	0	0	0	0	0	0	0	0	0	0	0	0	0	0	1	0	0	0	0	0	0	0	0	0	0	0	0	0	0	0	0	0	0	0	0	0	0	0	0	0	0
hsa-miR-519d(1)	0	0	0	0	0	0	0	0	0	0	0	0	0	0	0	0	0	0	0	0	0	0	0	0	0	0	0	0	0	0	0	0	0	0	0	0	0	0	0	0	0	0	0	0	0	0	1	0	0
hsa-miR-520b(2)	0	0	0	0	0	0	0	0	0	0	0	0	0	0	0	0	0	0	0	0	0	0	0	0	0	0	0	0	0	0	0	0	0	0	0	0	0	0	0	0	0	0	0	0	0	0	1	0	0
hsa-miR-520dSTAR(1)	0	0	0	0	0	0	0	0	0	0	0	0	0	0	0	0	0	0	0	0	0	0	0	0	0	0	0	0	0	0	0	0	0	0	0	0	0	0	0	0	0	0	0	0	0	0	0	1	0
hsa-miR-544-3p(1)	0	0	0	0	0	0	0	0	0	0	0	0	0	0	0	0	0	0	0	0	0	0	0	0	0	0	0	0	0	0	0	0	0	0	0	0	0	0	0	0	0	0	0	1	0	0	0	0	0
hsa-miR-545-3p(1)	0	0	0	0	0	0	0	0	0	0	0	0	0	0	0	0	0	0	0	0	0	0	0	0	0	0	0	0	0	0	0	0	0	0	0	0	0	0	0	0	1	0	0	0	0	0	0	0	0
hsa-miR-545-5p(1)	0	0	0	0	0	0	0	0	0	0	0	0	0	0	0	0	0	0	0	0	0	0	0	0	0	0	0	0	0	0	0	0	0	0	0	0	0	0	0	0	0	0	0	0	0	0	0	0	0
hsa-miR-548eSTAR(1)	0	0	0	0	0	0	0	0	0	0	0	0	0	0	0	0	0	0	0	0	0	0	0	0	0	0	0	0	0	0	0	0	0	0	0	0	0	0	0	0	0	0	0	0	0	0	0	0	0
hsa-miR-548k(1)	0	0	0	0	0	0	0	0	0	0	0	0	0	0	0	0	0	0	1	0	0	0	0	0	0	0	0	0	0	0	0	0	0	0	0	0	0	0	0	0	0	0	0	0	0	0	0	0	0
hsa-miR-551a(1)	0	0	0	0	0	0	0	0	0	0	0	0	0	0	0	0	0	0	0	0	0	0	0	0	0	0	0	0	0	0	0	0	0	0	0	0	0	0	0	0	0	0	0	0	0	0	0	0	0
hsa-miR-570-3p(1)	0	0	0	0	0	0	0	0	0	0	0	0	0	0	0	0	0	0	0	0	0	0	0	0	0	0	0	0	0	0	0	0	0	0	0	0	0	0	0	0	0	0	0	0	1	0	0	0	0
hsa-miR-581(1)	0	0	0	0	0	0	0	0	0	0	0	0	0	0	0	0	0	0	0	0	0	0	0	0	0	0	0	0	0	0	0	0	0	0	0	0	0	0	0	0	0	0	0	0	0	0	0	0	0
hsa-miR-589-3p(1)	0	0	0	0	0	0	0	0	0	0	0	0	0	0	0	0	0	0	0	0	0	0	0	0	0	0	0	0	0	0	0	0	0	0	0	0	0	0	0	0	0	0	0	0	0	0	0	0	0
hsa-miR-589-5p(1)	0	0	0	0	0	0	0	0	0	0	0	0	0	0	0	0	0	0	0	0	0	0	0	0	0	0	0	0	0	0	0	0	0	0	0	0	0	0	0	0	0	1	0	0	0	0	0	0	0
hsa-miR-599STAR(1)	0	0	0	0	0	0	0	0	0	0	0	0	0	0	0	0	0	0	0	0	0	0	0	0	0	0	0	0	0	0	0	0	0	0	0	0	0	0	0	0	0	0	0	0	0	0	0	0	0
hsa-miR-605-5p(1)	0	0	0	0	0	0	0	0	0	0	0	0	0	0	0	0	0	0	0	0	0	0	0	0	0	0	0	0	0	0	0	0	0	0	0	0	0	0	0	0	0	0	0	0	0	0	0	0	0
hsa-miR-656STAR(1)	0	0	0	0	0	0	0	0	0	0	0	0	0	0	0	0	0	0	0	0	0	0	0	0	0	0	0	0	0	0	0	0	0	0	0	0	0	0	0	0	0	0	0	0	0	0	0	0	0
hsa-miR-660STAR(1)	0	0	0	0	0	0	0	0	0	0	0	0	0	0	0	0	0	0	0	0	0	0	0	0	0	0	0	0	0	0	0	0	0	0	0	0	0	0	0	0	0	0	0	0	0	0	1	0	0
hsa-miR-670(1)	0	0	0	0	0	0	0	0	0	0	0	0	0	0	0	0	0	0	0	0	0	0	0	0	0	0	0	0	0	0	0	0	0	0	0	0	0	0	0	0	0	0	0	0	0	0	0	0	0
hsa-miR-675-5p(1)	0	0	0	0	0	0	0	0	0	0	0	0	0	0	0	0	0	0	0	0	0	0	0	0	0	0	0	0	0	0	0	0	0	0	0	0	1	0	0	0	0	0	0	0	0	0	0	0	0
hsa-miR-744STAR(1)	0	0	0	0	0	0	0	0	0	0	0	0	0	0	0	0	0	0	0	0	0	0	0	0	0	0	0	0	0	0	0	0	0	0	0	0	0	0	0	0	1	0	0	0	0	0	0	0	0
hsa-miR-766(1)	0	0	0	0	0	0	0	0	0	0	0	0	0	0	0	0	0	0	0	0	0	0	0	0	0	0	0	0	0	0	0	0	0	0	0	0	0	0	0	0	0	0	0	0	0	0	0	0	0
hsa-miR-885STAR(1)	0	0	0	0	0	0	0	0	0	0	0	0	0	0	0	0	0	0	1	0	0	0	0	0	0	0	0	0	0	0	0	0	0	0	0	0	0	0	0	0	0	0	0	0	0	0	0	0	0
hsa-miR-92bSTAR(1)	0	0	0	0	0	0	0	0	0	0	0	0	0	0	0	0	0	0	0	0	0	0	0	1	0	0	0	0	0	0	0	0	0	0	0	0	0	0	0	0	0	0	0	0	0	0	0	0	0
hsv1-miR-H14-3p	0	0	0	0	0	0	0	0	0	0	0	0	0	0	0	0	0	0	0	0	0	0	0	0	0	0	0	0	0	0	0	0	0	0	0	0	0	0	0	0	0	0	0	0	0	0	0	0	0
hsv1-miR-H18	0	0	0	0	0	0	0	0	0	0	0	0	0	0	0	0	0	0	0	0	0	0	0	0	0	0	0	0	0	0	0	0	0	0	0	0	0	0	0	0	0	0	0	0	0	0	0	0	0
hsv2-miR-H5	0	0	0	0	0	0	0	0	0	0	0	0	0	0	0	0	0	0	0	0	0	0	0	1	0	0	0	0	0	0	0	0	0	0	0	0	0	0	0	0	0	0	0	0	0	0	0	0	0
hvt-miR-H11	0	0	0	0	0	0	0	0	0	0	0	0	0	0	0	0	0	0	0	0	0	0	0	0	0	0	0	0	0	0	0	0	0	0	0	0	0	0	0	0	0	0	0	0	0	0	0	0	0
hvt-miR-H7-5p	0	0	0	0	0	0	0	0	0	0	0	0	0	0	0	0	0	0	0	0	0	0	0	0	0	0	0	0	0	0	0	0	0	0	0	0	0	0	0	0	0	0	0	0	0	0	0	0	0
iltv-miR-I3	0	0	0	0	0	0	0	0	0	0	0	0	0	0	0	0	0	0	0	0	0	0	0	0	0	0	0	0	0	0	0	0	0	0	0	0	0	0	0	0	0	1	0	0	0	0	0	0	0
iltv-miR-I5	0	0	0	0	0	0	0	0	0	0	0	0	0	0	0	0	0	0	0	0	0	0	0	0	0	0	0	0	0	0	0	0	0	0	0	0	0	0	0	0	0	0	0	0	0	0	0	0	0
kshv-miR-K12-5	0	0	0	0	0	0	0	0	0	0	0	0	0	0	0	0	0	0	0	0	0	0	0	0	0	0	0	0	0	1	0	0	0	0	0	0	0	0	0	0	0	0	0	0	0	0	0	0	0
mcmv-miR-m88-1*	0	0	0	0	0	0	0	0	0	0	0	0	0	0	0	0	0	0	0	0	0	0	0	0	0	0	0	0	0	0	0	0	0	0	0	0	0	0	0	0	0	0	0	0	0	0	0	0	0
mdv2-miR-M15*	0	0	0	0	0	0	0	0	0	0	0	0	0	0	0	0	0	0	0	0	0	1	0	0	0	0	0	0	0	0	0	0	0	0	0	0	0	0	0	0	0	0	0	0	0	0	0	0	0
mdv2-miR-M21*	0	0	0	0	0	0	0	0	0	1	0	0	0	0	0	0	0	0	0	0	0	0	0	0	0	0	0	0	0	0	0	0	0	0	0	0	0	0	0	0	0	0	0	0	0	0	0	0	0
mghv-miR-M1-2-3p	0	0	0	0	0	0	0	0	0	0	0	0	0	0	0	0	0	0	0	0	0	0	0	0	0	0	0	0	0	0	0	0	0	0	0	0	0	0	0	0	0	0	0	0	0	0	0	0	0
mghv-miR-M1-8	0	0	0	0	0	0	0	0	0	0	0	0	0	0	0	0	0	0	0	0	0	0	0	0	0	0	0	0	0	0	0	0	0	0	0	0	0	0	0	0	0	0	0	0	0	0	0	0	0
mghv-mir-M1-2-5p	0	0	0	0	0	0	0	0	0	0	0	0	1	0	0	0	0	0	0	0	0	0	0	0	0	0	0	0	0	0	0	0	0	0	0	0	0	0	0	0	0	0	0	0	0	0	0	0	0
rlcv-miR-rL1-6-5p	0	0	0	0	0	0	0	0	0	0	0	0	0	0	0	0	0	0	0	0	0	0	0	0	0	0	0	0	0	0	0	0	0	0	0	0	0	0	0	0	0	0	0	0	0	0	0	0	0
rrv-miR-rR1-6	0	0	0	0	0	0	0	0	0	0	0	0	0	0	0	0	0	0	0	0	0	0	0	0	0	0	0	0	0	0	0	0	0	0	0	0	0	0	0	0	0	1	0	0	0	0	0	0	0
ebv-miR-BART20-5p	0	0	0	0	0	0	0	0	0	0	0	0	0	0	0	0	0	0	0	0	0	0	0	0	0	0	0	0	0	0	0	0	0	0	0	0	0	0	0	0	0	0	0	0	0	0	0	0	0
hsa-miR-107STAR(1)	0	0	0	0	0	0	0	0	0	0	0	0	0	0	0	0	0	0	0	0	0	0	0	0	0	0	0	0	0	0	0	0	0	0	0	0	0	0	0	0	0	0	0	0	0	0	0	0	0
rlcv-miR-rL1-16-5p	0	0	0	0	0	0	0	0	0	0	0	0	0	0	0	0	0	0	0	0	0	0	0	0	0	0	0	0	0	0	0	0	0	0	0	0	0	0	0	0	0	0	0	0	0	0	0	0	0
rlcv-miR-rL1-29	0	0	0	0	0	0	0	0	0	0	0	0	0	0	0	0	0	0	0	0	0	0	0	0	0	0	0	0	0	0	0	0	0	0	0	0	0	0	0	0	0	0	0	0	0	0	0	0	0
bhv1-miR-B1	0	0	0	0	0	0	0	0	0	0	0	0	0	0	0	0	0	0	0	0	0	0	0	0	0	0	0	0	0	0	0	0	0	0	0	0	0	0	0	0	0	0	0	0	0	0	0	0	0
bhv1-miR-B10	0	0	0	0	0	0	0	0	0	0	0	0	0	0	0	0	0	0	0	0	0	0	0	0	0	0	0	0	0	0	0	0	0	0	0	0	0	0	0	0	0	0	0	0	0	0	0	0	0
bhv1-miR-B2	0	0	0	0	0	0	0	0	0	0	0	0	0	0	0	0	0	0	0	0	0	0	0	0	0	0	0	0	0	0	0	0	0	0	0	0	0	0	0	0	0	0	0	0	0	0	0	0	0
bhv1-miR-B3	0	0	0	0	0	0	0	0	0	0	0	0	0	0	0	0	0	0	0	0	0	0	0	0	0	0	0	0	0	0	0	0	0	0	0	0	0	0	0	0	0	0	0	0	0	0	0	0	0
bhv1-miR-B4	0	0	0	0	0	0	0	0	0	0	0	0	0	0	0	0	0	0	0	0	0	0	0	0	0	0	0	0	0	0	0	0	0	0	0	0	0	0	0	0	0	0	0	0	0	0	0	0	0
bhv1-miR-B5	0	0	0	0	0	0	0	0	0	0	0	0	0	0	0	0	0	0	0	0	0	0	0	0	0	0	0	0	0	0	0	0	0	0	0	0	0	0	0	0	0	0	0	0	0	0	0	0	0
bhv1-miR-B6	0	0	0	0	0	0	0	0	0	0	0	0	0	0	0	0	0	0	0	0	0	0	0	0	0	0	0	0	0	0	0	0	0	0	0	0	0	0	0	0	0	0	0	0	0	0	0	0	0
bhv1-miR-B6*	0	0	0	0	0	0	0	0	0	0	0	0	0	0	0	0	0	0	0	0	0	0	0	0	0	0	0	0	0	0	0	0	0	0	0	0	0	0	0	0	0	0	0	0	0	0	0	0	0
bhv1-miR-B7	0	0	0	0	0	0	0	0	0	0	0	0	0	0	0	0	0	0	0	0	0	0	0	0	0	0	0	0	0	0	0	0	0	0	0	0	0	0	0	0	0	0	0	0	0	0	0	0	0
bhv1-miR-B8-3p	0	0	0	0	0	0	0	0	0	0	0	0	0	0	0	0	0	0	0	0	0	0	0	0	0	0	0	0	0	0	0	0	0	0	0	0	0	0	0	0	0	0	0	0	0	0	0	0	0
bhv1-miR-B8-5p	0	0	0	0	0	0	0	0	0	0	0	0	0	0	0	0	0	0	0	0	0	0	0	0	0	0	0	0	0	0	0	0	0	0	0	0	0	0	0	0	0	0	0	0	0	0	0	0	0
bkv-miR-B1-3p	0	0	0	0	0	0	0	0	0	0	0	0	0	0	0	0	0	0	0	0	0	0	0	0	0	0	0	0	0	0	0	0	0	0	0	0	0	0	0	0	0	0	0	0	0	0	0	0	0
bkv-miR-B1-5p	0	0	0	0	0	0	0	0	0	0	0	0	0	0	0	0	0	0	0	0	0	0	0	0	0	0	0	0	0	0	0	0	0	0	0	0	0	0	0	0	0	0	0	0	0	0	0	0	0
ebv-miR-BART1-3p	0	0	0	0	0	0	0	0	0	0	0	0	0	0	0	0	0	0	0	0	0	0	0	0	0	0	0	0	0	0	0	0	0	0	0	0	0	0	0	0	0	0	0	0	0	0	0	0	0
ebv-miR-BART1-5p	0	0	0	0	0	0	0	0	0	0	0	0	0	0	0	0	0	0	0	0	0	0	0	0	0	0	0	0	0	0	0	0	0	0	0	0	0	0	0	0	0	0	0	0	0	0	0	0	0
ebv-miR-BART10*	0	0	0	0	0	0	0	0	0	0	0	0	0	0	0	0	0	0	0	0	0	0	0	0	0	0	0	0	0	0	0	0	0	0	0	0	0	0	0	0	0	0	0	0	0	0	0	0	0
ebv-miR-BART11-3p	0	0	0	0	0	0	0	0	0	0	0	0	0	0	0	0	0	0	0	0	0	0	0	0	0	0	0	0	0	0	0	0	0	0	0	0	0	0	0	0	0	0	0	0	0	0	0	0	0
ebv-miR-BART11-5p	0	0	0	0	0	0	0	0	0	0	0	0	0	0	0	0	0	0	0	0	0	0	0	0	0	0	0	0	0	0	0	0	0	0	0	0	0	0	0	0	0	0	0	0	0	0	0	0	0
ebv-miR-BART13	0	0	0	0	0	0	0	0	0	0	0	0	0	0	0	0	0	0	0	0	0	0	0	0	0	0	0	0	0	0	0	0	0	0	0	0	0	0	0	0	0	0	0	0	0	0	0	0	0
ebv-miR-BART13*	0	0	0	0	0	0	0	0	0	0	0	0	0	0	0	0	0	0	0	0	0	0	0	0	0	0	0	0	0	0	0	0	0	0	0	0	0	0	0	0	0	0	0	0	0	0	0	0	0
ebv-miR-BART14	0	0	0	0	0	0	0	0	0	0	0	0	0	0	0	0	0	0	0	0	0	0	0	0	0	0	0	0	0	0	0	0	0	0	0	0	0	0	0	0	0	0	0	0	0	0	0	0	0
ebv-miR-BART14*	0	0	0	0	0	0	0	0	0	0	0	0	0	0	0	0	0	0	0	0	0	0	0	0	0	0	0	0	0	0	0	0	0	0	0	0	0	0	0	0	0	0	0	0	0	0	0	0	0
ebv-miR-BART15	0	0	0	0	0	0	0	0	0	0	0	0	0	0	0	0	0	0	0	0	0	0	0	0	0	0	0	0	0	0	0	0	0	0	0	0	0	0	0	0	0	0	0	0	0	0	0	0	0
ebv-miR-BART16	0	0	0	0	0	0	0	0	0	0	0	0	0	0	0	0	0	0	0	0	0	0	0	0	0	0	0	0	0	0	0	0	0	0	0	0	0	0	0	0	0	0	0	0	0	0	0	0	0
ebv-miR-BART17-3p	0	0	0	0	0	0	0	0	0	0	0	0	0	0	0	0	0	0	0	0	0	0	0	0	0	0	0	0	0	0	0	0	0	0	0	0	0	0	0	0	0	0	0	0	0	0	0	0	0
ebv-miR-BART17-5p	0	0	0	0	0	0	0	0	0	0	0	0	0	0	0	0	0	0	0	0	0	0	0	0	0	0	0	0	0	0	0	0	0	0	0	0	0	0	0	0	0	0	0	0	0	0	0	0	0
ebv-miR-BART18-3p	0	0	0	0	0	0	0	0	0	0	0	0	0	0	0	0	0	0	0	0	0	0	0	0	0	0	0	0	0	0	0	0	0	0	0	0	0	0	0	0	0	0	0	0	0	0	0	0	0
ebv-miR-BART18-5p	0	0	0	0	0	0	0	0	0	0	0	0	0	0	0	0	0	0	0	0	0	0	0	0	0	0	0	0	0	0	0	0	0	0	0	0	0	0	0	0	0	0	0	0	0	0	0	0	0
ebv-miR-BART2-5p	0	0	0	0	0	0	0	0	0	0	0	0	0	0	0	0	0	0	0	0	0	0	0	0	0	0	0	0	0	0	0	0	0	0	0	0	0	0	0	0	0	0	0	0	0	0	0	0	0
ebv-miR-BART21-3p	0	0	0	0	0	0	0	0	0	0	0	0	0	0	0	0	0	0	0	0	0	0	0	0	0	0	0	0	0	0	0	0	0	0	0	0	0	0	0	0	0	0	0	0	0	0	0	0	0
ebv-miR-BART21-5p	0	0	0	0	0	0	0	0	0	0	0	0	0	0	0	0	0	0	0	0	0	0	0	0	0	0	0	0	0	0	0	0	0	0	0	0	0	0	0	0	0	0	0	0	0	0	0	0	0
ebv-miR-BART22	0	0	0	0	0	0	0	0	0	0	0	0	0	0	0	0	0	0	0	0	0	0	0	0	0	0	0	0	0	0	0	0	0	0	0	0	0	0	0	0	0	0	0	0	0	0	0	0	0
ebv-miR-BART3	0	0	0	0	0	0	0	0	0	0	0	0	0	0	0	0	0	0	0	0	0	0	0	0	0	0	0	0	0	0	0	0	0	0	0	0	0	0	0	0	0	0	0	0	0	0	0	0	0
ebv-miR-BART3*	0	0	0	0	0	0	0	0	0	0	0	0	0	0	0	0	0	0	0	0	0	0	0	0	0	0	0	0	0	0	0	0	0	0	0	0	0	0	0	0	0	0	0	0	0	0	0	0	0
ebv-miR-BART4	0	0	0	0	0	0	0	0	0	0	0	0	0	0	0	0	0	0	0	0	0	0	0	0	0	0	0	0	0	0	0	0	0	0	0	0	0	0	0	0	0	0	0	0	0	0	0	0	0
ebv-miR-BART4*	0	0	0	0	0	0	0	0	0	0	0	0	0	0	0	0	0	0	0	0	0	0	0	0	0	0	0	0	0	0	0	0	0	0	0	0	0	0	0	0	0	0	0	0	0	0	0	0	0
ebv-miR-BART5	0	0	0	0	0	0	0	0	0	0	0	0	0	0	0	0	0	0	0	0	0	0	0	0	0	0	0	0	0	0	0	0	0	0	0	0	0	0	0	0	0	0	0	0	0	0	0	0	0
ebv-miR-BART5*	0	0	0	0	0	0	0	0	0	0	0	0	0	0	0	0	0	0	0	0	0	0	0	0	0	0	0	0	0	0	0	0	0	0	0	0	0	0	0	0	0	0	0	0	0	0	0	0	0
ebv-miR-BART6-5p	0	0	0	0	0	0	0	0	0	0	0	0	0	0	0	0	0	0	0	0	0	0	0	0	0	0	0	0	0	0	0	0	0	0	0	0	0	0	0	0	0	0	0	0	0	0	0	0	0
ebv-miR-BART7*	0	0	0	0	0	0	0	0	0	0	0	0	0	0	0	0	0	0	0	0	0	0	0	0	0	0	0	0	0	0	0	0	0	0	0	0	0	0	0	0	0	0	0	0	0	0	0	0	0
ebv-miR-BART8	0	0	0	0	0	0	0	0	0	0	0	0	0	0	0	0	0	0	0	0	0	0	0	0	0	0	0	0	0	0	0	0	0	0	0	0	0	0	0	0	0	0	0	0	0	0	0	0	0
ebv-miR-BART9	0	0	0	0	0	0	0	0	0	0	0	0	0	0	0	0	0	0	0	0	0	0	0	0	0	0	0	0	0	0	0	0	0	0	0	0	0	0	0	0	0	0	0	0	0	0	0	0	0
ebv-miR-BART9*	0	0	0	0	0	0	0	0	0	0	0	0	0	0	0	0	0	0	0	0	0	0	0	0	0	0	0	0	0	0	0	0	0	0	0	0	0	0	0	0	0	0	0	0	0	0	0	0	0
ebv-miR-BHRF1-2	0	0	0	0	0	0	0	0	0	0	0	0	0	0	0	0	0	0	0	0	0	0	0	0	0	0	0	0	0	0	0	0	0	0	0	0	0	0	0	0	0	0	0	0	0	0	0	0	0
ebv-miR-BHRF1-2*	0	0	0	0	0	0	0	0	0	0	0	0	0	0	0	0	0	0	0	0	0	0	0	0	0	0	0	0	0	0	0	0	0	0	0	0	0	0	0	0	0	0	0	0	0	0	0	0	0
ebv-miR-BHRF1-3	0	0	0	0	0	0	0	0	0	0	0	0	0	0	0	0	0	0	0	0	0	0	0	0	0	0	0	0	0	0	0	0	0	0	0	0	0	0	0	0	0	0	0	0	0	0	0	0	0
hbv-miR-B20	0	0	0	0	0	0	0	0	0	0	0	0	0	0	0	0	0	0	0	0	0	0	0	0	0	0	0	0	0	0	0	0	0	0	0	0	0	0	0	0	0	0	0	0	0	0	0	0	0
hbv-miR-B4	0	0	0	0	0	0	0	0	0	0	0	0	0	0	0	0	0	0	0	0	0	0	0	0	0	0	0	0	0	0	0	0	0	0	0	0	0	0	0	0	0	0	0	0	0	0	0	0	0
hcmv-miR-UL112	0	0	0	0	0	0	0	0	0	0	0	0	0	0	0	0	0	0	0	0	0	0	0	0	0	0	0	0	0	0	0	0	0	0	0	0	0	0	0	0	0	0	0	0	0	0	0	0	0
hcmv-miR-UL148D	0	0	0	0	0	0	0	0	0	0	0	0	0	0	0	0	0	0	0	0	0	0	0	0	0	0	0	0	0	0	0	0	0	0	0	0	0	0	0	0	0	0	0	0	0	0	0	0	0
hcmv-miR-UL22A	0	0	0	0	0	0	0	0	0	0	0	0	0	0	0	0	0	0	0	0	0	0	0	0	0	0	0	0	0	0	0	0	0	0	0	0	0	0	0	0	0	0	0	0	0	0	0	0	0
hcmv-miR-UL22A*	0	0	0	0	0	0	0	0	0	0	0	0	0	0	0	0	0	0	0	0	0	0	0	0	0	0	0	0	0	0	0	0	0	0	0	0	0	0	0	0	0	0	0	0	0	0	0	0	0
hcmv-miR-UL36	0	0	0	0	0	0	0	0	0	0	0	0	0	0	0	0	0	0	0	0	0	0	0	0	0	0	0	0	0	0	0	0	0	0	0	0	0	0	0	0	0	0	0	0	0	0	0	0	0
hcmv-miR-UL36*	0	0	0	0	0	0	0	0	0	0	0	0	0	0	0	0	0	0	0	0	0	0	0	0	0	0	0	0	0	0	0	0	0	0	0	0	0	0	0	0	0	0	0	0	0	0	0	0	0
hcmv-miR-UL70-5p	0	0	0	0	0	0	0	0	0	0	0	0	0	0	0	0	0	0	0	0	0	0	0	0	0	0	0	0	0	0	0	0	0	0	0	0	0	0	0	0	0	0	0	0	0	0	0	0	0
hcmv-miR-US25-1	0	0	0	0	0	0	0	0	0	0	0	0	0	0	0	0	0	0	0	0	0	0	0	0	0	0	0	0	0	0	0	0	0	0	0	0	0	0	0	0	0	0	0	0	0	0	0	0	0
hcmv-miR-US25-1*	0	0	0	0	0	0	0	0	0	0	0	0	0	0	0	0	0	0	0	0	0	0	0	0	0	0	0	0	0	0	0	0	0	0	0	0	0	0	0	0	0	0	0	0	0	0	0	0	0
hcmv-miR-US25-2-3p	0	0	0	0	0	0	0	0	0	0	0	0	0	0	0	0	0	0	0	0	0	0	0	0	0	0	0	0	0	0	0	0	0	0	0	0	0	0	0	0	0	0	0	0	0	0	0	0	0
hcmv-miR-US25-2-5p	0	0	0	0	0	0	0	0	0	0	0	0	0	0	0	0	0	0	0	0	0	0	0	0	0	0	0	0	0	0	0	0	0	0	0	0	0	0	0	0	0	0	0	0	0	0	0	0	0
hcmv-miR-US33-3p	0	0	0	0	0	0	0	0	0	0	0	0	0	0	0	0	0	0	0	0	0	0	0	0	0	0	0	0	0	0	0	0	0	0	0	0	0	0	0	0	0	0	0	0	0	0	0	0	0
hcmv-miR-US33-5p	0	0	0	0	0	0	0	0	0	0	0	0	0	0	0	0	0	0	0	0	0	0	0	0	0	0	0	0	0	0	0	0	0	0	0	0	0	0	0	0	0	0	0	0	0	0	0	0	0
hcmv-miR-US4	0	0	0	0	0	0	0	0	0	0	0	0	0	0	0	0	0	0	0	0	0	0	0	0	0	0	0	0	0	0	0	0	0	0	0	0	0	0	0	0	0	0	0	0	0	0	0	0	0
hcmv-miR-US5-1	0	0	0	0	0	0	0	0	0	0	0	0	0	0	0	0	0	0	0	0	0	0	0	0	0	0	0	0	0	0	0	0	0	0	0	0	0	0	0	0	0	0	0	0	0	0	0	0	0
hcmv-miR-US5-2	0	0	0	0	0	0	0	0	0	0	0	0	0	0	0	0	0	0	0	0	0	0	0	0	0	0	0	0	0	0	0	0	0	0	0	0	0	0	0	0	0	0	0	0	0	0	0	0	0
hiv1-miR-H1	0	0	0	0	0	0	0	0	0	0	0	0	0	0	0	0	0	0	0	0	0	0	0	0	0	0	0	0	0	0	0	0	0	0	0	0	0	0	0	0	0	0	0	0	0	0	0	0	0
hiv1-miR-N367	0	0	0	0	0	0	0	0	0	0	0	0	0	0	0	0	0	0	0	0	0	0	0	0	0	0	0	0	0	0	0	0	0	0	0	0	0	0	0	0	0	0	0	0	0	0	0	0	0
hiv1-miR-TAR-3p	0	0	0	0	0	0	0	0	0	0	0	0	0	0	0	0	0	0	0	0	0	0	0	0	0	0	0	0	0	0	0	0	0	0	0	0	0	0	0	0	0	0	0	0	0	0	0	0	0
hiv1-miR-TAR-5p	0	0	0	0	0	0	0	0	0	0	0	0	0	0	0	0	0	0	0	0	0	0	0	0	0	0	0	0	0	0	0	0	0	0	0	0	0	0	0	0	0	0	0	0	0	0	0	0	0
hsa-let-7a-2STAR(1)	0	0	0	0	0	0	0	0	0	0	0	0	0	0	0	0	0	0	0	0	0	0	0	0	0	0	0	0	0	0	0	0	0	0	0	0	0	0	0	0	0	0	0	0	0	0	0	0	0
hsa-let-7cSTAR(1)	0	0	0	0	0	0	0	0	0	0	0	0	0	0	0	0	0	0	0	0	0	0	0	0	0	0	0	0	0	0	0	0	0	0	0	0	0	0	0	0	0	0	0	0	0	0	0	0	0
hsa-miR-1-1STAR(1)	0	0	0	0	0	0	0	0	0	0	0	0	0	0	0	0	0	0	0	0	0	0	0	0	0	0	0	0	0	0	0	0	0	0	0	0	0	0	0	0	0	0	0	0	0	0	0	0	0
hsa-miR-1-2STAR(1)	0	0	0	0	0	0	0	0	0	0	0	0	0	0	0	0	0	0	0	0	0	0	0	0	0	0	0	0	0	0	0	0	0	0	0	0	0	0	0	0	0	0	0	0	0	0	0	0	0
hsa-miR-101-2STAR(1)	0	0	0	0	0	0	0	0	0	0	0	0	0	0	0	0	0	0	0	0	0	0	0	0	0	0	0	0	0	0	0	0	0	0	0	0	0	0	0	0	0	0	0	0	0	0	0	0	0
hsa-miR-105(2)	0	0	0	0	0	0	0	0	0	0	0	0	0	0	0	0	0	0	0	0	0	0	0	0	0	0	0	0	0	0	0	0	0	0	0	0	0	0	0	0	0	0	0	0	0	0	0	0	0
hsa-miR-105STAR(2)	0	0	0	0	0	0	0	0	0	0	0	0	0	0	0	0	0	0	0	0	0	0	0	0	0	0	0	0	0	0	0	0	0	0	0	0	0	0	0	0	0	0	0	0	0	0	0	0	0
hsa-miR-106aSTAR(1)	0	0	0	0	0	0	0	0	0	0	0	0	0	0	0	0	0	0	0	0	0	0	0	0	0	0	0	0	0	0	0	0	0	0	0	0	0	0	0	0	0	0	0	0	0	0	0	0	0
hsa-miR-1179STAR(1)	0	0	0	0	0	0	0	0	0	0	0	0	0	0	0	0	0	0	0	0	0	0	0	0	0	0	0	0	0	0	0	0	0	0	0	0	0	0	0	0	0	0	0	0	0	0	0	0	0
hsa-miR-1180STAR(1)	0	0	0	0	0	0	0	0	0	0	0	0	0	0	0	0	0	0	0	0	0	0	0	0	0	0	0	0	0	0	0	0	0	0	0	0	0	0	0	0	0	0	0	0	0	0	0	0	0
hsa-miR-1185-2-3p(1)	0	0	0	0	0	0	0	0	0	0	0	0	0	0	0	0	0	0	0	0	0	0	0	0	0	0	0	0	0	0	0	0	0	0	0	0	0	0	0	0	0	0	0	0	0	0	0	0	0
hsa-miR-1185-5p(2)	0	0	0	0	0	0	0	0	0	0	0	0	0	0	0	0	0	0	0	0	0	0	0	0	0	0	0	0	0	0	0	0	0	0	0	0	0	0	0	0	0	0	0	0	0	0	0	0	0
hsa-miR-1193-5p(1)	0	0	0	0	0	0	0	0	0	0	0	0	0	0	0	0	0	0	0	0	0	0	0	0	0	0	0	0	0	0	0	0	0	0	0	0	0	0	0	0	0	0	0	0	0	0	0	0	0
hsa-miR-1197(1)	0	0	0	0	0	0	0	0	0	0	0	0	0	0	0	0	0	0	0	0	0	0	0	0	0	0	0	0	0	0	0	0	0	0	0	0	0	0	0	0	0	0	0	0	0	0	0	0	0
hsa-miR-1197STAR(1)	0	0	0	0	0	0	0	0	0	0	0	0	0	0	0	0	0	0	0	0	0	0	0	0	0	0	0	0	0	0	0	0	0	0	0	0	0	0	0	0	0	0	0	0	0	0	0	0	0
hsa-miR-1224-3p(1)	0	0	0	0	0	0	0	0	0	0	0	0	0	0	0	0	0	0	0	0	0	0	0	0	0	0	0	0	0	0	0	0	0	0	0	0	0	0	0	0	0	0	0	0	0	0	0	0	0
hsa-miR-1225-3p(1)	0	0	0	0	0	0	0	0	0	0	0	0	0	0	0	0	0	0	0	0	0	0	0	0	0	0	0	0	0	0	0	0	0	0	0	0	0	0	0	0	0	0	0	0	0	0	0	0	0
hsa-miR-1226(1)	0	0	0	0	0	0	0	0	0	0	0	0	0	0	0	0	0	0	0	0	0	0	0	0	0	0	0	0	0	0	0	0	0	0	0	0	0	0	0	0	0	0	0	0	0	0	0	0	0
hsa-miR-1226STAR(1)	0	0	0	0	0	0	0	0	0	0	0	0	0	0	0	0	0	0	0	0	0	0	0	0	0	0	0	0	0	0	0	0	0	0	0	0	0	0	0	0	0	0	0	0	0	0	0	0	0
hsa-miR-1228-3p(1)	0	0	0	0	0	0	0	0	0	0	0	0	0	0	0	0	0	0	0	0	0	0	0	0	0	0	0	0	0	0	0	0	0	0	0	0	0	0	0	0	0	0	0	0	0	0	0	0	0
hsa-miR-1229(1)	0	0	0	0	0	0	0	0	0	0	0	0	0	0	0	0	0	0	0	0	0	0	0	0	0	0	0	0	0	0	0	0	0	0	0	0	0	0	0	0	0	0	0	0	0	0	0	0	0
hsa-miR-1229STAR(1)	0	0	0	0	0	0	0	0	0	0	0	0	0	0	0	0	0	0	0	0	0	0	0	0	0	0	0	0	0	0	0	0	0	0	0	0	0	0	0	0	0	0	0	0	0	0	0	0	0
hsa-miR-122STAR(1)	0	0	0	0	0	0	0	0	0	0	0	0	0	0	0	0	0	0	0	0	0	0	0	0	0	0	0	0	0	0	0	0	0	0	0	0	0	0	0	0	0	0	0	0	0	0	0	0	0
hsa-miR-1231(1)	0	0	0	0	0	0	0	0	0	0	0	0	0	0	0	0	0	0	0	0	0	0	0	0	0	0	0	0	0	0	0	0	0	0	0	0	0	0	0	0	0	0	0	0	0	0	0	0	0
hsa-miR-1233-3p(2)	0	0	0	0	0	0	0	0	0	0	0	0	0	0	0	0	0	0	0	0	0	0	0	0	0	0	0	0	0	0	0	0	0	0	0	0	0	0	0	0	0	0	0	0	0	0	0	0	0
hsa-miR-1233-5p(2)	0	0	0	0	0	0	0	0	0	0	0	0	0	0	0	0	0	0	0	0	0	0	0	0	0	0	0	0	0	0	0	0	0	0	0	0	0	0	0	0	0	0	0	0	0	0	0	0	0
hsa-miR-1236-3p(1)	0	0	0	0	0	0	0	0	0	0	0	0	0	0	0	0	0	0	0	0	0	0	0	0	0	0	0	0	0	0	0	0	0	0	0	0	0	0	0	0	0	0	0	0	0	0	0	0	0
hsa-miR-1236-5p(1)	0	0	0	0	0	0	0	0	0	0	0	0	0	0	0	0	0	0	0	0	0	0	0	0	0	0	0	0	0	0	0	0	0	0	0	0	0	0	0	0	0	0	0	0	0	0	0	0	0
hsa-miR-1237(1)	0	0	0	0	0	0	0	0	0	0	0	0	0	0	0	0	0	0	0	0	0	0	0	0	0	0	0	0	0	0	0	0	0	0	0	0	0	0	0	0	0	0	0	0	0	0	0	0	0
hsa-miR-1247(1)	0	0	0	0	0	0	0	0	0	0	0	0	0	0	0	0	0	0	0	0	0	0	0	0	0	0	0	0	0	0	0	0	0	0	0	0	0	0	0	0	0	0	0	0	0	0	0	0	0
hsa-miR-1247STAR(1)	0	0	0	0	0	0	0	0	0	0	0	0	0	0	0	0	0	0	0	0	0	0	0	0	0	0	0	0	0	0	0	0	0	0	0	0	0	0	0	0	0	0	0	0	0	0	0	0	0
hsa-miR-1249STAR(1)	0	0	0	0	0	0	0	0	0	0	0	0	0	0	0	0	0	0	0	0	0	0	0	0	0	0	0	0	0	0	0	0	0	0	0	0	0	0	0	0	0	0	0	0	0	0	0	0	0
hsa-miR-1250(1)	0	0	0	0	0	0	0	0	0	0	0	0	0	0	0	0	0	0	0	0	0	0	0	0	0	0	0	0	0	0	0	0	0	0	0	0	0	0	0	0	0	0	0	0	0	0	0	0	0
hsa-miR-1250STAR(1)	0	0	0	0	0	0	0	0	0	0	0	0	0	0	0	0	0	0	0	0	0	0	0	0	0	0	0	0	0	0	0	0	0	0	0	0	0	0	0	0	0	0	0	0	0	0	0	0	0
hsa-miR-1251STAR(1)	0	0	0	0	0	0	0	0	0	0	0	0	0	0	0	0	0	0	0	0	0	0	0	0	0	0	0	0	0	0	0	0	0	0	0	0	0	0	0	0	0	0	0	0	0	0	0	0	0
hsa-miR-1252(1)	0	0	0	0	0	0	0	0	0	0	0	0	0	0	0	0	0	0	0	0	0	0	0	0	0	0	0	0	0	0	0	0	0	0	0	0	0	0	0	0	0	0	0	0	0	0	0	0	0
hsa-miR-1252STAR(1)	0	0	0	0	0	0	0	0	0	0	0	0	0	0	0	0	0	0	0	0	0	0	0	0	0	0	0	0	0	0	0	0	0	0	0	0	0	0	0	0	0	0	0	0	0	0	0	0	0
hsa-miR-1255a-3p(1)	0	0	0	0	0	0	0	0	0	0	0	0	0	0	0	0	0	0	0	0	0	0	0	0	0	0	0	0	0	0	0	0	0	0	0	0	0	0	0	0	0	0	0	0	0	0	0	0	0
hsa-miR-1255a-5p(1)	0	0	0	0	0	0	0	0	0	0	0	0	0	0	0	0	0	0	0	0	0	0	0	0	0	0	0	0	0	0	0	0	0	0	0	0	0	0	0	0	0	0	0	0	0	0	0	0	0
hsa-miR-1256-3p(1)	0	0	0	0	0	0	0	0	0	0	0	0	0	0	0	0	0	0	0	0	0	0	0	0	0	0	0	0	0	0	0	0	0	0	0	0	0	0	0	0	0	0	0	0	0	0	0	0	0
hsa-miR-1256-5p(1)	0	0	0	0	0	0	0	0	0	0	0	0	0	0	0	0	0	0	0	0	0	0	0	0	0	0	0	0	0	0	0	0	0	0	0	0	0	0	0	0	0	0	0	0	0	0	0	0	0
hsa-miR-1258(1)	0	0	0	0	0	0	0	0	0	0	0	0	0	0	0	0	0	0	0	0	0	0	0	0	0	0	0	0	0	0	0	0	0	0	0	0	0	0	0	0	0	0	0	0	0	0	0	0	0
hsa-miR-1258STAR(1)	0	0	0	0	0	0	0	0	0	0	0	0	0	0	0	0	0	0	0	0	0	0	0	0	0	0	0	0	0	0	0	0	0	0	0	0	0	0	0	0	0	0	0	0	0	0	0	0	0
hsa-miR-1263(1)	0	0	0	0	0	0	0	0	0	0	0	0	0	0	0	0	0	0	0	0	0	0	0	0	0	0	0	0	0	0	0	0	0	0	0	0	0	0	0	0	0	0	0	0	0	0	0	0	0
hsa-miR-1263STAR(1)	0	0	0	0	0	0	0	0	0	0	0	0	0	0	0	0	0	0	0	0	0	0	0	0	0	0	0	0	0	0	0	0	0	0	0	0	0	0	0	0	0	0	0	0	0	0	0	0	0
hsa-miR-1266(1)	0	0	0	0	0	0	0	0	0	0	0	0	0	0	0	0	0	0	0	0	0	0	0	0	0	0	0	0	0	0	0	0	0	0	0	0	0	0	0	0	0	0	0	0	0	0	0	0	0
hsa-miR-1266STAR(1)	0	0	0	0	0	0	0	0	0	0	0	0	0	0	0	0	0	0	0	0	0	0	0	0	0	0	0	0	0	0	0	0	0	0	0	0	0	0	0	0	0	0	0	0	0	0	0	0	0
hsa-miR-1269(1)	0	0	0	0	0	0	0	0	0	0	0	0	0	0	0	0	0	0	0	0	0	0	0	0	0	0	0	0	0	0	0	0	0	0	0	0	0	0	0	0	0	0	0	0	0	0	0	0	0
hsa-miR-1269STAR(1)	0	0	0	0	0	0	0	0	0	0	0	0	0	0	0	0	0	0	0	0	0	0	0	0	0	0	0	0	0	0	0	0	0	0	0	0	0	0	0	0	0	0	0	0	0	0	0	0	0
hsa-miR-1270(2)	0	0	0	0	0	0	0	0	0	0	0	0	0	0	0	0	0	0	0	0	0	0	0	0	0	0	0	0	0	0	0	0	0	0	0	0	0	0	0	0	0	0	0	0	0	0	0	0	0
hsa-miR-1270STAR(2)	0	0	0	0	0	0	0	0	0	0	0	0	0	0	0	0	0	0	0	0	0	0	0	0	0	0	0	0	0	0	0	0	0	0	0	0	0	0	0	0	0	0	0	0	0	0	0	0	0
hsa-miR-1271(1)	0	0	0	0	0	0	0	0	0	0	0	0	0	0	0	0	0	0	0	0	0	0	0	0	0	0	0	0	0	0	0	0	0	0	0	0	0	0	0	0	0	0	0	0	0	0	0	0	0
hsa-miR-1271STAR(1)	0	0	0	0	0	0	0	0	0	0	0	0	0	0	0	0	0	0	0	0	0	0	0	0	0	0	0	0	0	0	0	0	0	0	0	0	0	0	0	0	0	0	0	0	0	0	0	0	0
hsa-miR-1276(1)	0	0	0	0	0	0	0	0	0	0	0	0	0	0	0	0	0	0	0	0	0	0	0	0	0	0	0	0	0	0	0	0	0	0	0	0	0	0	0	0	0	0	0	0	0	0	0	0	0
hsa-miR-1276STAR(1)	0	0	0	0	0	0	0	0	0	0	0	0	0	0	0	0	0	0	0	0	0	0	0	0	0	0	0	0	0	0	0	0	0	0	0	0	0	0	0	0	0	0	0	0	0	0	0	0	0
hsa-miR-1277-3p(1)	0	0	0	0	0	0	0	0	0	0	0	0	0	0	0	0	0	0	0	0	0	0	0	0	0	0	0	0	0	0	0	0	0	0	0	0	0	0	0	0	0	0	0	0	0	0	0	0	0
hsa-miR-1278(1)	0	0	0	0	0	0	0	0	0	0	0	0	0	0	0	0	0	0	0	0	0	0	0	0	0	0	0	0	0	0	0	0	0	0	0	0	0	0	0	0	0	0	0	0	0	0	0	0	0
hsa-miR-1278STAR(1)	0	0	0	0	0	0	0	0	0	0	0	0	0	0	0	0	0	0	0	0	0	0	0	0	0	0	0	0	0	0	0	0	0	0	0	0	0	0	0	0	0	0	0	0	0	0	0	0	0
hsa-miR-128-1STAR(1)	0	0	0	0	0	0	0	0	0	0	0	0	0	0	0	0	0	0	0	0	0	0	0	0	0	0	0	0	0	0	0	0	0	0	0	0	0	0	0	0	0	0	0	0	0	0	0	0	0
hsa-miR-128-2STAR(1)	0	0	0	0	0	0	0	0	0	0	0	0	0	0	0	0	0	0	0	0	0	0	0	0	0	0	0	0	0	0	0	0	0	0	0	0	0	0	0	0	0	0	0	0	0	0	0	0	0
hsa-miR-1283-1-3p(1)	0	0	0	0	0	0	0	0	0	0	0	0	0	0	0	0	0	0	0	0	0	0	0	0	0	0	0	0	0	0	0	0	0	0	0	0	0	0	0	0	0	0	0	0	0	0	0	0	0
hsa-miR-1283-2-3p(1)	0	0	0	0	0	0	0	0	0	0	0	0	0	0	0	0	0	0	0	0	0	0	0	0	0	0	0	0	0	0	0	0	0	0	0	0	0	0	0	0	0	0	0	0	0	0	0	0	0
hsa-miR-1283-5p(2)	0	0	0	0	0	0	0	0	0	0	0	0	0	0	0	0	0	0	0	0	0	0	0	0	0	0	0	0	0	0	0	0	0	0	0	0	0	0	0	0	0	0	0	0	0	0	0	0	0
hsa-miR-1284-3p(1)	0	0	0	0	0	0	0	0	0	0	0	0	0	0	0	0	0	0	0	0	0	0	0	0	0	0	0	0	0	0	0	0	0	0	0	0	0	0	0	0	0	0	0	0	0	0	0	0	0
hsa-miR-1284-5p(1)	0	0	0	0	0	0	0	0	0	0	0	0	0	0	0	0	0	0	0	0	0	0	0	0	0	0	0	0	0	0	0	0	0	0	0	0	0	0	0	0	0	0	0	0	0	0	0	0	0
hsa-miR-1286(1)	0	0	0	0	0	0	0	0	0	0	0	0	0	0	0	0	0	0	0	0	0	0	0	0	0	0	0	0	0	0	0	0	0	0	0	0	0	0	0	0	0	0	0	0	0	0	0	0	0
hsa-miR-1287STAR(1)	0	0	0	0	0	0	0	0	0	0	0	0	0	0	0	0	0	0	0	0	0	0	0	0	0	0	0	0	0	0	0	0	0	0	0	0	0	0	0	0	0	0	0	0	0	0	0	0	0
hsa-miR-1289-1-3p(1)	0	0	0	0	0	0	0	0	0	0	0	0	0	0	0	0	0	0	0	0	0	0	0	0	0	0	0	0	0	0	0	0	0	0	0	0	0	0	0	0	0	0	0	0	0	0	0	0	0
hsa-miR-1289-1-5p(1)	0	0	0	0	0	0	0	0	0	0	0	0	0	0	0	0	0	0	0	0	0	0	0	0	0	0	0	0	0	0	0	0	0	0	0	0	0	0	0	0	0	0	0	0	0	0	0	0	0
hsa-miR-1294(1)	0	0	0	0	0	0	0	0	0	0	0	0	0	0	0	0	0	0	0	0	0	0	0	0	0	0	0	0	0	0	0	0	0	0	0	0	0	0	0	0	0	0	0	0	0	0	0	0	0
hsa-miR-1294STAR(1)	0	0	0	0	0	0	0	0	0	0	0	0	0	0	0	0	0	0	0	0	0	0	0	0	0	0	0	0	0	0	0	0	0	0	0	0	0	0	0	0	0	0	0	0	0	0	0	0	0
hsa-miR-1295(1)	0	0	0	0	0	0	0	0	0	0	0	0	0	0	0	0	0	0	0	0	0	0	0	0	0	0	0	0	0	0	0	0	0	0	0	0	0	0	0	0	0	0	0	0	0	0	0	0	0
hsa-miR-1295STAR(1)	0	0	0	0	0	0	0	0	0	0	0	0	0	0	0	0	0	0	0	0	0	0	0	0	0	0	0	0	0	0	0	0	0	0	0	0	0	0	0	0	0	0	0	0	0	0	0	0	0
hsa-miR-1301STAR(1)	0	0	0	0	0	0	0	0	0	0	0	0	0	0	0	0	0	0	0	0	0	0	0	0	0	0	0	0	0	0	0	0	0	0	0	0	0	0	0	0	0	0	0	0	0	0	0	0	0
hsa-miR-1303(1)	0	0	0	0	0	0	0	0	0	0	0	0	0	0	0	0	0	0	0	0	0	0	0	0	0	0	0	0	0	0	0	0	0	0	0	0	0	0	0	0	0	0	0	0	0	0	0	0	0
hsa-miR-1303STAR(1)	0	0	0	0	0	0	0	0	0	0	0	0	0	0	0	0	0	0	0	0	0	0	0	0	0	0	0	0	0	0	0	0	0	0	0	0	0	0	0	0	0	0	0	0	0	0	0	0	0
hsa-miR-1304-3p(1)	0	0	0	0	0	0	0	0	0	0	0	0	0	0	0	0	0	0	0	0	0	0	0	0	0	0	0	0	0	0	0	0	0	0	0	0	0	0	0	0	0	0	0	0	0	0	0	0	0
hsa-miR-1304-5p(1)	0	0	0	0	0	0	0	0	0	0	0	0	0	0	0	0	0	0	0	0	0	0	0	0	0	0	0	0	0	0	0	0	0	0	0	0	0	0	0	0	0	0	0	0	0	0	0	0	0
hsa-miR-1305(1)	0	0	0	0	0	0	0	0	0	0	0	0	0	0	0	0	0	0	0	0	0	0	0	0	0	0	0	0	0	0	0	0	0	0	0	0	0	0	0	0	0	0	0	0	0	0	0	0	0
hsa-miR-1305STAR(1)	0	0	0	0	0	0	0	0	0	0	0	0	0	0	0	0	0	0	0	0	0	0	0	0	0	0	0	0	0	0	0	0	0	0	0	0	0	0	0	0	0	0	0	0	0	0	0	0	0
hsa-miR-130aSTAR(1)	0	0	0	0	0	0	0	0	0	0	0	0	0	0	0	0	0	0	0	0	0	0	0	0	0	0	0	0	0	0	0	0	0	0	0	0	0	0	0	0	0	0	0	0	0	0	0	0	0
hsa-miR-1323(1)	0	0	0	0	0	0	0	0	0	0	0	0	0	0	0	0	0	0	0	0	0	0	0	0	0	0	0	0	0	0	0	0	0	0	0	0	0	0	0	0	0	0	0	0	0	0	0	0	0
hsa-miR-1323STAR(1)	0	0	0	0	0	0	0	0	0	0	0	0	0	0	0	0	0	0	0	0	0	0	0	0	0	0	0	0	0	0	0	0	0	0	0	0	0	0	0	0	0	0	0	0	0	0	0	0	0
hsa-miR-134STAR(1)	0	0	0	0	0	0	0	0	0	0	0	0	0	0	0	0	0	0	0	0	0	0	0	0	0	0	0	0	0	0	0	0	0	0	0	0	0	0	0	0	0	0	0	0	0	0	0	0	0
hsa-miR-135a-1STAR(1)	0	0	0	0	0	0	0	0	0	0	0	0	0	0	0	0	0	0	0	0	0	0	0	0	0	0	0	0	0	0	0	0	0	0	0	0	0	0	0	0	0	0	0	0	0	0	0	0	0
hsa-miR-135a-2STAR(1)	0	0	0	0	0	0	0	0	0	0	0	0	0	0	0	0	0	0	0	0	0	0	0	0	0	0	0	0	0	0	0	0	0	0	0	0	0	0	0	0	0	0	0	0	0	0	0	0	0
hsa-miR-135bSTAR(1)	0	0	0	0	0	0	0	0	0	0	0	0	0	0	0	0	0	0	0	0	0	0	0	0	0	0	0	0	0	0	0	0	0	0	0	0	0	0	0	0	0	0	0	0	0	0	0	0	0
hsa-miR-137STAR(1)	0	0	0	0	0	0	0	0	0	0	0	0	0	0	0	0	0	0	0	0	0	0	0	0	0	0	0	0	0	0	0	0	0	0	0	0	0	0	0	0	0	0	0	0	0	0	0	0	0
hsa-miR-138-2STAR(1)	0	0	0	0	0	0	0	0	0	0	0	0	0	0	0	0	0	0	0	0	0	0	0	0	0	0	0	0	0	0	0	0	0	0	0	0	0	0	0	0	0	0	0	0	0	0	0	0	0
hsa-miR-139STAR(1)	0	0	0	0	0	0	0	0	0	0	0	0	0	0	0	0	0	0	0	0	0	0	0	0	0	0	0	0	0	0	0	0	0	0	0	0	0	0	0	0	0	0	0	0	0	0	0	0	0
hsa-miR-141STAR(1)	0	0	0	0	0	0	0	0	0	0	0	0	0	0	0	0	0	0	0	0	0	0	0	0	0	0	0	0	0	0	0	0	0	0	0	0	0	0	0	0	0	0	0	0	0	0	0	0	0
hsa-miR-1468STAR(1)	0	0	0	0	0	0	0	0	0	0	0	0	0	0	0	0	0	0	0	0	0	0	0	0	0	0	0	0	0	0	0	0	0	0	0	0	0	0	0	0	0	0	0	0	0	0	0	0	0
hsa-miR-146aSTAR(1)	0	0	0	0	0	0	0	0	0	0	0	0	0	0	0	0	0	0	0	0	0	0	0	0	0	0	0	0	0	0	0	0	0	0	0	0	0	0	0	0	0	0	0	0	0	0	0	0	0
hsa-miR-147STAR(1)	0	0	0	0	0	0	0	0	0	0	0	0	0	0	0	0	0	0	0	0	0	0	0	0	0	0	0	0	0	0	0	0	0	0	0	0	0	0	0	0	0	0	0	0	0	0	0	0	0
hsa-miR-150STAR(1)	0	0	0	0	0	0	0	0	0	0	0	0	0	0	0	0	0	0	0	0	0	0	0	0	0	0	0	0	0	0	0	0	0	0	0	0	0	0	0	0	0	0	0	0	0	0	0	0	0
hsa-miR-152STAR(1)	0	0	0	0	0	0	0	0	0	0	0	0	0	0	0	0	0	0	0	0	0	0	0	0	0	0	0	0	0	0	0	0	0	0	0	0	0	0	0	0	0	0	0	0	0	0	0	0	0
hsa-miR-1537(1)	0	0	0	0	0	0	0	0	0	0	0	0	0	0	0	0	0	0	0	0	0	0	0	0	0	0	0	0	0	0	0	0	0	0	0	0	0	0	0	0	0	0	0	0	0	0	0	0	0
hsa-miR-1537STAR(1)	0	0	0	0	0	0	0	0	0	0	0	0	0	0	0	0	0	0	0	0	0	0	0	0	0	0	0	0	0	0	0	0	0	0	0	0	0	0	0	0	0	0	0	0	0	0	0	0	0
hsa-miR-155STAR(1)	0	0	0	0	0	0	0	0	0	0	0	0	0	0	0	0	0	0	0	0	0	0	0	0	0	0	0	0	0	0	0	0	0	0	0	0	0	0	0	0	0	0	0	0	0	0	0	0	0
hsa-miR-16-1STAR(1)	0	0	0	0	0	0	0	0	0	0	0	0	0	0	0	0	0	0	0	0	0	0	0	0	0	0	0	0	0	0	0	0	0	0	0	0	0	0	0	0	0	0	0	0	0	0	0	0	0
hsa-miR-181b-2STAR(1)	0	0	0	0	0	0	0	0	0	0	0	0	0	0	0	0	0	0	0	0	0	0	0	0	0	0	0	0	0	0	0	0	0	0	0	0	0	0	0	0	0	0	0	0	0	0	0	0	0
hsa-miR-181dSTAR(1)	0	0	0	0	0	0	0	0	0	0	0	0	0	0	0	0	0	0	0	0	0	0	0	0	0	0	0	0	0	0	0	0	0	0	0	0	0	0	0	0	0	0	0	0	0	0	0	0	0
hsa-miR-183STAR(1)	0	0	0	0	0	0	0	0	0	0	0	0	0	0	0	0	0	0	0	0	0	0	0	0	0	0	0	0	0	0	0	0	0	0	0	0	0	0	0	0	0	0	0	0	0	0	0	0	0
hsa-miR-184STAR(1)	0	0	0	0	0	0	0	0	0	0	0	0	0	0	0	0	0	0	0	0	0	0	0	0	0	0	0	0	0	0	0	0	0	0	0	0	0	0	0	0	0	0	0	0	0	0	0	0	0
hsa-miR-18bSTAR(1)	0	0	0	0	0	0	0	0	0	0	0	0	0	0	0	0	0	0	0	0	0	0	0	0	0	0	0	0	0	0	0	0	0	0	0	0	0	0	0	0	0	0	0	0	0	0	0	0	0
hsa-miR-190aSTAR(1)	0	0	0	0	0	0	0	0	0	0	0	0	0	0	0	0	0	0	0	0	0	0	0	0	0	0	0	0	0	0	0	0	0	0	0	0	0	0	0	0	0	0	0	0	0	0	0	0	0
hsa-miR-1910(1)	0	0	0	0	0	0	0	0	0	0	0	0	0	0	0	0	0	0	0	0	0	0	0	0	0	0	0	0	0	0	0	0	0	0	0	0	0	0	0	0	0	0	0	0	0	0	0	0	0
hsa-miR-1910STAR(1)	0	0	0	0	0	0	0	0	0	0	0	0	0	0	0	0	0	0	0	0	0	0	0	0	0	0	0	0	0	0	0	0	0	0	0	0	0	0	0	0	0	0	0	0	0	0	0	0	0
hsa-miR-1911(1)	0	0	0	0	0	0	0	0	0	0	0	0	0	0	0	0	0	0	0	0	0	0	0	0	0	0	0	0	0	0	0	0	0	0	0	0	0	0	0	0	0	0	0	0	0	0	0	0	0
hsa-miR-1911STAR(1)	0	0	0	0	0	0	0	0	0	0	0	0	0	0	0	0	0	0	0	0	0	0	0	0	0	0	0	0	0	0	0	0	0	0	0	0	0	0	0	0	0	0	0	0	0	0	0	0	0
hsa-miR-1912-3p(1)	0	0	0	0	0	0	0	0	0	0	0	0	0	0	0	0	0	0	0	0	0	0	0	0	0	0	0	0	0	0	0	0	0	0	0	0	0	0	0	0	0	0	0	0	0	0	0	0	0
hsa-miR-1912-5p(1)	0	0	0	0	0	0	0	0	0	0	0	0	0	0	0	0	0	0	0	0	0	0	0	0	0	0	0	0	0	0	0	0	0	0	0	0	0	0	0	0	0	0	0	0	0	0	0	0	0
hsa-miR-1914-3p(1)	0	0	0	0	0	0	0	0	0	0	0	0	0	0	0	0	0	0	0	0	0	0	0	0	0	0	0	0	0	0	0	0	0	0	0	0	0	0	0	0	0	0	0	0	0	0	0	0	0
hsa-miR-1914-5p(1)	0	0	0	0	0	0	0	0	0	0	0	0	0	0	0	0	0	0	0	0	0	0	0	0	0	0	0	0	0	0	0	0	0	0	0	0	0	0	0	0	0	0	0	0	0	0	0	0	0
hsa-miR-192STAR(1)	0	0	0	0	0	0	0	0	0	0	0	0	0	0	0	0	0	0	0	0	0	0	0	0	0	0	0	0	0	0	0	0	0	0	0	0	0	0	0	0	0	0	0	0	0	0	0	0	0
hsa-miR-194-2STAR(1)	0	0	0	0	0	0	0	0	0	0	0	0	0	0	0	0	0	0	0	0	0	0	0	0	0	0	0	0	0	0	0	0	0	0	0	0	0	0	0	0	0	0	0	0	0	0	0	0	0
hsa-miR-196a-1STAR(1)	0	0	0	0	0	0	0	0	0	0	0	0	0	0	0	0	0	0	0	0	0	0	0	0	0	0	0	0	0	0	0	0	0	0	0	0	0	0	0	0	0	0	0	0	0	0	0	0	0
hsa-miR-196a-2STAR(1)	0	0	0	0	0	0	0	0	0	0	0	0	0	0	0	0	0	0	0	0	0	0	0	0	0	0	0	0	0	0	0	0	0	0	0	0	0	0	0	0	0	0	0	0	0	0	0	0	0
hsa-miR-197STAR(1)	0	0	0	0	0	0	0	0	0	0	0	0	0	0	0	0	0	0	0	0	0	0	0	0	0	0	0	0	0	0	0	0	0	0	0	0	0	0	0	0	0	0	0	0	0	0	0	0	0
hsa-miR-19aSTAR(1)	0	0	0	0	0	0	0	0	0	0	0	0	0	0	0	0	0	0	0	0	0	0	0	0	0	0	0	0	0	0	0	0	0	0	0	0	0	0	0	0	0	0	0	0	0	0	0	0	0
hsa-miR-19b-2STAR(1)	0	0	0	0	0	0	0	0	0	0	0	0	0	0	0	0	0	0	0	0	0	0	0	0	0	0	0	0	0	0	0	0	0	0	0	0	0	0	0	0	0	0	0	0	0	0	0	0	0
hsa-miR-200cSTAR(1)	0	0	0	0	0	0	0	0	0	0	0	0	0	0	0	0	0	0	0	0	0	0	0	0	0	0	0	0	0	0	0	0	0	0	0	0	0	0	0	0	0	0	0	0	0	0	0	0	0
hsa-miR-202STAR(1)	0	0	0	0	0	0	0	0	0	0	0	0	0	0	0	0	0	0	0	0	0	0	0	0	0	0	0	0	0	0	0	0	0	0	0	0	0	0	0	0	0	0	0	0	0	0	0	0	0
hsa-miR-205STAR(1)	0	0	0	0	0	0	0	0	0	0	0	0	0	0	0	0	0	0	0	0	0	0	0	0	0	0	0	0	0	0	0	0	0	0	0	0	0	0	0	0	0	0	0	0	0	0	0	0	0
hsa-miR-206STAR(1)	0	0	0	0	0	0	0	0	0	0	0	0	0	0	0	0	0	0	0	0	0	0	0	0	0	0	0	0	0	0	0	0	0	0	0	0	0	0	0	0	0	0	0	0	0	0	0	0	0
hsa-miR-208aSTAR(1)	0	0	0	0	0	0	0	0	0	0	0	0	0	0	0	0	0	0	0	0	0	0	0	0	0	0	0	0	0	0	0	0	0	0	0	0	0	0	0	0	0	0	0	0	0	0	0	0	0
hsa-miR-208b(1)	0	0	0	0	0	0	0	0	0	0	0	0	0	0	0	0	0	0	0	0	0	0	0	0	0	0	0	0	0	0	0	0	0	0	0	0	0	0	0	0	0	0	0	0	0	0	0	0	0
hsa-miR-208bSTAR(1)	0	0	0	0	0	0	0	0	0	0	0	0	0	0	0	0	0	0	0	0	0	0	0	0	0	0	0	0	0	0	0	0	0	0	0	0	0	0	0	0	0	0	0	0	0	0	0	0	0
hsa-miR-20bSTAR(1)	0	0	0	0	0	0	0	0	0	0	0	0	0	0	0	0	0	0	0	0	0	0	0	0	0	0	0	0	0	0	0	0	0	0	0	0	0	0	0	0	0	0	0	0	0	0	0	0	0
hsa-miR-210STAR(1)	0	0	0	0	0	0	0	0	0	0	0	0	0	0	0	0	0	0	0	0	0	0	0	0	0	0	0	0	0	0	0	0	0	0	0	0	0	0	0	0	0	0	0	0	0	0	0	0	0
hsa-miR-2110STAR(1)	0	0	0	0	0	0	0	0	0	0	0	0	0	0	0	0	0	0	0	0	0	0	0	0	0	0	0	0	0	0	0	0	0	0	0	0	0	0	0	0	0	0	0	0	0	0	0	0	0
hsa-miR-2113(1)	0	0	0	0	0	0	0	0	0	0	0	0	0	0	0	0	0	0	0	0	0	0	0	0	0	0	0	0	0	0	0	0	0	0	0	0	0	0	0	0	0	0	0	0	0	0	0	0	0
hsa-miR-2113STAR(1)	0	0	0	0	0	0	0	0	0	0	0	0	0	0	0	0	0	0	0	0	0	0	0	0	0	0	0	0	0	0	0	0	0	0	0	0	0	0	0	0	0	0	0	0	0	0	0	0	0
hsa-miR-2114(1)	0	0	0	0	0	0	0	0	0	0	0	0	0	0	0	0	0	0	0	0	0	0	0	0	0	0	0	0	0	0	0	0	0	0	0	0	0	0	0	0	0	0	0	0	0	0	0	0	0
hsa-miR-2114STAR(1)	0	0	0	0	0	0	0	0	0	0	0	0	0	0	0	0	0	0	0	0	0	0	0	0	0	0	0	0	0	0	0	0	0	0	0	0	0	0	0	0	0	0	0	0	0	0	0	0	0
hsa-miR-2116(1)	0	0	0	0	0	0	0	0	0	0	0	0	0	0	0	0	0	0	0	0	0	0	0	0	0	0	0	0	0	0	0	0	0	0	0	0	0	0	0	0	0	0	0	0	0	0	0	0	0
hsa-miR-2116STAR(1)	0	0	0	0	0	0	0	0	0	0	0	0	0	0	0	0	0	0	0	0	0	0	0	0	0	0	0	0	0	0	0	0	0	0	0	0	0	0	0	0	0	0	0	0	0	0	0	0	0
hsa-miR-211STAR(1)	0	0	0	0	0	0	0	0	0	0	0	0	0	0	0	0	0	0	0	0	0	0	0	0	0	0	0	0	0	0	0	0	0	0	0	0	0	0	0	0	0	0	0	0	0	0	0	0	0
hsa-miR-214-3p(1)	0	0	0	0	0	0	0	0	0	0	0	0	0	0	0	0	0	0	0	0	0	0	0	0	0	0	0	0	0	0	0	0	0	0	0	0	0	0	0	0	0	0	0	0	0	0	0	0	0
hsa-miR-214-5p(1)	0	0	0	0	0	0	0	0	0	0	0	0	0	0	0	0	0	0	0	0	0	0	0	0	0	0	0	0	0	0	0	0	0	0	0	0	0	0	0	0	0	0	0	0	0	0	0	0	0
hsa-miR-215STAR(1)	0	0	0	0	0	0	0	0	0	0	0	0	0	0	0	0	0	0	0	0	0	0	0	0	0	0	0	0	0	0	0	0	0	0	0	0	0	0	0	0	0	0	0	0	0	0	0	0	0
hsa-miR-216aSTAR(1)	0	0	0	0	0	0	0	0	0	0	0	0	0	0	0	0	0	0	0	0	0	0	0	0	0	0	0	0	0	0	0	0	0	0	0	0	0	0	0	0	0	0	0	0	0	0	0	0	0
hsa-miR-216b(1)	0	0	0	0	0	0	0	0	0	0	0	0	0	0	0	0	0	0	0	0	0	0	0	0	0	0	0	0	0	0	0	0	0	0	0	0	0	0	0	0	0	0	0	0	0	0	0	0	0
hsa-miR-216bSTAR(1)	0	0	0	0	0	0	0	0	0	0	0	0	0	0	0	0	0	0	0	0	0	0	0	0	0	0	0	0	0	0	0	0	0	0	0	0	0	0	0	0	0	0	0	0	0	0	0	0	0
hsa-miR-217STAR(1)	0	0	0	0	0	0	0	0	0	0	0	0	0	0	0	0	0	0	0	0	0	0	0	0	0	0	0	0	0	0	0	0	0	0	0	0	0	0	0	0	0	0	0	0	0	0	0	0	0
hsa-miR-219-1-3p(1)	0	0	0	0	0	0	0	0	0	0	0	0	0	0	0	0	0	0	0	0	0	0	0	0	0	0	0	0	0	0	0	0	0	0	0	0	0	0	0	0	0	0	0	0	0	0	0	0	0
hsa-miR-2276-3p(1)	0	0	0	0	0	0	0	0	0	0	0	0	0	0	0	0	0	0	0	0	0	0	0	0	0	0	0	0	0	0	0	0	0	0	0	0	0	0	0	0	0	0	0	0	0	0	0	0	0
hsa-miR-2276-5p(1)	0	0	0	0	0	0	0	0	0	0	0	0	0	0	0	0	0	0	0	0	0	0	0	0	0	0	0	0	0	0	0	0	0	0	0	0	0	0	0	0	0	0	0	0	0	0	0	0	0
hsa-miR-2277-3p(1)	0	0	0	0	0	0	0	0	0	0	0	0	0	0	0	0	0	0	0	0	0	0	0	0	0	0	0	0	0	0	0	0	0	0	0	0	0	0	0	0	0	0	0	0	0	0	0	0	0
hsa-miR-2278(1)	0	0	0	0	0	0	0	0	0	0	0	0	0	0	0	0	0	0	0	0	0	0	0	0	0	0	0	0	0	0	0	0	0	0	0	0	0	0	0	0	0	0	0	0	0	0	0	0	0
hsa-miR-2278STAR(1)	0	0	0	0	0	0	0	0	0	0	0	0	0	0	0	0	0	0	0	0	0	0	0	0	0	0	0	0	0	0	0	0	0	0	0	0	0	0	0	0	0	0	0	0	0	0	0	0	0
hsa-miR-2355-3p(1)	0	0	0	0	0	0	0	0	0	0	0	0	0	0	0	0	0	0	0	0	0	0	0	0	0	0	0	0	0	0	0	0	0	0	0	0	0	0	0	0	0	0	0	0	0	0	0	0	0
hsa-miR-2355-5p(1)	0	0	0	0	0	0	0	0	0	0	0	0	0	0	0	0	0	0	0	0	0	0	0	0	0	0	0	0	0	0	0	0	0	0	0	0	0	0	0	0	0	0	0	0	0	0	0	0	0
hsa-miR-2467(1)	0	0	0	0	0	0	0	0	0	0	0	0	0	0	0	0	0	0	0	0	0	0	0	0	0	0	0	0	0	0	0	0	0	0	0	0	0	0	0	0	0	0	0	0	0	0	0	0	0
hsa-miR-2467STAR(1)	0	0	0	0	0	0	0	0	0	0	0	0	0	0	0	0	0	0	0	0	0	0	0	0	0	0	0	0	0	0	0	0	0	0	0	0	0	0	0	0	0	0	0	0	0	0	0	0	0
hsa-miR-25STAR(1)	0	0	0	0	0	0	0	0	0	0	0	0	0	0	0	0	0	0	0	0	0	0	0	0	0	0	0	0	0	0	0	0	0	0	0	0	0	0	0	0	0	0	0	0	0	0	0	0	0
hsa-miR-2681(1)	0	0	0	0	0	0	0	0	0	0	0	0	0	0	0	0	0	0	0	0	0	0	0	0	0	0	0	0	0	0	0	0	0	0	0	0	0	0	0	0	0	0	0	0	0	0	0	0	0
hsa-miR-2681STAR(1)	0	0	0	0	0	0	0	0	0	0	0	0	0	0	0	0	0	0	0	0	0	0	0	0	0	0	0	0	0	0	0	0	0	0	0	0	0	0	0	0	0	0	0	0	0	0	0	0	0
hsa-miR-26a-2STAR(1)	0	0	0	0	0	0	0	0	0	0	0	0	0	0	0	0	0	0	0	0	0	0	0	0	0	0	0	0	0	0	0	0	0	0	0	0	0	0	0	0	0	0	0	0	0	0	0	0	0
hsa-miR-296-5p(1)	0	0	0	0	0	0	0	0	0	0	0	0	0	0	0	0	0	0	0	0	0	0	0	0	0	0	0	0	0	0	0	0	0	0	0	0	0	0	0	0	0	0	0	0	0	0	0	0	0
hsa-miR-301aSTAR(1)	0	0	0	0	0	0	0	0	0	0	0	0	0	0	0	0	0	0	0	0	0	0	0	0	0	0	0	0	0	0	0	0	0	0	0	0	0	0	0	0	0	0	0	0	0	0	0	0	0
hsa-miR-301bSTAR(1)	0	0	0	0	0	0	0	0	0	0	0	0	0	0	0	0	0	0	0	0	0	0	0	0	0	0	0	0	0	0	0	0	0	0	0	0	0	0	0	0	0	0	0	0	0	0	0	0	0
hsa-miR-302a-3p(1)	0	0	0	0	0	0	0	0	0	0	0	0	0	0	0	0	0	0	0	0	0	0	0	0	0	0	0	0	0	0	0	0	0	0	0	0	0	0	0	0	0	0	0	0	0	0	0	0	0
hsa-miR-302bSTAR(1)	0	0	0	0	0	0	0	0	0	0	0	0	0	0	0	0	0	0	0	0	0	0	0	0	0	0	0	0	0	0	0	0	0	0	0	0	0	0	0	0	0	0	0	0	0	0	0	0	0
hsa-miR-302c(1)	0	0	0	0	0	0	0	0	0	0	0	0	0	0	0	0	0	0	0	0	0	0	0	0	0	0	0	0	0	0	0	0	0	0	0	0	0	0	0	0	0	0	0	0	0	0	0	0	0
hsa-miR-302cSTAR(1)	0	0	0	0	0	0	0	0	0	0	0	0	0	0	0	0	0	0	0	0	0	0	0	0	0	0	0	0	0	0	0	0	0	0	0	0	0	0	0	0	0	0	0	0	0	0	0	0	0
hsa-miR-302d(1)	0	0	0	0	0	0	0	0	0	0	0	0	0	0	0	0	0	0	0	0	0	0	0	0	0	0	0	0	0	0	0	0	0	0	0	0	0	0	0	0	0	0	0	0	0	0	0	0	0
hsa-miR-302dSTAR(1)	0	0	0	0	0	0	0	0	0	0	0	0	0	0	0	0	0	0	0	0	0	0	0	0	0	0	0	0	0	0	0	0	0	0	0	0	0	0	0	0	0	0	0	0	0	0	0	0	0
hsa-miR-3064-3p(1)	0	0	0	0	0	0	0	0	0	0	0	0	0	0	0	0	0	0	0	0	0	0	0	0	0	0	0	0	0	0	0	0	0	0	0	0	0	0	0	0	0	0	0	0	0	0	0	0	0
hsa-miR-3064-5p(1)	0	0	0	0	0	0	0	0	0	0	0	0	0	0	0	0	0	0	0	0	0	0	0	0	0	0	0	0	0	0	0	0	0	0	0	0	0	0	0	0	0	0	0	0	0	0	0	0	0
hsa-miR-3065-3p(1)	0	0	0	0	0	0	0	0	0	0	0	0	0	0	0	0	0	0	0	0	0	0	0	0	0	0	0	0	0	0	0	0	0	0	0	0	0	0	0	0	0	0	0	0	0	0	0	0	0
hsa-miR-3074-3p(1)	0	0	0	0	0	0	0	0	0	0	0	0	0	0	0	0	0	0	0	0	0	0	0	0	0	0	0	0	0	0	0	0	0	0	0	0	0	0	0	0	0	0	0	0	0	0	0	0	0
hsa-miR-3074-5p(1)	0	0	0	0	0	0	0	0	0	0	0	0	0	0	0	0	0	0	0	0	0	0	0	0	0	0	0	0	0	0	0	0	0	0	0	0	0	0	0	0	0	0	0	0	0	0	0	0	0
hsa-miR-3117STAR(1)	0	0	0	0	0	0	0	0	0	0	0	0	0	0	0	0	0	0	0	0	0	0	0	0	0	0	0	0	0	0	0	0	0	0	0	0	0	0	0	0	0	0	0	0	0	0	0	0	0
hsa-miR-3120(1)	0	0	0	0	0	0	0	0	0	0	0	0	0	0	0	0	0	0	0	0	0	0	0	0	0	0	0	0	0	0	0	0	0	0	0	0	0	0	0	0	0	0	0	0	0	0	0	0	0
hsa-miR-3120STAR(1)	0	0	0	0	0	0	0	0	0	0	0	0	0	0	0	0	0	0	0	0	0	0	0	0	0	0	0	0	0	0	0	0	0	0	0	0	0	0	0	0	0	0	0	0	0	0	0	0	0
hsa-miR-3124(1)	0	0	0	0	0	0	0	0	0	0	0	0	0	0	0	0	0	0	0	0	0	0	0	0	0	0	0	0	0	0	0	0	0	0	0	0	0	0	0	0	0	0	0	0	0	0	0	0	0
hsa-miR-3124STAR(1)	0	0	0	0	0	0	0	0	0	0	0	0	0	0	0	0	0	0	0	0	0	0	0	0	0	0	0	0	0	0	0	0	0	0	0	0	0	0	0	0	0	0	0	0	0	0	0	0	0
hsa-miR-3126-3p(1)	0	0	0	0	0	0	0	0	0	0	0	0	0	0	0	0	0	0	0	0	0	0	0	0	0	0	0	0	0	0	0	0	0	0	0	0	0	0	0	0	0	0	0	0	0	0	0	0	0
hsa-miR-3126-5p(1)	0	0	0	0	0	0	0	0	0	0	0	0	0	0	0	0	0	0	0	0	0	0	0	0	0	0	0	0	0	0	0	0	0	0	0	0	0	0	0	0	0	0	0	0	0	0	0	0	0
hsa-miR-3128(1)	0	0	0	0	0	0	0	0	0	0	0	0	0	0	0	0	0	0	0	0	0	0	0	0	0	0	0	0	0	0	0	0	0	0	0	0	0	0	0	0	0	0	0	0	0	0	0	0	0
hsa-miR-3130-3p(1)	0	0	0	0	0	0	0	0	0	0	0	0	0	0	0	0	0	0	0	0	0	0	0	0	0	0	0	0	0	0	0	0	0	0	0	0	0	0	0	0	0	0	0	0	0	0	0	0	0
hsa-miR-3130-5p(1)	0	0	0	0	0	0	0	0	0	0	0	0	0	0	0	0	0	0	0	0	0	0	0	0	0	0	0	0	0	0	0	0	0	0	0	0	0	0	0	0	0	0	0	0	0	0	0	0	0
hsa-miR-3132-3p(1)	0	0	0	0	0	0	0	0	0	0	0	0	0	0	0	0	0	0	0	0	0	0	0	0	0	0	0	0	0	0	0	0	0	0	0	0	0	0	0	0	0	0	0	0	0	0	0	0	0
hsa-miR-3132-5p(1)	0	0	0	0	0	0	0	0	0	0	0	0	0	0	0	0	0	0	0	0	0	0	0	0	0	0	0	0	0	0	0	0	0	0	0	0	0	0	0	0	0	0	0	0	0	0	0	0	0
hsa-miR-3136(1)	0	0	0	0	0	0	0	0	0	0	0	0	0	0	0	0	0	0	0	0	0	0	0	0	0	0	0	0	0	0	0	0	0	0	0	0	0	0	0	0	0	0	0	0	0	0	0	0	0
hsa-miR-3136STAR(1)	0	0	0	0	0	0	0	0	0	0	0	0	0	0	0	0	0	0	0	0	0	0	0	0	0	0	0	0	0	0	0	0	0	0	0	0	0	0	0	0	0	0	0	0	0	0	0	0	0
hsa-miR-3138-3p(1)	0	0	0	0	0	0	0	0	0	0	0	0	0	0	0	0	0	0	0	0	0	0	0	0	0	0	0	0	0	0	0	0	0	0	0	0	0	0	0	0	0	0	0	0	0	0	0	0	0
hsa-miR-3138-5p(1)	0	0	0	0	0	0	0	0	0	0	0	0	0	0	0	0	0	0	0	0	0	0	0	0	0	0	0	0	0	0	0	0	0	0	0	0	0	0	0	0	0	0	0	0	0	0	0	0	0
hsa-miR-3139(1)	0	0	0	0	0	0	0	0	0	0	0	0	0	0	0	0	0	0	0	0	0	0	0	0	0	0	0	0	0	0	0	0	0	0	0	0	0	0	0	0	0	0	0	0	0	0	0	0	0
hsa-miR-3139STAR(1)	0	0	0	0	0	0	0	0	0	0	0	0	0	0	0	0	0	0	0	0	0	0	0	0	0	0	0	0	0	0	0	0	0	0	0	0	0	0	0	0	0	0	0	0	0	0	0	0	0
hsa-miR-3140-3p(1)	0	0	0	0	0	0	0	0	0	0	0	0	0	0	0	0	0	0	0	0	0	0	0	0	0	0	0	0	0	0	0	0	0	0	0	0	0	0	0	0	0	0	0	0	0	0	0	0	0
hsa-miR-3140-5p(1)	0	0	0	0	0	0	0	0	0	0	0	0	0	0	0	0	0	0	0	0	0	0	0	0	0	0	0	0	0	0	0	0	0	0	0	0	0	0	0	0	0	0	0	0	0	0	0	0	0
hsa-miR-3144STAR(1)	0	0	0	0	0	0	0	0	0	0	0	0	0	0	0	0	0	0	0	0	0	0	0	0	0	0	0	0	0	0	0	0	0	0	0	0	0	0	0	0	0	0	0	0	0	0	0	0	0
hsa-miR-3145-5p(1)	0	0	0	0	0	0	0	0	0	0	0	0	0	0	0	0	0	0	0	0	0	0	0	0	0	0	0	0	0	0	0	0	0	0	0	0	0	0	0	0	0	0	0	0	0	0	0	0	0
hsa-miR-3146(1)	0	0	0	0	0	0	0	0	0	0	0	0	0	0	0	0	0	0	0	0	0	0	0	0	0	0	0	0	0	0	0	0	0	0	0	0	0	0	0	0	0	0	0	0	0	0	0	0	0
hsa-miR-3146STAR(1)	0	0	0	0	0	0	0	0	0	0	0	0	0	0	0	0	0	0	0	0	0	0	0	0	0	0	0	0	0	0	0	0	0	0	0	0	0	0	0	0	0	0	0	0	0	0	0	0	0
hsa-miR-3150-3p(1)	0	0	0	0	0	0	0	0	0	0	0	0	0	0	0	0	0	0	0	0	0	0	0	0	0	0	0	0	0	0	0	0	0	0	0	0	0	0	0	0	0	0	0	0	0	0	0	0	0
hsa-miR-3150-5p(1)	0	0	0	0	0	0	0	0	0	0	0	0	0	0	0	0	0	0	0	0	0	0	0	0	0	0	0	0	0	0	0	0	0	0	0	0	0	0	0	0	0	0	0	0	0	0	0	0	0
hsa-miR-3151-3p(1)	0	0	0	0	0	0	0	0	0	0	0	0	0	0	0	0	0	0	0	0	0	0	0	0	0	0	0	0	0	0	0	0	0	0	0	0	0	0	0	0	0	0	0	0	0	0	0	0	0
hsa-miR-3152(1)	0	0	0	0	0	0	0	0	0	0	0	0	0	0	0	0	0	0	0	0	0	0	0	0	0	0	0	0	0	0	0	0	0	0	0	0	0	0	0	0	0	0	0	0	0	0	0	0	0
hsa-miR-3152STAR(1)	0	0	0	0	0	0	0	0	0	0	0	0	0	0	0	0	0	0	0	0	0	0	0	0	0	0	0	0	0	0	0	0	0	0	0	0	0	0	0	0	0	0	0	0	0	0	0	0	0
hsa-miR-3155-3p(1)	0	0	0	0	0	0	0	0	0	0	0	0	0	0	0	0	0	0	0	0	0	0	0	0	0	0	0	0	0	0	0	0	0	0	0	0	0	0	0	0	0	0	0	0	0	0	0	0	0
hsa-miR-3155-5p(1)	0	0	0	0	0	0	0	0	0	0	0	0	0	0	0	0	0	0	0	0	0	0	0	0	0	0	0	0	0	0	0	0	0	0	0	0	0	0	0	0	0	0	0	0	0	0	0	0	0
hsa-miR-3157-3p(1)	0	0	0	0	0	0	0	0	0	0	0	0	0	0	0	0	0	0	0	0	0	0	0	0	0	0	0	0	0	0	0	0	0	0	0	0	0	0	0	0	0	0	0	0	0	0	0	0	0
hsa-miR-3157-5p(1)	0	0	0	0	0	0	0	0	0	0	0	0	0	0	0	0	0	0	0	0	0	0	0	0	0	0	0	0	0	0	0	0	0	0	0	0	0	0	0	0	0	0	0	0	0	0	0	0	0
hsa-miR-3158STAR(1)	0	0	0	0	0	0	0	0	0	0	0	0	0	0	0	0	0	0	0	0	0	0	0	0	0	0	0	0	0	0	0	0	0	0	0	0	0	0	0	0	0	0	0	0	0	0	0	0	0
hsa-miR-3171-3p(1)	0	0	0	0	0	0	0	0	0	0	0	0	0	0	0	0	0	0	0	0	0	0	0	0	0	0	0	0	0	0	0	0	0	0	0	0	0	0	0	0	0	0	0	0	0	0	0	0	0
hsa-miR-3173STAR(1)	0	0	0	0	0	0	0	0	0	0	0	0	0	0	0	0	0	0	0	0	0	0	0	0	0	0	0	0	0	0	0	0	0	0	0	0	0	0	0	0	0	0	0	0	0	0	0	0	0
hsa-miR-3174(1)	0	0	0	0	0	0	0	0	0	0	0	0	0	0	0	0	0	0	0	0	0	0	0	0	0	0	0	0	0	0	0	0	0	0	0	0	0	0	0	0	0	0	0	0	0	0	0	0	0
hsa-miR-3174STAR(1)	0	0	0	0	0	0	0	0	0	0	0	0	0	0	0	0	0	0	0	0	0	0	0	0	0	0	0	0	0	0	0	0	0	0	0	0	0	0	0	0	0	0	0	0	0	0	0	0	0
hsa-miR-3175(1)	0	0	0	0	0	0	0	0	0	0	0	0	0	0	0	0	0	0	0	0	0	0	0	0	0	0	0	0	0	0	0	0	0	0	0	0	0	0	0	0	0	0	0	0	0	0	0	0	0
hsa-miR-3175STAR(1)	0	0	0	0	0	0	0	0	0	0	0	0	0	0	0	0	0	0	0	0	0	0	0	0	0	0	0	0	0	0	0	0	0	0	0	0	0	0	0	0	0	0	0	0	0	0	0	0	0
hsa-miR-3176STAR(1)	0	0	0	0	0	0	0	0	0	0	0	0	0	0	0	0	0	0	0	0	0	0	0	0	0	0	0	0	0	0	0	0	0	0	0	0	0	0	0	0	0	0	0	0	0	0	0	0	0
hsa-miR-3177(1)	0	0	0	0	0	0	0	0	0	0	0	0	0	0	0	0	0	0	0	0	0	0	0	0	0	0	0	0	0	0	0	0	0	0	0	0	0	0	0	0	0	0	0	0	0	0	0	0	0
hsa-miR-3177STAR(1)	0	0	0	0	0	0	0	0	0	0	0	0	0	0	0	0	0	0	0	0	0	0	0	0	0	0	0	0	0	0	0	0	0	0	0	0	0	0	0	0	0	0	0	0	0	0	0	0	0
hsa-miR-3183(1)	0	0	0	0	0	0	0	0	0	0	0	0	0	0	0	0	0	0	0	0	0	0	0	0	0	0	0	0	0	0	0	0	0	0	0	0	0	0	0	0	0	0	0	0	0	0	0	0	0
hsa-miR-3183STAR(1)	0	0	0	0	0	0	0	0	0	0	0	0	0	0	0	0	0	0	0	0	0	0	0	0	0	0	0	0	0	0	0	0	0	0	0	0	0	0	0	0	0	0	0	0	0	0	0	0	0
hsa-miR-3187(1)	0	0	0	0	0	0	0	0	0	0	0	0	0	0	0	0	0	0	0	0	0	0	0	0	0	0	0	0	0	0	0	0	0	0	0	0	0	0	0	0	0	0	0	0	0	0	0	0	0
hsa-miR-3189(1)	0	0	0	0	0	0	0	0	0	0	0	0	0	0	0	0	0	0	0	0	0	0	0	0	0	0	0	0	0	0	0	0	0	0	0	0	0	0	0	0	0	0	0	0	0	0	0	0	0
hsa-miR-3189STAR(1)	0	0	0	0	0	0	0	0	0	0	0	0	0	0	0	0	0	0	0	0	0	0	0	0	0	0	0	0	0	0	0	0	0	0	0	0	0	0	0	0	0	0	0	0	0	0	0	0	0
hsa-miR-3192(1)	0	0	0	0	0	0	0	0	0	0	0	0	0	0	0	0	0	0	0	0	0	0	0	0	0	0	0	0	0	0	0	0	0	0	0	0	0	0	0	0	0	0	0	0	0	0	0	0	0
hsa-miR-3192STAR(1)	0	0	0	0	0	0	0	0	0	0	0	0	0	0	0	0	0	0	0	0	0	0	0	0	0	0	0	0	0	0	0	0	0	0	0	0	0	0	0	0	0	0	0	0	0	0	0	0	0
hsa-miR-3193(1)	0	0	0	0	0	0	0	0	0	0	0	0	0	0	0	0	0	0	0	0	0	0	0	0	0	0	0	0	0	0	0	0	0	0	0	0	0	0	0	0	0	0	0	0	0	0	0	0	0
hsa-miR-3193STAR(1)	0	0	0	0	0	0	0	0	0	0	0	0	0	0	0	0	0	0	0	0	0	0	0	0	0	0	0	0	0	0	0	0	0	0	0	0	0	0	0	0	0	0	0	0	0	0	0	0	0
hsa-miR-3194-3p(1)	0	0	0	0	0	0	0	0	0	0	0	0	0	0	0	0	0	0	0	0	0	0	0	0	0	0	0	0	0	0	0	0	0	0	0	0	0	0	0	0	0	0	0	0	0	0	0	0	0
hsa-miR-3194-5p(1)	0	0	0	0	0	0	0	0	0	0	0	0	0	0	0	0	0	0	0	0	0	0	0	0	0	0	0	0	0	0	0	0	0	0	0	0	0	0	0	0	0	0	0	0	0	0	0	0	0
hsa-miR-3198(1)	0	0	0	0	0	0	0	0	0	0	0	0	0	0	0	0	0	0	0	0	0	0	0	0	0	0	0	0	0	0	0	0	0	0	0	0	0	0	0	0	0	0	0	0	0	0	0	0	0
hsa-miR-3198STAR(1)	0	0	0	0	0	0	0	0	0	0	0	0	0	0	0	0	0	0	0	0	0	0	0	0	0	0	0	0	0	0	0	0	0	0	0	0	0	0	0	0	0	0	0	0	0	0	0	0	0
hsa-miR-3200STAR(1)	0	0	0	0	0	0	0	0	0	0	0	0	0	0	0	0	0	0	0	0	0	0	0	0	0	0	0	0	0	0	0	0	0	0	0	0	0	0	0	0	0	0	0	0	0	0	0	0	0
hsa-miR-323b(1)	0	0	0	0	0	0	0	0	0	0	0	0	0	0	0	0	0	0	0	0	0	0	0	0	0	0	0	0	0	0	0	0	0	0	0	0	0	0	0	0	0	0	0	0	0	0	0	0	0
hsa-miR-323bSTAR(1)	0	0	0	0	0	0	0	0	0	0	0	0	0	0	0	0	0	0	0	0	0	0	0	0	0	0	0	0	0	0	0	0	0	0	0	0	0	0	0	0	0	0	0	0	0	0	0	0	0
hsa-miR-32STAR(1)	0	0	0	0	0	0	0	0	0	0	0	0	0	0	0	0	0	0	0	0	0	0	0	0	0	0	0	0	0	0	0	0	0	0	0	0	0	0	0	0	0	0	0	0	0	0	0	0	0
hsa-miR-331STAR(1)	0	0	0	0	0	0	0	0	0	0	0	0	0	0	0	0	0	0	0	0	0	0	0	0	0	0	0	0	0	0	0	0	0	0	0	0	0	0	0	0	0	0	0	0	0	0	0	0	0
hsa-miR-33aSTAR(1)	0	0	0	0	0	0	0	0	0	0	0	0	0	0	0	0	0	0	0	0	0	0	0	0	0	0	0	0	0	0	0	0	0	0	0	0	0	0	0	0	0	0	0	0	0	0	0	0	0
hsa-miR-33bSTAR(1)	0	0	0	0	0	0	0	0	0	0	0	0	0	0	0	0	0	0	0	0	0	0	0	0	0	0	0	0	0	0	0	0	0	0	0	0	0	0	0	0	0	0	0	0	0	0	0	0	0
hsa-miR-346STAR(1)	0	0	0	0	0	0	0	0	0	0	0	0	0	0	0	0	0	0	0	0	0	0	0	0	0	0	0	0	0	0	0	0	0	0	0	0	0	0	0	0	0	0	0	0	0	0	0	0	0
hsa-miR-34cSTAR(1)	0	0	0	0	0	0	0	0	0	0	0	0	0	0	0	0	0	0	0	0	0	0	0	0	0	0	0	0	0	0	0	0	0	0	0	0	0	0	0	0	0	0	0	0	0	0	0	0	0
hsa-miR-3591STAR(1)	0	0	0	0	0	0	0	0	0	0	0	0	0	0	0	0	0	0	0	0	0	0	0	0	0	0	0	0	0	0	0	0	0	0	0	0	0	0	0	0	0	0	0	0	0	0	0	0	0
hsa-miR-3605-3p(1)	0	0	0	0	0	0	0	0	0	0	0	0	0	0	0	0	0	0	0	0	0	0	0	0	0	0	0	0	0	0	0	0	0	0	0	0	0	0	0	0	0	0	0	0	0	0	0	0	0
hsa-miR-3605-5p(1)	0	0	0	0	0	0	0	0	0	0	0	0	0	0	0	0	0	0	0	0	0	0	0	0	0	0	0	0	0	0	0	0	0	0	0	0	0	0	0	0	0	0	0	0	0	0	0	0	0
hsa-miR-3612-3p(1)	0	0	0	0	0	0	0	0	0	0	0	0	0	0	0	0	0	0	0	0	0	0	0	0	0	0	0	0	0	0	0	0	0	0	0	0	0	0	0	0	0	0	0	0	0	0	0	0	0
hsa-miR-3612-5p(1)	0	0	0	0	0	0	0	0	0	0	0	0	0	0	0	0	0	0	0	0	0	0	0	0	0	0	0	0	0	0	0	0	0	0	0	0	0	0	0	0	0	0	0	0	0	0	0	0	0
hsa-miR-3614-3p(1)	0	0	0	0	0	0	0	0	0	0	0	0	0	0	0	0	0	0	0	0	0	0	0	0	0	0	0	0	0	0	0	0	0	0	0	0	0	0	0	0	0	0	0	0	0	0	0	0	0
hsa-miR-3614-5p(1)	0	0	0	0	0	0	0	0	0	0	0	0	0	0	0	0	0	0	0	0	0	0	0	0	0	0	0	0	0	0	0	0	0	0	0	0	0	0	0	0	0	0	0	0	0	0	0	0	0
hsa-miR-3617(1)	0	0	0	0	0	0	0	0	0	0	0	0	0	0	0	0	0	0	0	0	0	0	0	0	0	0	0	0	0	0	0	0	0	0	0	0	0	0	0	0	0	0	0	0	0	0	0	0	0
hsa-miR-3617STAR(1)	0	0	0	0	0	0	0	0	0	0	0	0	0	0	0	0	0	0	0	0	0	0	0	0	0	0	0	0	0	0	0	0	0	0	0	0	0	0	0	0	0	0	0	0	0	0	0	0	0
hsa-miR-3619-3p(1)	0	0	0	0	0	0	0	0	0	0	0	0	0	0	0	0	0	0	0	0	0	0	0	0	0	0	0	0	0	0	0	0	0	0	0	0	0	0	0	0	0	0	0	0	0	0	0	0	0
hsa-miR-3619-5p(1)	0	0	0	0	0	0	0	0	0	0	0	0	0	0	0	0	0	0	0	0	0	0	0	0	0	0	0	0	0	0	0	0	0	0	0	0	0	0	0	0	0	0	0	0	0	0	0	0	0
hsa-miR-363STAR(1)	0	0	0	0	0	0	0	0	0	0	0	0	0	0	0	0	0	0	0	0	0	0	0	0	0	0	0	0	0	0	0	0	0	0	0	0	0	0	0	0	0	0	0	0	0	0	0	0	0
hsa-miR-365-2STAR(1)	0	0	0	0	0	0	0	0	0	0	0	0	0	0	0	0	0	0	0	0	0	0	0	0	0	0	0	0	0	0	0	0	0	0	0	0	0	0	0	0	0	0	0	0	0	0	0	0	0
hsa-miR-3657(1)	0	0	0	0	0	0	0	0	0	0	0	0	0	0	0	0	0	0	0	0	0	0	0	0	0	0	0	0	0	0	0	0	0	0	0	0	0	0	0	0	0	0	0	0	0	0	0	0	0
hsa-miR-3657STAR(1)	0	0	0	0	0	0	0	0	0	0	0	0	0	0	0	0	0	0	0	0	0	0	0	0	0	0	0	0	0	0	0	0	0	0	0	0	0	0	0	0	0	0	0	0	0	0	0	0	0
hsa-miR-3659(1)	0	0	0	0	0	0	0	0	0	0	0	0	0	0	0	0	0	0	0	0	0	0	0	0	0	0	0	0	0	0	0	0	0	0	0	0	0	0	0	0	0	0	0	0	0	0	0	0	0
hsa-miR-3659STAR(1)	0	0	0	0	0	0	0	0	0	0	0	0	0	0	0	0	0	0	0	0	0	0	0	0	0	0	0	0	0	0	0	0	0	0	0	0	0	0	0	0	0	0	0	0	0	0	0	0	0
hsa-miR-3663-3p(1)	0	0	0	0	0	0	0	0	0	0	0	0	0	0	0	0	0	0	0	0	0	0	0	0	0	0	0	0	0	0	0	0	0	0	0	0	0	0	0	0	0	0	0	0	0	0	0	0	0
hsa-miR-3663-5p(1)	0	0	0	0	0	0	0	0	0	0	0	0	0	0	0	0	0	0	0	0	0	0	0	0	0	0	0	0	0	0	0	0	0	0	0	0	0	0	0	0	0	0	0	0	0	0	0	0	0
hsa-miR-3664-3p(1)	0	0	0	0	0	0	0	0	0	0	0	0	0	0	0	0	0	0	0	0	0	0	0	0	0	0	0	0	0	0	0	0	0	0	0	0	0	0	0	0	0	0	0	0	0	0	0	0	0
hsa-miR-3664-5p(1)	0	0	0	0	0	0	0	0	0	0	0	0	0	0	0	0	0	0	0	0	0	0	0	0	0	0	0	0	0	0	0	0	0	0	0	0	0	0	0	0	0	0	0	0	0	0	0	0	0
hsa-miR-3667-3p(1)	0	0	0	0	0	0	0	0	0	0	0	0	0	0	0	0	0	0	0	0	0	0	0	0	0	0	0	0	0	0	0	0	0	0	0	0	0	0	0	0	0	0	0	0	0	0	0	0	0
hsa-miR-3667-5p(1)	0	0	0	0	0	0	0	0	0	0	0	0	0	0	0	0	0	0	0	0	0	0	0	0	0	0	0	0	0	0	0	0	0	0	0	0	0	0	0	0	0	0	0	0	0	0	0	0	0
hsa-miR-367(1)	0	0	0	0	0	0	0	0	0	0	0	0	0	0	0	0	0	0	0	0	0	0	0	0	0	0	0	0	0	0	0	0	0	0	0	0	0	0	0	0	0	0	0	0	0	0	0	0	0
hsa-miR-3677-3p(1)	0	0	0	0	0	0	0	0	0	0	0	0	0	0	0	0	0	0	0	0	0	0	0	0	0	0	0	0	0	0	0	0	0	0	0	0	0	0	0	0	0	0	0	0	0	0	0	0	0
hsa-miR-3677-5p(1)	0	0	0	0	0	0	0	0	0	0	0	0	0	0	0	0	0	0	0	0	0	0	0	0	0	0	0	0	0	0	0	0	0	0	0	0	0	0	0	0	0	0	0	0	0	0	0	0	0
hsa-miR-3679STAR(1)	0	0	0	0	0	0	0	0	0	0	0	0	0	0	0	0	0	0	0	0	0	0	0	0	0	0	0	0	0	0	0	0	0	0	0	0	0	0	0	0	0	0	0	0	0	0	0	0	0
hsa-miR-367STAR(1)	0	0	0	0	0	0	0	0	0	0	0	0	0	0	0	0	0	0	0	0	0	0	0	0	0	0	0	0	0	0	0	0	0	0	0	0	0	0	0	0	0	0	0	0	0	0	0	0	0
hsa-miR-3681(1)	0	0	0	0	0	0	0	0	0	0	0	0	0	0	0	0	0	0	0	0	0	0	0	0	0	0	0	0	0	0	0	0	0	0	0	0	0	0	0	0	0	0	0	0	0	0	0	0	0
hsa-miR-3681STAR(1)	0	0	0	0	0	0	0	0	0	0	0	0	0	0	0	0	0	0	0	0	0	0	0	0	0	0	0	0	0	0	0	0	0	0	0	0	0	0	0	0	0	0	0	0	0	0	0	0	0
hsa-miR-3682(1)	0	0	0	0	0	0	0	0	0	0	0	0	0	0	0	0	0	0	0	0	0	0	0	0	0	0	0	0	0	0	0	0	0	0	0	0	0	0	0	0	0	0	0	0	0	0	0	0	0
hsa-miR-3682STAR(1)	0	0	0	0	0	0	0	0	0	0	0	0	0	0	0	0	0	0	0	0	0	0	0	0	0	0	0	0	0	0	0	0	0	0	0	0	0	0	0	0	0	0	0	0	0	0	0	0	0
hsa-miR-3690(2)	0	0	0	0	0	0	0	0	0	0	0	0	0	0	0	0	0	0	0	0	0	0	0	0	0	0	0	0	0	0	0	0	0	0	0	0	0	0	0	0	0	0	0	0	0	0	0	0	0
hsa-miR-3690STAR(2)	0	0	0	0	0	0	0	0	0	0	0	0	0	0	0	0	0	0	0	0	0	0	0	0	0	0	0	0	0	0	0	0	0	0	0	0	0	0	0	0	0	0	0	0	0	0	0	0	0
hsa-miR-3691(1)	0	0	0	0	0	0	0	0	0	0	0	0	0	0	0	0	0	0	0	0	0	0	0	0	0	0	0	0	0	0	0	0	0	0	0	0	0	0	0	0	0	0	0	0	0	0	0	0	0
hsa-miR-3691STAR(1)	0	0	0	0	0	0	0	0	0	0	0	0	0	0	0	0	0	0	0	0	0	0	0	0	0	0	0	0	0	0	0	0	0	0	0	0	0	0	0	0	0	0	0	0	0	0	0	0	0
hsa-miR-371(1)	0	0	0	0	0	0	0	0	0	0	0	0	0	0	0	0	0	0	0	0	0	0	0	0	0	0	0	0	0	0	0	0	0	0	0	0	0	0	0	0	0	0	0	0	0	0	0	0	0
hsa-miR-371STAR(1)	0	0	0	0	0	0	0	0	0	0	0	0	0	0	0	0	0	0	0	0	0	0	0	0	0	0	0	0	0	0	0	0	0	0	0	0	0	0	0	0	0	0	0	0	0	0	0	0	0
hsa-miR-372(1)	0	0	0	0	0	0	0	0	0	0	0	0	0	0	0	0	0	0	0	0	0	0	0	0	0	0	0	0	0	0	0	0	0	0	0	0	0	0	0	0	0	0	0	0	0	0	0	0	0
hsa-miR-372STAR(1)	0	0	0	0	0	0	0	0	0	0	0	0	0	0	0	0	0	0	0	0	0	0	0	0	0	0	0	0	0	0	0	0	0	0	0	0	0	0	0	0	0	0	0	0	0	0	0	0	0
hsa-miR-373(1)	0	0	0	0	0	0	0	0	0	0	0	0	0	0	0	0	0	0	0	0	0	0	0	0	0	0	0	0	0	0	0	0	0	0	0	0	0	0	0	0	0	0	0	0	0	0	0	0	0
hsa-miR-373STAR(1)	0	0	0	0	0	0	0	0	0	0	0	0	0	0	0	0	0	0	0	0	0	0	0	0	0	0	0	0	0	0	0	0	0	0	0	0	0	0	0	0	0	0	0	0	0	0	0	0	0
hsa-miR-374aSTAR(1)	0	0	0	0	0	0	0	0	0	0	0	0	0	0	0	0	0	0	0	0	0	0	0	0	0	0	0	0	0	0	0	0	0	0	0	0	0	0	0	0	0	0	0	0	0	0	0	0	0
hsa-miR-374bSTAR(1)	0	0	0	0	0	0	0	0	0	0	0	0	0	0	0	0	0	0	0	0	0	0	0	0	0	0	0	0	0	0	0	0	0	0	0	0	0	0	0	0	0	0	0	0	0	0	0	0	0
hsa-miR-375STAR(1)	0	0	0	0	0	0	0	0	0	0	0	0	0	0	0	0	0	0	0	0	0	0	0	0	0	0	0	0	0	0	0	0	0	0	0	0	0	0	0	0	0	0	0	0	0	0	0	0	0
hsa-miR-377STAR(1)	0	0	0	0	0	0	0	0	0	0	0	0	0	0	0	0	0	0	0	0	0	0	0	0	0	0	0	0	0	0	0	0	0	0	0	0	0	0	0	0	0	0	0	0	0	0	0	0	0
hsa-miR-383STAR(1)	0	0	0	0	0	0	0	0	0	0	0	0	0	0	0	0	0	0	0	0	0	0	0	0	0	0	0	0	0	0	0	0	0	0	0	0	0	0	0	0	0	0	0	0	0	0	0	0	0
hsa-miR-3909STAR(1)	0	0	0	0	0	0	0	0	0	0	0	0	0	0	0	0	0	0	0	0	0	0	0	0	0	0	0	0	0	0	0	0	0	0	0	0	0	0	0	0	0	0	0	0	0	0	0	0	0
hsa-miR-3910(1)	0	0	0	0	0	0	0	0	0	0	0	0	0	0	0	0	0	0	0	0	0	0	0	0	0	0	0	0	0	0	0	0	0	0	0	0	0	0	0	0	0	0	0	0	0	0	0	0	0
hsa-miR-3910STAR(1)	0	0	0	0	0	0	0	0	0	0	0	0	0	0	0	0	0	0	0	0	0	0	0	0	0	0	0	0	0	0	0	0	0	0	0	0	0	0	0	0	0	0	0	0	0	0	0	0	0
hsa-miR-3912(1)	0	0	0	0	0	0	0	0	0	0	0	0	0	0	0	0	0	0	0	0	0	0	0	0	0	0	0	0	0	0	0	0	0	0	0	0	0	0	0	0	0	0	0	0	0	0	0	0	0
hsa-miR-3912STAR(1)	0	0	0	0	0	0	0	0	0	0	0	0	0	0	0	0	0	0	0	0	0	0	0	0	0	0	0	0	0	0	0	0	0	0	0	0	0	0	0	0	0	0	0	0	0	0	0	0	0
hsa-miR-3919-3p(1)	0	0	0	0	0	0	0	0	0	0	0	0	0	0	0	0	0	0	0	0	0	0	0	0	0	0	0	0	0	0	0	0	0	0	0	0	0	0	0	0	0	0	0	0	0	0	0	0	0
hsa-miR-3922(1)	0	0	0	0	0	0	0	0	0	0	0	0	0	0	0	0	0	0	0	0	0	0	0	0	0	0	0	0	0	0	0	0	0	0	0	0	0	0	0	0	0	0	0	0	0	0	0	0	0
hsa-miR-3922STAR(1)	0	0	0	0	0	0	0	0	0	0	0	0	0	0	0	0	0	0	0	0	0	0	0	0	0	0	0	0	0	0	0	0	0	0	0	0	0	0	0	0	0	0	0	0	0	0	0	0	0
hsa-miR-3928STAR(1)	0	0	0	0	0	0	0	0	0	0	0	0	0	0	0	0	0	0	0	0	0	0	0	0	0	0	0	0	0	0	0	0	0	0	0	0	0	0	0	0	0	0	0	0	0	0	0	0	0
hsa-miR-3934(1)	0	0	0	0	0	0	0	0	0	0	0	0	0	0	0	0	0	0	0	0	0	0	0	0	0	0	0	0	0	0	0	0	0	0	0	0	0	0	0	0	0	0	0	0	0	0	0	0	0
hsa-miR-3934STAR(1)	0	0	0	0	0	0	0	0	0	0	0	0	0	0	0	0	0	0	0	0	0	0	0	0	0	0	0	0	0	0	0	0	0	0	0	0	0	0	0	0	0	0	0	0	0	0	0	0	0
hsa-miR-3938(1)	0	0	0	0	0	0	0	0	0	0	0	0	0	0	0	0	0	0	0	0	0	0	0	0	0	0	0	0	0	0	0	0	0	0	0	0	0	0	0	0	0	0	0	0	0	0	0	0	0
hsa-miR-3938STAR(1)	0	0	0	0	0	0	0	0	0	0	0	0	0	0	0	0	0	0	0	0	0	0	0	0	0	0	0	0	0	0	0	0	0	0	0	0	0	0	0	0	0	0	0	0	0	0	0	0	0
hsa-miR-3939-3p(1)	0	0	0	0	0	0	0	0	0	0	0	0	0	0	0	0	0	0	0	0	0	0	0	0	0	0	0	0	0	0	0	0	0	0	0	0	0	0	0	0	0	0	0	0	0	0	0	0	0
hsa-miR-3939-5p(1)	0	0	0	0	0	0	0	0	0	0	0	0	0	0	0	0	0	0	0	0	0	0	0	0	0	0	0	0	0	0	0	0	0	0	0	0	0	0	0	0	0	0	0	0	0	0	0	0	0
hsa-miR-3942-3p(1)	0	0	0	0	0	0	0	0	0	0	0	0	0	0	0	0	0	0	0	0	0	0	0	0	0	0	0	0	0	0	0	0	0	0	0	0	0	0	0	0	0	0	0	0	0	0	0	0	0
hsa-miR-3942-5p(1)	0	0	0	0	0	0	0	0	0	0	0	0	0	0	0	0	0	0	0	0	0	0	0	0	0	0	0	0	0	0	0	0	0	0	0	0	0	0	0	0	0	0	0	0	0	0	0	0	0
hsa-miR-3944-5p(1)	0	0	0	0	0	0	0	0	0	0	0	0	0	0	0	0	0	0	0	0	0	0	0	0	0	0	0	0	0	0	0	0	0	0	0	0	0	0	0	0	0	0	0	0	0	0	0	0	0
hsa-miR-410STAR(1)	0	0	0	0	0	0	0	0	0	0	0	0	0	0	0	0	0	0	0	0	0	0	0	0	0	0	0	0	0	0	0	0	0	0	0	0	0	0	0	0	0	0	0	0	0	0	0	0	0
hsa-miR-421STAR(1)	0	0	0	0	0	0	0	0	0	0	0	0	0	0	0	0	0	0	0	0	0	0	0	0	0	0	0	0	0	0	0	0	0	0	0	0	0	0	0	0	0	0	0	0	0	0	0	0	0
hsa-miR-424STAR(1)	0	0	0	0	0	0	0	0	0	0	0	0	0	0	0	0	0	0	0	0	0	0	0	0	0	0	0	0	0	0	0	0	0	0	0	0	0	0	0	0	0	0	0	0	0	0	0	0	0
hsa-miR-429STAR(1)	0	0	0	0	0	0	0	0	0	0	0	0	0	0	0	0	0	0	0	0	0	0	0	0	0	0	0	0	0	0	0	0	0	0	0	0	0	0	0	0	0	0	0	0	0	0	0	0	0
hsa-miR-4326(1)	0	0	0	0	0	0	0	0	0	0	0	0	0	0	0	0	0	0	0	0	0	0	0	0	0	0	0	0	0	0	0	0	0	0	0	0	0	0	0	0	0	0	0	0	0	0	0	0	0
hsa-miR-4326STAR(1)	0	0	0	0	0	0	0	0	0	0	0	0	0	0	0	0	0	0	0	0	0	0	0	0	0	0	0	0	0	0	0	0	0	0	0	0	0	0	0	0	0	0	0	0	0	0	0	0	0
hsa-miR-432STAR(1)	0	0	0	0	0	0	0	0	0	0	0	0	0	0	0	0	0	0	0	0	0	0	0	0	0	0	0	0	0	0	0	0	0	0	0	0	0	0	0	0	0	0	0	0	0	0	0	0	0
hsa-miR-4422(1)	0	0	0	0	0	0	0	0	0	0	0	0	0	0	0	0	0	0	0	0	0	0	0	0	0	0	0	0	0	0	0	0	0	0	0	0	0	0	0	0	0	0	0	0	0	0	0	0	0
hsa-miR-4422STAR(1)	0	0	0	0	0	0	0	0	0	0	0	0	0	0	0	0	0	0	0	0	0	0	0	0	0	0	0	0	0	0	0	0	0	0	0	0	0	0	0	0	0	0	0	0	0	0	0	0	0
hsa-miR-4436b-2(1)	0	0	0	0	0	0	0	0	0	0	0	0	0	0	0	0	0	0	0	0	0	0	0	0	0	0	0	0	0	0	0	0	0	0	0	0	0	0	0	0	0	0	0	0	0	0	0	0	0
hsa-miR-4436b-2STAR(1)	0	0	0	0	0	0	0	0	0	0	0	0	0	0	0	0	0	0	0	0	0	0	0	0	0	0	0	0	0	0	0	0	0	0	0	0	0	0	0	0	0	0	0	0	0	0	0	0	0
hsa-miR-4464(1)	0	0	0	0	0	0	0	0	0	0	0	0	0	0	0	0	0	0	0	0	0	0	0	0	0	0	0	0	0	0	0	0	0	0	0	0	0	0	0	0	0	0	0	0	0	0	0	0	0
hsa-miR-4464STAR(1)	0	0	0	0	0	0	0	0	0	0	0	0	0	0	0	0	0	0	0	0	0	0	0	0	0	0	0	0	0	0	0	0	0	0	0	0	0	0	0	0	0	0	0	0	0	0	0	0	0
hsa-miR-4470-3p(1)	0	0	0	0	0	0	0	0	0	0	0	0	0	0	0	0	0	0	0	0	0	0	0	0	0	0	0	0	0	0	0	0	0	0	0	0	0	0	0	0	0	0	0	0	0	0	0	0	0
hsa-miR-4470-5p(1)	0	0	0	0	0	0	0	0	0	0	0	0	0	0	0	0	0	0	0	0	0	0	0	0	0	0	0	0	0	0	0	0	0	0	0	0	0	0	0	0	0	0	0	0	0	0	0	0	0
hsa-miR-4473-3p(1)	0	0	0	0	0	0	0	0	0	0	0	0	0	0	0	0	0	0	0	0	0	0	0	0	0	0	0	0	0	0	0	0	0	0	0	0	0	0	0	0	0	0	0	0	0	0	0	0	0
hsa-miR-4473-5p(1)	0	0	0	0	0	0	0	0	0	0	0	0	0	0	0	0	0	0	0	0	0	0	0	0	0	0	0	0	0	0	0	0	0	0	0	0	0	0	0	0	0	0	0	0	0	0	0	0	0
hsa-miR-449aSTAR(1)	0	0	0	0	0	0	0	0	0	0	0	0	0	0	0	0	0	0	0	0	0	0	0	0	0	0	0	0	0	0	0	0	0	0	0	0	0	0	0	0	0	0	0	0	0	0	0	0	0
hsa-miR-449b(1)	0	0	0	0	0	0	0	0	0	0	0	0	0	0	0	0	0	0	0	0	0	0	0	0	0	0	0	0	0	0	0	0	0	0	0	0	0	0	0	0	0	0	0	0	0	0	0	0	0
hsa-miR-449bSTAR(1)	0	0	0	0	0	0	0	0	0	0	0	0	0	0	0	0	0	0	0	0	0	0	0	0	0	0	0	0	0	0	0	0	0	0	0	0	0	0	0	0	0	0	0	0	0	0	0	0	0
hsa-miR-449c(1)	0	0	0	0	0	0	0	0	0	0	0	0	0	0	0	0	0	0	0	0	0	0	0	0	0	0	0	0	0	0	0	0	0	0	0	0	0	0	0	0	0	0	0	0	0	0	0	0	0
hsa-miR-449cSTAR(1)	0	0	0	0	0	0	0	0	0	0	0	0	0	0	0	0	0	0	0	0	0	0	0	0	0	0	0	0	0	0	0	0	0	0	0	0	0	0	0	0	0	0	0	0	0	0	0	0	0
hsa-miR-4504(1)	0	0	0	0	0	0	0	0	0	0	0	0	0	0	0	0	0	0	0	0	0	0	0	0	0	0	0	0	0	0	0	0	0	0	0	0	0	0	0	0	0	0	0	0	0	0	0	0	0
hsa-miR-4504STAR(1)	0	0	0	0	0	0	0	0	0	0	0	0	0	0	0	0	0	0	0	0	0	0	0	0	0	0	0	0	0	0	0	0	0	0	0	0	0	0	0	0	0	0	0	0	0	0	0	0	0
hsa-miR-450a-2STAR(1)	0	0	0	0	0	0	0	0	0	0	0	0	0	0	0	0	0	0	0	0	0	0	0	0	0	0	0	0	0	0	0	0	0	0	0	0	0	0	0	0	0	0	0	0	0	0	0	0	0
hsa-miR-450b(1)	0	0	0	0	0	0	0	0	0	0	0	0	0	0	0	0	0	0	0	0	0	0	0	0	0	0	0	0	0	0	0	0	0	0	0	0	0	0	0	0	0	0	0	0	0	0	0	0	0
hsa-miR-454STAR(1)	0	0	0	0	0	0	0	0	0	0	0	0	0	0	0	0	0	0	0	0	0	0	0	0	0	0	0	0	0	0	0	0	0	0	0	0	0	0	0	0	0	0	0	0	0	0	0	0	0
hsa-miR-455-5p(1)	0	0	0	0	0	0	0	0	0	0	0	0	0	0	0	0	0	0	0	0	0	0	0	0	0	0	0	0	0	0	0	0	0	0	0	0	0	0	0	0	0	0	0	0	0	0	0	0	0
hsa-miR-4636-3p(1)	0	0	0	0	0	0	0	0	0	0	0	0	0	0	0	0	0	0	0	0	0	0	0	0	0	0	0	0	0	0	0	0	0	0	0	0	0	0	0	0	0	0	0	0	0	0	0	0	0
hsa-miR-4636-5p(1)	0	0	0	0	0	0	0	0	0	0	0	0	0	0	0	0	0	0	0	0	0	0	0	0	0	0	0	0	0	0	0	0	0	0	0	0	0	0	0	0	0	0	0	0	0	0	0	0	0
hsa-miR-4638-5p(1)	0	0	0	0	0	0	0	0	0	0	0	0	0	0	0	0	0	0	0	0	0	0	0	0	0	0	0	0	0	0	0	0	0	0	0	0	0	0	0	0	0	0	0	0	0	0	0	0	0
hsa-miR-4640-3p(1)	0	0	0	0	0	0	0	0	0	0	0	0	0	0	0	0	0	0	0	0	0	0	0	0	0	0	0	0	0	0	0	0	0	0	0	0	0	0	0	0	0	0	0	0	0	0	0	0	0
hsa-miR-4640-5p(1)	0	0	0	0	0	0	0	0	0	0	0	0	0	0	0	0	0	0	0	0	0	0	0	0	0	0	0	0	0	0	0	0	0	0	0	0	0	0	0	0	0	0	0	0	0	0	0	0	0
hsa-miR-4646(1)	0	0	0	0	0	0	0	0	0	0	0	0	0	0	0	0	0	0	0	0	0	0	0	0	0	0	0	0	0	0	0	0	0	0	0	0	0	0	0	0	0	0	0	0	0	0	0	0	0
hsa-miR-4646STAR(1)	0	0	0	0	0	0	0	0	0	0	0	0	0	0	0	0	0	0	0	0	0	0	0	0	0	0	0	0	0	0	0	0	0	0	0	0	0	0	0	0	0	0	0	0	0	0	0	0	0
hsa-miR-4653-5p(1)	0	0	0	0	0	0	0	0	0	0	0	0	0	0	0	0	0	0	0	0	0	0	0	0	0	0	0	0	0	0	0	0	0	0	0	0	0	0	0	0	0	0	0	0	0	0	0	0	0
hsa-miR-4657(1)	0	0	0	0	0	0	0	0	0	0	0	0	0	0	0	0	0	0	0	0	0	0	0	0	0	0	0	0	0	0	0	0	0	0	0	0	0	0	0	0	0	0	0	0	0	0	0	0	0
hsa-miR-4657STAR(1)	0	0	0	0	0	0	0	0	0	0	0	0	0	0	0	0	0	0	0	0	0	0	0	0	0	0	0	0	0	0	0	0	0	0	0	0	0	0	0	0	0	0	0	0	0	0	0	0	0
hsa-miR-466(1)	0	0	0	0	0	0	0	0	0	0	0	0	0	0	0	0	0	0	0	0	0	0	0	0	0	0	0	0	0	0	0	0	0	0	0	0	0	0	0	0	0	0	0	0	0	0	0	0	0
hsa-miR-466STAR(1)	0	0	0	0	0	0	0	0	0	0	0	0	0	0	0	0	0	0	0	0	0	0	0	0	0	0	0	0	0	0	0	0	0	0	0	0	0	0	0	0	0	0	0	0	0	0	0	0	0
hsa-miR-4676-3p(1)	0	0	0	0	0	0	0	0	0	0	0	0	0	0	0	0	0	0	0	0	0	0	0	0	0	0	0	0	0	0	0	0	0	0	0	0	0	0	0	0	0	0	0	0	0	0	0	0	0
hsa-miR-4685(1)	0	0	0	0	0	0	0	0	0	0	0	0	0	0	0	0	0	0	0	0	0	0	0	0	0	0	0	0	0	0	0	0	0	0	0	0	0	0	0	0	0	0	0	0	0	0	0	0	0
hsa-miR-4685STAR(1)	0	0	0	0	0	0	0	0	0	0	0	0	0	0	0	0	0	0	0	0	0	0	0	0	0	0	0	0	0	0	0	0	0	0	0	0	0	0	0	0	0	0	0	0	0	0	0	0	0
hsa-miR-4687-3p(1)	0	0	0	0	0	0	0	0	0	0	0	0	0	0	0	0	0	0	0	0	0	0	0	0	0	0	0	0	0	0	0	0	0	0	0	0	0	0	0	0	0	0	0	0	0	0	0	0	0
hsa-miR-4687-5p(1)	0	0	0	0	0	0	0	0	0	0	0	0	0	0	0	0	0	0	0	0	0	0	0	0	0	0	0	0	0	0	0	0	0	0	0	0	0	0	0	0	0	0	0	0	0	0	0	0	0
hsa-miR-4688-3p(1)	0	0	0	0	0	0	0	0	0	0	0	0	0	0	0	0	0	0	0	0	0	0	0	0	0	0	0	0	0	0	0	0	0	0	0	0	0	0	0	0	0	0	0	0	0	0	0	0	0
hsa-miR-4688-5p(1)	0	0	0	0	0	0	0	0	0	0	0	0	0	0	0	0	0	0	0	0	0	0	0	0	0	0	0	0	0	0	0	0	0	0	0	0	0	0	0	0	0	0	0	0	0	0	0	0	0
hsa-miR-4695-5p(1)	0	0	0	0	0	0	0	0	0	0	0	0	0	0	0	0	0	0	0	0	0	0	0	0	0	0	0	0	0	0	0	0	0	0	0	0	0	0	0	0	0	0	0	0	0	0	0	0	0
hsa-miR-4697(1)	0	0	0	0	0	0	0	0	0	0	0	0	0	0	0	0	0	0	0	0	0	0	0	0	0	0	0	0	0	0	0	0	0	0	0	0	0	0	0	0	0	0	0	0	0	0	0	0	0
hsa-miR-4697STAR(1)	0	0	0	0	0	0	0	0	0	0	0	0	0	0	0	0	0	0	0	0	0	0	0	0	0	0	0	0	0	0	0	0	0	0	0	0	0	0	0	0	0	0	0	0	0	0	0	0	0
hsa-miR-4699-5p(1)	0	0	0	0	0	0	0	0	0	0	0	0	0	0	0	0	0	0	0	0	0	0	0	0	0	0	0	0	0	0	0	0	0	0	0	0	0	0	0	0	0	0	0	0	0	0	0	0	0
hsa-miR-4703(1)	0	0	0	0	0	0	0	0	0	0	0	0	0	0	0	0	0	0	0	0	0	0	0	0	0	0	0	0	0	0	0	0	0	0	0	0	0	0	0	0	0	0	0	0	0	0	0	0	0
hsa-miR-4703STAR(1)	0	0	0	0	0	0	0	0	0	0	0	0	0	0	0	0	0	0	0	0	0	0	0	0	0	0	0	0	0	0	0	0	0	0	0	0	0	0	0	0	0	0	0	0	0	0	0	0	0
hsa-miR-4705(1)	0	0	0	0	0	0	0	0	0	0	0	0	0	0	0	0	0	0	0	0	0	0	0	0	0	0	0	0	0	0	0	0	0	0	0	0	0	0	0	0	0	0	0	0	0	0	0	0	0
hsa-miR-4705STAR(1)	0	0	0	0	0	0	0	0	0	0	0	0	0	0	0	0	0	0	0	0	0	0	0	0	0	0	0	0	0	0	0	0	0	0	0	0	0	0	0	0	0	0	0	0	0	0	0	0	0
hsa-miR-4709-3p(1)	0	0	0	0	0	0	0	0	0	0	0	0	0	0	0	0	0	0	0	0	0	0	0	0	0	0	0	0	0	0	0	0	0	0	0	0	0	0	0	0	0	0	0	0	0	0	0	0	0
hsa-miR-4709-5p(1)	0	0	0	0	0	0	0	0	0	0	0	0	0	0	0	0	0	0	0	0	0	0	0	0	0	0	0	0	0	0	0	0	0	0	0	0	0	0	0	0	0	0	0	0	0	0	0	0	0
hsa-miR-4713STAR(1)	0	0	0	0	0	0	0	0	0	0	0	0	0	0	0	0	0	0	0	0	0	0	0	0	0	0	0	0	0	0	0	0	0	0	0	0	0	0	0	0	0	0	0	0	0	0	0	0	0
hsa-miR-4725-3p(1)	0	0	0	0	0	0	0	0	0	0	0	0	0	0	0	0	0	0	0	0	0	0	0	0	0	0	0	0	0	0	0	0	0	0	0	0	0	0	0	0	0	0	0	0	0	0	0	0	0
hsa-miR-4725-5p(1)	0	0	0	0	0	0	0	0	0	0	0	0	0	0	0	0	0	0	0	0	0	0	0	0	0	0	0	0	0	0	0	0	0	0	0	0	0	0	0	0	0	0	0	0	0	0	0	0	0
hsa-miR-4729-3p(1)	0	0	0	0	0	0	0	0	0	0	0	0	0	0	0	0	0	0	0	0	0	0	0	0	0	0	0	0	0	0	0	0	0	0	0	0	0	0	0	0	0	0	0	0	0	0	0	0	0
hsa-miR-4729-5p(1)	0	0	0	0	0	0	0	0	0	0	0	0	0	0	0	0	0	0	0	0	0	0	0	0	0	0	0	0	0	0	0	0	0	0	0	0	0	0	0	0	0	0	0	0	0	0	0	0	0
hsa-miR-4731-3p(1)	0	0	0	0	0	0	0	0	0	0	0	0	0	0	0	0	0	0	0	0	0	0	0	0	0	0	0	0	0	0	0	0	0	0	0	0	0	0	0	0	0	0	0	0	0	0	0	0	0
hsa-miR-4731-5p(1)	0	0	0	0	0	0	0	0	0	0	0	0	0	0	0	0	0	0	0	0	0	0	0	0	0	0	0	0	0	0	0	0	0	0	0	0	0	0	0	0	0	0	0	0	0	0	0	0	0
hsa-miR-4733-3p(1)	0	0	0	0	0	0	0	0	0	0	0	0	0	0	0	0	0	0	0	0	0	0	0	0	0	0	0	0	0	0	0	0	0	0	0	0	0	0	0	0	0	0	0	0	0	0	0	0	0
hsa-miR-4735-3p(1)	0	0	0	0	0	0	0	0	0	0	0	0	0	0	0	0	0	0	0	0	0	0	0	0	0	0	0	0	0	0	0	0	0	0	0	0	0	0	0	0	0	0	0	0	0	0	0	0	0
hsa-miR-4735-5p(1)	0	0	0	0	0	0	0	0	0	0	0	0	0	0	0	0	0	0	0	0	0	0	0	0	0	0	0	0	0	0	0	0	0	0	0	0	0	0	0	0	0	0	0	0	0	0	0	0	0
hsa-miR-4743STAR(1)	0	0	0	0	0	0	0	0	0	0	0	0	0	0	0	0	0	0	0	0	0	0	0	0	0	0	0	0	0	0	0	0	0	0	0	0	0	0	0	0	0	0	0	0	0	0	0	0	0
hsa-miR-4746(1)	0	0	0	0	0	0	0	0	0	0	0	0	0	0	0	0	0	0	0	0	0	0	0	0	0	0	0	0	0	0	0	0	0	0	0	0	0	0	0	0	0	0	0	0	0	0	0	0	0
hsa-miR-4755-5p(1)	0	0	0	0	0	0	0	0	0	0	0	0	0	0	0	0	0	0	0	0	0	0	0	0	0	0	0	0	0	0	0	0	0	0	0	0	0	0	0	0	0	0	0	0	0	0	0	0	0
hsa-miR-4760(1)	0	0	0	0	0	0	0	0	0	0	0	0	0	0	0	0	0	0	0	0	0	0	0	0	0	0	0	0	0	0	0	0	0	0	0	0	0	0	0	0	0	0	0	0	0	0	0	0	0
hsa-miR-4760STAR(1)	0	0	0	0	0	0	0	0	0	0	0	0	0	0	0	0	0	0	0	0	0	0	0	0	0	0	0	0	0	0	0	0	0	0	0	0	0	0	0	0	0	0	0	0	0	0	0	0	0
hsa-miR-4762-3p(1)	0	0	0	0	0	0	0	0	0	0	0	0	0	0	0	0	0	0	0	0	0	0	0	0	0	0	0	0	0	0	0	0	0	0	0	0	0	0	0	0	0	0	0	0	0	0	0	0	0
hsa-miR-4762-5p(1)	0	0	0	0	0	0	0	0	0	0	0	0	0	0	0	0	0	0	0	0	0	0	0	0	0	0	0	0	0	0	0	0	0	0	0	0	0	0	0	0	0	0	0	0	0	0	0	0	0
hsa-miR-4764-3p(1)	0	0	0	0	0	0	0	0	0	0	0	0	0	0	0	0	0	0	0	0	0	0	0	0	0	0	0	0	0	0	0	0	0	0	0	0	0	0	0	0	0	0	0	0	0	0	0	0	0
hsa-miR-4766(1)	0	0	0	0	0	0	0	0	0	0	0	0	0	0	0	0	0	0	0	0	0	0	0	0	0	0	0	0	0	0	0	0	0	0	0	0	0	0	0	0	0	0	0	0	0	0	0	0	0
hsa-miR-4768(1)	0	0	0	0	0	0	0	0	0	0	0	0	0	0	0	0	0	0	0	0	0	0	0	0	0	0	0	0	0	0	0	0	0	0	0	0	0	0	0	0	0	0	0	0	0	0	0	0	0
hsa-miR-4768STAR(1)	0	0	0	0	0	0	0	0	0	0	0	0	0	0	0	0	0	0	0	0	0	0	0	0	0	0	0	0	0	0	0	0	0	0	0	0	0	0	0	0	0	0	0	0	0	0	0	0	0
hsa-miR-4772-3p(1)	0	0	0	0	0	0	0	0	0	0	0	0	0	0	0	0	0	0	0	0	0	0	0	0	0	0	0	0	0	0	0	0	0	0	0	0	0	0	0	0	0	0	0	0	0	0	0	0	0
hsa-miR-4772-5p(1)	0	0	0	0	0	0	0	0	0	0	0	0	0	0	0	0	0	0	0	0	0	0	0	0	0	0	0	0	0	0	0	0	0	0	0	0	0	0	0	0	0	0	0	0	0	0	0	0	0
hsa-miR-4776-2-5p(1)	0	0	0	0	0	0	0	0	0	0	0	0	0	0	0	0	0	0	0	0	0	0	0	0	0	0	0	0	0	0	0	0	0	0	0	0	0	0	0	0	0	0	0	0	0	0	0	0	0
hsa-miR-4780(1)	0	0	0	0	0	0	0	0	0	0	0	0	0	0	0	0	0	0	0	0	0	0	0	0	0	0	0	0	0	0	0	0	0	0	0	0	0	0	0	0	0	0	0	0	0	0	0	0	0
hsa-miR-4780STAR(1)	0	0	0	0	0	0	0	0	0	0	0	0	0	0	0	0	0	0	0	0	0	0	0	0	0	0	0	0	0	0	0	0	0	0	0	0	0	0	0	0	0	0	0	0	0	0	0	0	0
hsa-miR-4793-3p(1)	0	0	0	0	0	0	0	0	0	0	0	0	0	0	0	0	0	0	0	0	0	0	0	0	0	0	0	0	0	0	0	0	0	0	0	0	0	0	0	0	0	0	0	0	0	0	0	0	0
hsa-miR-4793-5p(1)	0	0	0	0	0	0	0	0	0	0	0	0	0	0	0	0	0	0	0	0	0	0	0	0	0	0	0	0	0	0	0	0	0	0	0	0	0	0	0	0	0	0	0	0	0	0	0	0	0
hsa-miR-4799(1)	0	0	0	0	0	0	0	0	0	0	0	0	0	0	0	0	0	0	0	0	0	0	0	0	0	0	0	0	0	0	0	0	0	0	0	0	0	0	0	0	0	0	0	0	0	0	0	0	0
hsa-miR-4799STAR(1)	0	0	0	0	0	0	0	0	0	0	0	0	0	0	0	0	0	0	0	0	0	0	0	0	0	0	0	0	0	0	0	0	0	0	0	0	0	0	0	0	0	0	0	0	0	0	0	0	0
hsa-miR-4802-3p(1)	0	0	0	0	0	0	0	0	0	0	0	0	0	0	0	0	0	0	0	0	0	0	0	0	0	0	0	0	0	0	0	0	0	0	0	0	0	0	0	0	0	0	0	0	0	0	0	0	0
hsa-miR-4802-5p(1)	0	0	0	0	0	0	0	0	0	0	0	0	0	0	0	0	0	0	0	0	0	0	0	0	0	0	0	0	0	0	0	0	0	0	0	0	0	0	0	0	0	0	0	0	0	0	0	0	0
hsa-miR-4804(1)	0	0	0	0	0	0	0	0	0	0	0	0	0	0	0	0	0	0	0	0	0	0	0	0	0	0	0	0	0	0	0	0	0	0	0	0	0	0	0	0	0	0	0	0	0	0	0	0	0
hsa-miR-4804STAR(1)	0	0	0	0	0	0	0	0	0	0	0	0	0	0	0	0	0	0	0	0	0	0	0	0	0	0	0	0	0	0	0	0	0	0	0	0	0	0	0	0	0	0	0	0	0	0	0	0	0
hsa-miR-483-3p(1)	0	0	0	0	0	0	0	0	0	0	0	0	0	0	0	0	0	0	0	0	0	0	0	0	0	0	0	0	0	0	0	0	0	0	0	0	0	0	0	0	0	0	0	0	0	0	0	0	0
hsa-miR-486STAR(1)	0	0	0	0	0	0	0	0	0	0	0	0	0	0	0	0	0	0	0	0	0	0	0	0	0	0	0	0	0	0	0	0	0	0	0	0	0	0	0	0	0	0	0	0	0	0	0	0	0
hsa-miR-487a-5p(1)	0	0	0	0	0	0	0	0	0	0	0	0	0	0	0	0	0	0	0	0	0	0	0	0	0	0	0	0	0	0	0	0	0	0	0	0	0	0	0	0	0	0	0	0	0	0	0	0	0
hsa-miR-487bSTAR(1)	0	0	0	0	0	0	0	0	0	0	0	0	0	0	0	0	0	0	0	0	0	0	0	0	0	0	0	0	0	0	0	0	0	0	0	0	0	0	0	0	0	0	0	0	0	0	0	0	0
hsa-miR-488STAR(1)	0	0	0	0	0	0	0	0	0	0	0	0	0	0	0	0	0	0	0	0	0	0	0	0	0	0	0	0	0	0	0	0	0	0	0	0	0	0	0	0	0	0	0	0	0	0	0	0	0
hsa-miR-489(1)	0	0	0	0	0	0	0	0	0	0	0	0	0	0	0	0	0	0	0	0	0	0	0	0	0	0	0	0	0	0	0	0	0	0	0	0	0	0	0	0	0	0	0	0	0	0	0	0	0
hsa-miR-489STAR(1)	0	0	0	0	0	0	0	0	0	0	0	0	0	0	0	0	0	0	0	0	0	0	0	0	0	0	0	0	0	0	0	0	0	0	0	0	0	0	0	0	0	0	0	0	0	0	0	0	0
hsa-miR-490-5p(1)	0	0	0	0	0	0	0	0	0	0	0	0	0	0	0	0	0	0	0	0	0	0	0	0	0	0	0	0	0	0	0	0	0	0	0	0	0	0	0	0	0	0	0	0	0	0	0	0	0
hsa-miR-491STAR(1)	0	0	0	0	0	0	0	0	0	0	0	0	0	0	0	0	0	0	0	0	0	0	0	0	0	0	0	0	0	0	0	0	0	0	0	0	0	0	0	0	0	0	0	0	0	0	0	0	0
hsa-miR-495STAR(1)	0	0	0	0	0	0	0	0	0	0	0	0	0	0	0	0	0	0	0	0	0	0	0	0	0	0	0	0	0	0	0	0	0	0	0	0	0	0	0	0	0	0	0	0	0	0	0	0	0
hsa-miR-496STAR(1)	0	0	0	0	0	0	0	0	0	0	0	0	0	0	0	0	0	0	0	0	0	0	0	0	0	0	0	0	0	0	0	0	0	0	0	0	0	0	0	0	0	0	0	0	0	0	0	0	0
hsa-miR-498(1)	0	0	0	0	0	0	0	0	0	0	0	0	0	0	0	0	0	0	0	0	0	0	0	0	0	0	0	0	0	0	0	0	0	0	0	0	0	0	0	0	0	0	0	0	0	0	0	0	0
hsa-miR-498STAR(1)	0	0	0	0	0	0	0	0	0	0	0	0	0	0	0	0	0	0	0	0	0	0	0	0	0	0	0	0	0	0	0	0	0	0	0	0	0	0	0	0	0	0	0	0	0	0	0	0	0
hsa-miR-502STAR(1)	0	0	0	0	0	0	0	0	0	0	0	0	0	0	0	0	0	0	0	0	0	0	0	0	0	0	0	0	0	0	0	0	0	0	0	0	0	0	0	0	0	0	0	0	0	0	0	0	0
hsa-miR-503STAR(1)	0	0	0	0	0	0	0	0	0	0	0	0	0	0	0	0	0	0	0	0	0	0	0	0	0	0	0	0	0	0	0	0	0	0	0	0	0	0	0	0	0	0	0	0	0	0	0	0	0
hsa-miR-504STAR(1)	0	0	0	0	0	0	0	0	0	0	0	0	0	0	0	0	0	0	0	0	0	0	0	0	0	0	0	0	0	0	0	0	0	0	0	0	0	0	0	0	0	0	0	0	0	0	0	0	0
hsa-miR-506(1)	0	0	0	0	0	0	0	0	0	0	0	0	0	0	0	0	0	0	0	0	0	0	0	0	0	0	0	0	0	0	0	0	0	0	0	0	0	0	0	0	0	0	0	0	0	0	0	0	0
hsa-miR-508(1)	0	0	0	0	0	0	0	0	0	0	0	0	0	0	0	0	0	0	0	0	0	0	0	0	0	0	0	0	0	0	0	0	0	0	0	0	0	0	0	0	0	0	0	0	0	0	0	0	0
hsa-miR-509-3-5p(1)	0	0	0	0	0	0	0	0	0	0	0	0	0	0	0	0	0	0	0	0	0	0	0	0	0	0	0	0	0	0	0	0	0	0	0	0	0	0	0	0	0	0	0	0	0	0	0	0	0
hsa-miR-509-3p(3)	0	0	0	0	0	0	0	0	0	0	0	0	0	0	0	0	0	0	0	0	0	0	0	0	0	0	0	0	0	0	0	0	0	0	0	0	0	0	0	0	0	0	0	0	0	0	0	0	0
hsa-miR-5090STAR(1)	0	0	0	0	0	0	0	0	0	0	0	0	0	0	0	0	0	0	0	0	0	0	0	0	0	0	0	0	0	0	0	0	0	0	0	0	0	0	0	0	0	0	0	0	0	0	0	0	0
hsa-miR-5092(1)	0	0	0	0	0	0	0	0	0	0	0	0	0	0	0	0	0	0	0	0	0	0	0	0	0	0	0	0	0	0	0	0	0	0	0	0	0	0	0	0	0	0	0	0	0	0	0	0	0
hsa-miR-5092STAR(1)	0	0	0	0	0	0	0	0	0	0	0	0	0	0	0	0	0	0	0	0	0	0	0	0	0	0	0	0	0	0	0	0	0	0	0	0	0	0	0	0	0	0	0	0	0	0	0	0	0
hsa-miR-510-3p(1)	0	0	0	0	0	0	0	0	0	0	0	0	0	0	0	0	0	0	0	0	0	0	0	0	0	0	0	0	0	0	0	0	0	0	0	0	0	0	0	0	0	0	0	0	0	0	0	0	0
hsa-miR-510-5p(1)	0	0	0	0	0	0	0	0	0	0	0	0	0	0	0	0	0	0	0	0	0	0	0	0	0	0	0	0	0	0	0	0	0	0	0	0	0	0	0	0	0	0	0	0	0	0	0	0	0
hsa-miR-511-3p(2)	0	0	0	0	0	0	0	0	0	0	0	0	0	0	0	0	0	0	0	0	0	0	0	0	0	0	0	0	0	0	0	0	0	0	0	0	0	0	0	0	0	0	0	0	0	0	0	0	0
hsa-miR-512-5p(2)	0	0	0	0	0	0	0	0	0	0	0	0	0	0	0	0	0	0	0	0	0	0	0	0	0	0	0	0	0	0	0	0	0	0	0	0	0	0	0	0	0	0	0	0	0	0	0	0	0
hsa-miR-513a-3p(2)	0	0	0	0	0	0	0	0	0	0	0	0	0	0	0	0	0	0	0	0	0	0	0	0	0	0	0	0	0	0	0	0	0	0	0	0	0	0	0	0	0	0	0	0	0	0	0	0	0
hsa-miR-513a-5p(2)	0	0	0	0	0	0	0	0	0	0	0	0	0	0	0	0	0	0	0	0	0	0	0	0	0	0	0	0	0	0	0	0	0	0	0	0	0	0	0	0	0	0	0	0	0	0	0	0	0
hsa-miR-513b(1)	0	0	0	0	0	0	0	0	0	0	0	0	0	0	0	0	0	0	0	0	0	0	0	0	0	0	0	0	0	0	0	0	0	0	0	0	0	0	0	0	0	0	0	0	0	0	0	0	0
hsa-miR-513bSTAR(1)	0	0	0	0	0	0	0	0	0	0	0	0	0	0	0	0	0	0	0	0	0	0	0	0	0	0	0	0	0	0	0	0	0	0	0	0	0	0	0	0	0	0	0	0	0	0	0	0	0
hsa-miR-513c-3p(1)	0	0	0	0	0	0	0	0	0	0	0	0	0	0	0	0	0	0	0	0	0	0	0	0	0	0	0	0	0	0	0	0	0	0	0	0	0	0	0	0	0	0	0	0	0	0	0	0	0
hsa-miR-513c-5p(1)	0	0	0	0	0	0	0	0	0	0	0	0	0	0	0	0	0	0	0	0	0	0	0	0	0	0	0	0	0	0	0	0	0	0	0	0	0	0	0	0	0	0	0	0	0	0	0	0	0
hsa-miR-514a(3)	0	0	0	0	0	0	0	0	0	0	0	0	0	0	0	0	0	0	0	0	0	0	0	0	0	0	0	0	0	0	0	0	0	0	0	0	0	0	0	0	0	0	0	0	0	0	0	0	0
hsa-miR-514aSTAR(3)	0	0	0	0	0	0	0	0	0	0	0	0	0	0	0	0	0	0	0	0	0	0	0	0	0	0	0	0	0	0	0	0	0	0	0	0	0	0	0	0	0	0	0	0	0	0	0	0	0
hsa-miR-514b-3p(1)	0	0	0	0	0	0	0	0	0	0	0	0	0	0	0	0	0	0	0	0	0	0	0	0	0	0	0	0	0	0	0	0	0	0	0	0	0	0	0	0	0	0	0	0	0	0	0	0	0
hsa-miR-514b-5p(1)	0	0	0	0	0	0	0	0	0	0	0	0	0	0	0	0	0	0	0	0	0	0	0	0	0	0	0	0	0	0	0	0	0	0	0	0	0	0	0	0	0	0	0	0	0	0	0	0	0
hsa-miR-515(2)	0	0	0	0	0	0	0	0	0	0	0	0	0	0	0	0	0	0	0	0	0	0	0	0	0	0	0	0	0	0	0	0	0	0	0	0	0	0	0	0	0	0	0	0	0	0	0	0	0
hsa-miR-515STAR(2)	0	0	0	0	0	0	0	0	0	0	0	0	0	0	0	0	0	0	0	0	0	0	0	0	0	0	0	0	0	0	0	0	0	0	0	0	0	0	0	0	0	0	0	0	0	0	0	0	0
hsa-miR-516a(2)	0	0	0	0	0	0	0	0	0	0	0	0	0	0	0	0	0	0	0	0	0	0	0	0	0	0	0	0	0	0	0	0	0	0	0	0	0	0	0	0	0	0	0	0	0	0	0	0	0
hsa-miR-516aSTAR(4)	0	0	0	0	0	0	0	0	0	0	0	0	0	0	0	0	0	0	0	0	0	0	0	0	0	0	0	0	0	0	0	0	0	0	0	0	0	0	0	0	0	0	0	0	0	0	0	0	0
hsa-miR-517aSTAR(3)	0	0	0	0	0	0	0	0	0	0	0	0	0	0	0	0	0	0	0	0	0	0	0	0	0	0	0	0	0	0	0	0	0	0	0	0	0	0	0	0	0	0	0	0	0	0	0	0	0
hsa-miR-517b(1)	0	0	0	0	0	0	0	0	0	0	0	0	0	0	0	0	0	0	0	0	0	0	0	0	0	0	0	0	0	0	0	0	0	0	0	0	0	0	0	0	0	0	0	0	0	0	0	0	0
hsa-miR-5187-3p(1)	0	0	0	0	0	0	0	0	0	0	0	0	0	0	0	0	0	0	0	0	0	0	0	0	0	0	0	0	0	0	0	0	0	0	0	0	0	0	0	0	0	0	0	0	0	0	0	0	0
hsa-miR-5189-3p(1)	0	0	0	0	0	0	0	0	0	0	0	0	0	0	0	0	0	0	0	0	0	0	0	0	0	0	0	0	0	0	0	0	0	0	0	0	0	0	0	0	0	0	0	0	0	0	0	0	0
hsa-miR-518a-3p(2)	0	0	0	0	0	0	0	0	0	0	0	0	0	0	0	0	0	0	0	0	0	0	0	0	0	0	0	0	0	0	0	0	0	0	0	0	0	0	0	0	0	0	0	0	0	0	0	0	0
hsa-miR-518b-3p(1)	0	0	0	0	0	0	0	0	0	0	0	0	0	0	0	0	0	0	0	0	0	0	0	0	0	0	0	0	0	0	0	0	0	0	0	0	0	0	0	0	0	0	0	0	0	0	0	0	0
hsa-miR-518b-5p(1)	0	0	0	0	0	0	0	0	0	0	0	0	0	0	0	0	0	0	0	0	0	0	0	0	0	0	0	0	0	0	0	0	0	0	0	0	0	0	0	0	0	0	0	0	0	0	0	0	0
hsa-miR-518c-3p(1)	0	0	0	0	0	0	0	0	0	0	0	0	0	0	0	0	0	0	0	0	0	0	0	0	0	0	0	0	0	0	0	0	0	0	0	0	0	0	0	0	0	0	0	0	0	0	0	0	0
hsa-miR-518c-5p(1)	0	0	0	0	0	0	0	0	0	0	0	0	0	0	0	0	0	0	0	0	0	0	0	0	0	0	0	0	0	0	0	0	0	0	0	0	0	0	0	0	0	0	0	0	0	0	0	0	0
hsa-miR-518d-3p(1)	0	0	0	0	0	0	0	0	0	0	0	0	0	0	0	0	0	0	0	0	0	0	0	0	0	0	0	0	0	0	0	0	0	0	0	0	0	0	0	0	0	0	0	0	0	0	0	0	0
hsa-miR-518d-5p(5)	0	0	0	0	0	0	0	0	0	0	0	0	0	0	0	0	0	0	0	0	0	0	0	0	0	0	0	0	0	0	0	0	0	0	0	0	0	0	0	0	0	0	0	0	0	0	0	0	0
hsa-miR-518e-3p(1)	0	0	0	0	0	0	0	0	0	0	0	0	0	0	0	0	0	0	0	0	0	0	0	0	0	0	0	0	0	0	0	0	0	0	0	0	0	0	0	0	0	0	0	0	0	0	0	0	0
hsa-miR-518e-5p(6)	0	0	0	0	0	0	0	0	0	0	0	0	0	0	0	0	0	0	0	0	0	0	0	0	0	0	0	0	0	0	0	0	0	0	0	0	0	0	0	0	0	0	0	0	0	0	0	0	0
hsa-miR-518f-3p(1)	0	0	0	0	0	0	0	0	0	0	0	0	0	0	0	0	0	0	0	0	0	0	0	0	0	0	0	0	0	0	0	0	0	0	0	0	0	0	0	0	0	0	0	0	0	0	0	0	0
hsa-miR-519a-2STAR(2)	0	0	0	0	0	0	0	0	0	0	0	0	0	0	0	0	0	0	0	0	0	0	0	0	0	0	0	0	0	0	0	0	0	0	0	0	0	0	0	0	0	0	0	0	0	0	0	0	0
hsa-miR-519c(1)	0	0	0	0	0	0	0	0	0	0	0	0	0	0	0	0	0	0	0	0	0	0	0	0	0	0	0	0	0	0	0	0	0	0	0	0	0	0	0	0	0	0	0	0	0	0	0	0	0
hsa-miR-519dSTAR(1)	0	0	0	0	0	0	0	0	0	0	0	0	0	0	0	0	0	0	0	0	0	0	0	0	0	0	0	0	0	0	0	0	0	0	0	0	0	0	0	0	0	0	0	0	0	0	0	0	0
hsa-miR-519e-5p(1)	0	0	0	0	0	0	0	0	0	0	0	0	0	0	0	0	0	0	0	0	0	0	0	0	0	0	0	0	0	0	0	0	0	0	0	0	0	0	0	0	0	0	0	0	0	0	0	0	0
hsa-miR-520a(1)	0	0	0	0	0	0	0	0	0	0	0	0	0	0	0	0	0	0	0	0	0	0	0	0	0	0	0	0	0	0	0	0	0	0	0	0	0	0	0	0	0	0	0	0	0	0	0	0	0
hsa-miR-520aSTAR(1)	0	0	0	0	0	0	0	0	0	0	0	0	0	0	0	0	0	0	0	0	0	0	0	0	0	0	0	0	0	0	0	0	0	0	0	0	0	0	0	0	0	0	0	0	0	0	0	0	0
hsa-miR-520d(1)	0	0	0	0	0	0	0	0	0	0	0	0	0	0	0	0	0	0	0	0	0	0	0	0	0	0	0	0	0	0	0	0	0	0	0	0	0	0	0	0	0	0	0	0	0	0	0	0	0
hsa-miR-520eSTAR(1)	0	0	0	0	0	0	0	0	0	0	0	0	0	0	0	0	0	0	0	0	0	0	0	0	0	0	0	0	0	0	0	0	0	0	0	0	0	0	0	0	0	0	0	0	0	0	0	0	0
hsa-miR-520f(1)	0	0	0	0	0	0	0	0	0	0	0	0	0	0	0	0	0	0	0	0	0	0	0	0	0	0	0	0	0	0	0	0	0	0	0	0	0	0	0	0	0	0	0	0	0	0	0	0	0
hsa-miR-520fSTAR(1)	0	0	0	0	0	0	0	0	0	0	0	0	0	0	0	0	0	0	0	0	0	0	0	0	0	0	0	0	0	0	0	0	0	0	0	0	0	0	0	0	0	0	0	0	0	0	0	0	0
hsa-miR-520g(2)	0	0	0	0	0	0	0	0	0	0	0	0	0	0	0	0	0	0	0	0	0	0	0	0	0	0	0	0	0	0	0	0	0	0	0	0	0	0	0	0	0	0	0	0	0	0	0	0	0
hsa-miR-520gSTAR(2)	0	0	0	0	0	0	0	0	0	0	0	0	0	0	0	0	0	0	0	0	0	0	0	0	0	0	0	0	0	0	0	0	0	0	0	0	0	0	0	0	0	0	0	0	0	0	0	0	0
hsa-miR-521(2)	0	0	0	0	0	0	0	0	0	0	0	0	0	0	0	0	0	0	0	0	0	0	0	0	0	0	0	0	0	0	0	0	0	0	0	0	0	0	0	0	0	0	0	0	0	0	0	0	0
hsa-miR-521-1STAR(1)	0	0	0	0	0	0	0	0	0	0	0	0	0	0	0	0	0	0	0	0	0	0	0	0	0	0	0	0	0	0	0	0	0	0	0	0	0	0	0	0	0	0	0	0	0	0	0	0	0
hsa-miR-521-2STAR(1)	0	0	0	0	0	0	0	0	0	0	0	0	0	0	0	0	0	0	0	0	0	0	0	0	0	0	0	0	0	0	0	0	0	0	0	0	0	0	0	0	0	0	0	0	0	0	0	0	0
hsa-miR-523-3p(1)	0	0	0	0	0	0	0	0	0	0	0	0	0	0	0	0	0	0	0	0	0	0	0	0	0	0	0	0	0	0	0	0	0	0	0	0	0	0	0	0	0	0	0	0	0	0	0	0	0
hsa-miR-524(1)	0	0	0	0	0	0	0	0	0	0	0	0	0	0	0	0	0	0	0	0	0	0	0	0	0	0	0	0	0	0	0	0	0	0	0	0	0	0	0	0	0	0	0	0	0	0	0	0	0
hsa-miR-524STAR(1)	0	0	0	0	0	0	0	0	0	0	0	0	0	0	0	0	0	0	0	0	0	0	0	0	0	0	0	0	0	0	0	0	0	0	0	0	0	0	0	0	0	0	0	0	0	0	0	0	0
hsa-miR-525-3p(1)	0	0	0	0	0	0	0	0	0	0	0	0	0	0	0	0	0	0	0	0	0	0	0	0	0	0	0	0	0	0	0	0	0	0	0	0	0	0	0	0	0	0	0	0	0	0	0	0	0
hsa-miR-525-5p(1)	0	0	0	0	0	0	0	0	0	0	0	0	0	0	0	0	0	0	0	0	0	0	0	0	0	0	0	0	0	0	0	0	0	0	0	0	0	0	0	0	0	0	0	0	0	0	0	0	0
hsa-miR-526a-2-3p(1)	0	0	0	0	0	0	0	0	0	0	0	0	0	0	0	0	0	0	0	0	0	0	0	0	0	0	0	0	0	0	0	0	0	0	0	0	0	0	0	0	0	0	0	0	0	0	0	0	0
hsa-miR-526b-5p(1)	0	0	0	0	0	0	0	0	0	0	0	0	0	0	0	0	0	0	0	0	0	0	0	0	0	0	0	0	0	0	0	0	0	0	0	0	0	0	0	0	0	0	0	0	0	0	0	0	0
hsa-miR-527STAR(1)	0	0	0	0	0	0	0	0	0	0	0	0	0	0	0	0	0	0	0	0	0	0	0	0	0	0	0	0	0	0	0	0	0	0	0	0	0	0	0	0	0	0	0	0	0	0	0	0	0
hsa-miR-539(1)	0	0	0	0	0	0	0	0	0	0	0	0	0	0	0	0	0	0	0	0	0	0	0	0	0	0	0	0	0	0	0	0	0	0	0	0	0	0	0	0	0	0	0	0	0	0	0	0	0
hsa-miR-541-3p(1)	0	0	0	0	0	0	0	0	0	0	0	0	0	0	0	0	0	0	0	0	0	0	0	0	0	0	0	0	0	0	0	0	0	0	0	0	0	0	0	0	0	0	0	0	0	0	0	0	0
hsa-miR-542STAR(1)	0	0	0	0	0	0	0	0	0	0	0	0	0	0	0	0	0	0	0	0	0	0	0	0	0	0	0	0	0	0	0	0	0	0	0	0	0	0	0	0	0	0	0	0	0	0	0	0	0
hsa-miR-543STAR(1)	0	0	0	0	0	0	0	0	0	0	0	0	0	0	0	0	0	0	0	0	0	0	0	0	0	0	0	0	0	0	0	0	0	0	0	0	0	0	0	0	0	0	0	0	0	0	0	0	0
hsa-miR-544-5p(1)	0	0	0	0	0	0	0	0	0	0	0	0	0	0	0	0	0	0	0	0	0	0	0	0	0	0	0	0	0	0	0	0	0	0	0	0	0	0	0	0	0	0	0	0	0	0	0	0	0
hsa-miR-548b(1)	0	0	0	0	0	0	0	0	0	0	0	0	0	0	0	0	0	0	0	0	0	0	0	0	0	0	0	0	0	0	0	0	0	0	0	0	0	0	0	0	0	0	0	0	0	0	0	0	0
hsa-miR-548e(1)	0	0	0	0	0	0	0	0	0	0	0	0	0	0	0	0	0	0	0	0	0	0	0	0	0	0	0	0	0	0	0	0	0	0	0	0	0	0	0	0	0	0	0	0	0	0	0	0	0
hsa-miR-548kSTAR(1)	0	0	0	0	0	0	0	0	0	0	0	0	0	0	0	0	0	0	0	0	0	0	0	0	0	0	0	0	0	0	0	0	0	0	0	0	0	0	0	0	0	0	0	0	0	0	0	0	0
hsa-miR-549-5p(1)	0	0	0	0	0	0	0	0	0	0	0	0	0	0	0	0	0	0	0	0	0	0	0	0	0	0	0	0	0	0	0	0	0	0	0	0	0	0	0	0	0	0	0	0	0	0	0	0	0
hsa-miR-550-1-3p(3)	0	0	0	0	0	0	0	0	0	0	0	0	0	0	0	0	0	0	0	0	0	0	0	0	0	0	0	0	0	0	0	0	0	0	0	0	0	0	0	0	0	0	0	0	0	0	0	0	0
hsa-miR-550-5p(2)	0	0	0	0	0	0	0	0	0	0	0	0	0	0	0	0	0	0	0	0	0	0	0	0	0	0	0	0	0	0	0	0	0	0	0	0	0	0	0	0	0	0	0	0	0	0	0	0	0
hsa-miR-550a-3-5p(1)	0	0	0	0	0	0	0	0	0	0	0	0	0	0	0	0	0	0	0	0	0	0	0	0	0	0	0	0	0	0	0	0	0	0	0	0	0	0	0	0	0	0	0	0	0	0	0	0	0
hsa-miR-551aSTAR(1)	0	0	0	0	0	0	0	0	0	0	0	0	0	0	0	0	0	0	0	0	0	0	0	0	0	0	0	0	0	0	0	0	0	0	0	0	0	0	0	0	0	0	0	0	0	0	0	0	0
hsa-miR-551bSTAR(1)	0	0	0	0	0	0	0	0	0	0	0	0	0	0	0	0	0	0	0	0	0	0	0	0	0	0	0	0	0	0	0	0	0	0	0	0	0	0	0	0	0	0	0	0	0	0	0	0	0
hsa-miR-552-3p(1)	0	0	0	0	0	0	0	0	0	0	0	0	0	0	0	0	0	0	0	0	0	0	0	0	0	0	0	0	0	0	0	0	0	0	0	0	0	0	0	0	0	0	0	0	0	0	0	0	0
hsa-miR-552-5p(1)	0	0	0	0	0	0	0	0	0	0	0	0	0	0	0	0	0	0	0	0	0	0	0	0	0	0	0	0	0	0	0	0	0	0	0	0	0	0	0	0	0	0	0	0	0	0	0	0	0
hsa-miR-556-3p(1)	0	0	0	0	0	0	0	0	0	0	0	0	0	0	0	0	0	0	0	0	0	0	0	0	0	0	0	0	0	0	0	0	0	0	0	0	0	0	0	0	0	0	0	0	0	0	0	0	0
hsa-miR-556-5p(1)	0	0	0	0	0	0	0	0	0	0	0	0	0	0	0	0	0	0	0	0	0	0	0	0	0	0	0	0	0	0	0	0	0	0	0	0	0	0	0	0	0	0	0	0	0	0	0	0	0
hsa-miR-559-3p(1)	0	0	0	0	0	0	0	0	0	0	0	0	0	0	0	0	0	0	0	0	0	0	0	0	0	0	0	0	0	0	0	0	0	0	0	0	0	0	0	0	0	0	0	0	0	0	0	0	0
hsa-miR-559-5p(1)	0	0	0	0	0	0	0	0	0	0	0	0	0	0	0	0	0	0	0	0	0	0	0	0	0	0	0	0	0	0	0	0	0	0	0	0	0	0	0	0	0	0	0	0	0	0	0	0	0
hsa-miR-561(1)	0	0	0	0	0	0	0	0	0	0	0	0	0	0	0	0	0	0	0	0	0	0	0	0	0	0	0	0	0	0	0	0	0	0	0	0	0	0	0	0	0	0	0	0	0	0	0	0	0
hsa-miR-561STAR(1)	0	0	0	0	0	0	0	0	0	0	0	0	0	0	0	0	0	0	0	0	0	0	0	0	0	0	0	0	0	0	0	0	0	0	0	0	0	0	0	0	0	0	0	0	0	0	0	0	0
hsa-miR-576-5p(1)	0	0	0	0	0	0	0	0	0	0	0	0	0	0	0	0	0	0	0	0	0	0	0	0	0	0	0	0	0	0	0	0	0	0	0	0	0	0	0	0	0	0	0	0	0	0	0	0	0
hsa-miR-577(1)	0	0	0	0	0	0	0	0	0	0	0	0	0	0	0	0	0	0	0	0	0	0	0	0	0	0	0	0	0	0	0	0	0	0	0	0	0	0	0	0	0	0	0	0	0	0	0	0	0
hsa-miR-577STAR(1)	0	0	0	0	0	0	0	0	0	0	0	0	0	0	0	0	0	0	0	0	0	0	0	0	0	0	0	0	0	0	0	0	0	0	0	0	0	0	0	0	0	0	0	0	0	0	0	0	0
hsa-miR-579-3p(1)	0	0	0	0	0	0	0	0	0	0	0	0	0	0	0	0	0	0	0	0	0	0	0	0	0	0	0	0	0	0	0	0	0	0	0	0	0	0	0	0	0	0	0	0	0	0	0	0	0
hsa-miR-579-5p(1)	0	0	0	0	0	0	0	0	0	0	0	0	0	0	0	0	0	0	0	0	0	0	0	0	0	0	0	0	0	0	0	0	0	0	0	0	0	0	0	0	0	0	0	0	0	0	0	0	0
hsa-miR-580(1)	0	0	0	0	0	0	0	0	0	0	0	0	0	0	0	0	0	0	0	0	0	0	0	0	0	0	0	0	0	0	0	0	0	0	0	0	0	0	0	0	0	0	0	0	0	0	0	0	0
hsa-miR-580STAR(1)	0	0	0	0	0	0	0	0	0	0	0	0	0	0	0	0	0	0	0	0	0	0	0	0	0	0	0	0	0	0	0	0	0	0	0	0	0	0	0	0	0	0	0	0	0	0	0	0	0
hsa-miR-581STAR(1)	0	0	0	0	0	0	0	0	0	0	0	0	0	0	0	0	0	0	0	0	0	0	0	0	0	0	0	0	0	0	0	0	0	0	0	0	0	0	0	0	0	0	0	0	0	0	0	0	0
hsa-miR-584STAR(1)	0	0	0	0	0	0	0	0	0	0	0	0	0	0	0	0	0	0	0	0	0	0	0	0	0	0	0	0	0	0	0	0	0	0	0	0	0	0	0	0	0	0	0	0	0	0	0	0	0
hsa-miR-585(1)	0	0	0	0	0	0	0	0	0	0	0	0	0	0	0	0	0	0	0	0	0	0	0	0	0	0	0	0	0	0	0	0	0	0	0	0	0	0	0	0	0	0	0	0	0	0	0	0	0
hsa-miR-585STAR(1)	0	0	0	0	0	0	0	0	0	0	0	0	0	0	0	0	0	0	0	0	0	0	0	0	0	0	0	0	0	0	0	0	0	0	0	0	0	0	0	0	0	0	0	0	0	0	0	0	0
hsa-miR-588-3p(1)	0	0	0	0	0	0	0	0	0	0	0	0	0	0	0	0	0	0	0	0	0	0	0	0	0	0	0	0	0	0	0	0	0	0	0	0	0	0	0	0	0	0	0	0	0	0	0	0	0
hsa-miR-588-5p(1)	0	0	0	0	0	0	0	0	0	0	0	0	0	0	0	0	0	0	0	0	0	0	0	0	0	0	0	0	0	0	0	0	0	0	0	0	0	0	0	0	0	0	0	0	0	0	0	0	0
hsa-miR-590-5p(1)	0	0	0	0	0	0	0	0	0	0	0	0	0	0	0	0	0	0	0	0	0	0	0	0	0	0	0	0	0	0	0	0	0	0	0	0	0	0	0	0	0	0	0	0	0	0	0	0	0
hsa-miR-592STAR(1)	0	0	0	0	0	0	0	0	0	0	0	0	0	0	0	0	0	0	0	0	0	0	0	0	0	0	0	0	0	0	0	0	0	0	0	0	0	0	0	0	0	0	0	0	0	0	0	0	0
hsa-miR-597(1)	0	0	0	0	0	0	0	0	0	0	0	0	0	0	0	0	0	0	0	0	0	0	0	0	0	0	0	0	0	0	0	0	0	0	0	0	0	0	0	0	0	0	0	0	0	0	0	0	0
hsa-miR-597STAR(1)	0	0	0	0	0	0	0	0	0	0	0	0	0	0	0	0	0	0	0	0	0	0	0	0	0	0	0	0	0	0	0	0	0	0	0	0	0	0	0	0	0	0	0	0	0	0	0	0	0
hsa-miR-598STAR(1)	0	0	0	0	0	0	0	0	0	0	0	0	0	0	0	0	0	0	0	0	0	0	0	0	0	0	0	0	0	0	0	0	0	0	0	0	0	0	0	0	0	0	0	0	0	0	0	0	0
hsa-miR-599(1)	0	0	0	0	0	0	0	0	0	0	0	0	0	0	0	0	0	0	0	0	0	0	0	0	0	0	0	0	0	0	0	0	0	0	0	0	0	0	0	0	0	0	0	0	0	0	0	0	0
hsa-miR-605-3p(1)	0	0	0	0	0	0	0	0	0	0	0	0	0	0	0	0	0	0	0	0	0	0	0	0	0	0	0	0	0	0	0	0	0	0	0	0	0	0	0	0	0	0	0	0	0	0	0	0	0
hsa-miR-610(1)	0	0	0	0	0	0	0	0	0	0	0	0	0	0	0	0	0	0	0	0	0	0	0	0	0	0	0	0	0	0	0	0	0	0	0	0	0	0	0	0	0	0	0	0	0	0	0	0	0
hsa-miR-610STAR(1)	0	0	0	0	0	0	0	0	0	0	0	0	0	0	0	0	0	0	0	0	0	0	0	0	0	0	0	0	0	0	0	0	0	0	0	0	0	0	0	0	0	0	0	0	0	0	0	0	0
hsa-miR-616-3p(1)	0	0	0	0	0	0	0	0	0	0	0	0	0	0	0	0	0	0	0	0	0	0	0	0	0	0	0	0	0	0	0	0	0	0	0	0	0	0	0	0	0	0	0	0	0	0	0	0	0
hsa-miR-616-5p(1)	0	0	0	0	0	0	0	0	0	0	0	0	0	0	0	0	0	0	0	0	0	0	0	0	0	0	0	0	0	0	0	0	0	0	0	0	0	0	0	0	0	0	0	0	0	0	0	0	0
hsa-miR-618(1)	0	0	0	0	0	0	0	0	0	0	0	0	0	0	0	0	0	0	0	0	0	0	0	0	0	0	0	0	0	0	0	0	0	0	0	0	0	0	0	0	0	0	0	0	0	0	0	0	0
hsa-miR-618STAR(1)	0	0	0	0	0	0	0	0	0	0	0	0	0	0	0	0	0	0	0	0	0	0	0	0	0	0	0	0	0	0	0	0	0	0	0	0	0	0	0	0	0	0	0	0	0	0	0	0	0
hsa-miR-624-3p(1)	0	0	0	0	0	0	0	0	0	0	0	0	0	0	0	0	0	0	0	0	0	0	0	0	0	0	0	0	0	0	0	0	0	0	0	0	0	0	0	0	0	0	0	0	0	0	0	0	0
hsa-miR-624-5p(1)	0	0	0	0	0	0	0	0	0	0	0	0	0	0	0	0	0	0	0	0	0	0	0	0	0	0	0	0	0	0	0	0	0	0	0	0	0	0	0	0	0	0	0	0	0	0	0	0	0
hsa-miR-625-3p(1)	0	0	0	0	0	0	0	0	0	0	0	0	0	0	0	0	0	0	0	0	0	0	0	0	0	0	0	0	0	0	0	0	0	0	0	0	0	0	0	0	0	0	0	0	0	0	0	0	0
hsa-miR-627-3p(1)	0	0	0	0	0	0	0	0	0	0	0	0	0	0	0	0	0	0	0	0	0	0	0	0	0	0	0	0	0	0	0	0	0	0	0	0	0	0	0	0	0	0	0	0	0	0	0	0	0
hsa-miR-628(1)	0	0	0	0	0	0	0	0	0	0	0	0	0	0	0	0	0	0	0	0	0	0	0	0	0	0	0	0	0	0	0	0	0	0	0	0	0	0	0	0	0	0	0	0	0	0	0	0	0
hsa-miR-628STAR(1)	0	0	0	0	0	0	0	0	0	0	0	0	0	0	0	0	0	0	0	0	0	0	0	0	0	0	0	0	0	0	0	0	0	0	0	0	0	0	0	0	0	0	0	0	0	0	0	0	0
hsa-miR-641-3p(1)	0	0	0	0	0	0	0	0	0	0	0	0	0	0	0	0	0	0	0	0	0	0	0	0	0	0	0	0	0	0	0	0	0	0	0	0	0	0	0	0	0	0	0	0	0	0	0	0	0
hsa-miR-641-5p(1)	0	0	0	0	0	0	0	0	0	0	0	0	0	0	0	0	0	0	0	0	0	0	0	0	0	0	0	0	0	0	0	0	0	0	0	0	0	0	0	0	0	0	0	0	0	0	0	0	0
hsa-miR-642-3p(1)	0	0	0	0	0	0	0	0	0	0	0	0	0	0	0	0	0	0	0	0	0	0	0	0	0	0	0	0	0	0	0	0	0	0	0	0	0	0	0	0	0	0	0	0	0	0	0	0	0
hsa-miR-642-5p(1)	0	0	0	0	0	0	0	0	0	0	0	0	0	0	0	0	0	0	0	0	0	0	0	0	0	0	0	0	0	0	0	0	0	0	0	0	0	0	0	0	0	0	0	0	0	0	0	0	0
hsa-miR-643STAR(1)	0	0	0	0	0	0	0	0	0	0	0	0	0	0	0	0	0	0	0	0	0	0	0	0	0	0	0	0	0	0	0	0	0	0	0	0	0	0	0	0	0	0	0	0	0	0	0	0	0
hsa-miR-651STAR(1)	0	0	0	0	0	0	0	0	0	0	0	0	0	0	0	0	0	0	0	0	0	0	0	0	0	0	0	0	0	0	0	0	0	0	0	0	0	0	0	0	0	0	0	0	0	0	0	0	0
hsa-miR-652STAR(1)	0	0	0	0	0	0	0	0	0	0	0	0	0	0	0	0	0	0	0	0	0	0	0	0	0	0	0	0	0	0	0	0	0	0	0	0	0	0	0	0	0	0	0	0	0	0	0	0	0
hsa-miR-653-3p(1)	0	0	0	0	0	0	0	0	0	0	0	0	0	0	0	0	0	0	0	0	0	0	0	0	0	0	0	0	0	0	0	0	0	0	0	0	0	0	0	0	0	0	0	0	0	0	0	0	0
hsa-miR-653-5p(1)	0	0	0	0	0	0	0	0	0	0	0	0	0	0	0	0	0	0	0	0	0	0	0	0	0	0	0	0	0	0	0	0	0	0	0	0	0	0	0	0	0	0	0	0	0	0	0	0	0
hsa-miR-655STAR(1)	0	0	0	0	0	0	0	0	0	0	0	0	0	0	0	0	0	0	0	0	0	0	0	0	0	0	0	0	0	0	0	0	0	0	0	0	0	0	0	0	0	0	0	0	0	0	0	0	0
hsa-miR-656(1)	0	0	0	0	0	0	0	0	0	0	0	0	0	0	0	0	0	0	0	0	0	0	0	0	0	0	0	0	0	0	0	0	0	0	0	0	0	0	0	0	0	0	0	0	0	0	0	0	0
hsa-miR-659(1)	0	0	0	0	0	0	0	0	0	0	0	0	0	0	0	0	0	0	0	0	0	0	0	0	0	0	0	0	0	0	0	0	0	0	0	0	0	0	0	0	0	0	0	0	0	0	0	0	0
hsa-miR-659STAR(1)	0	0	0	0	0	0	0	0	0	0	0	0	0	0	0	0	0	0	0	0	0	0	0	0	0	0	0	0	0	0	0	0	0	0	0	0	0	0	0	0	0	0	0	0	0	0	0	0	0
hsa-miR-665STAR(1)	0	0	0	0	0	0	0	0	0	0	0	0	0	0	0	0	0	0	0	0	0	0	0	0	0	0	0	0	0	0	0	0	0	0	0	0	0	0	0	0	0	0	0	0	0	0	0	0	0
hsa-miR-668STAR(1)	0	0	0	0	0	0	0	0	0	0	0	0	0	0	0	0	0	0	0	0	0	0	0	0	0	0	0	0	0	0	0	0	0	0	0	0	0	0	0	0	0	0	0	0	0	0	0	0	0
hsa-miR-670STAR(1)	0	0	0	0	0	0	0	0	0	0	0	0	0	0	0	0	0	0	0	0	0	0	0	0	0	0	0	0	0	0	0	0	0	0	0	0	0	0	0	0	0	0	0	0	0	0	0	0	0
hsa-miR-671-3p(1)	0	0	0	0	0	0	0	0	0	0	0	0	0	0	0	0	0	0	0	0	0	0	0	0	0	0	0	0	0	0	0	0	0	0	0	0	0	0	0	0	0	0	0	0	0	0	0	0	0
hsa-miR-6720-3p(1)	0	0	0	0	0	0	0	0	0	0	0	0	0	0	0	0	0	0	0	0	0	0	0	0	0	0	0	0	0	0	0	0	0	0	0	0	0	0	0	0	0	0	0	0	0	0	0	0	0
hsa-miR-6720-5p(1)	0	0	0	0	0	0	0	0	0	0	0	0	0	0	0	0	0	0	0	0	0	0	0	0	0	0	0	0	0	0	0	0	0	0	0	0	0	0	0	0	0	0	0	0	0	0	0	0	0
hsa-miR-676(1)	0	0	0	0	0	0	0	0	0	0	0	0	0	0	0	0	0	0	0	0	0	0	0	0	0	0	0	0	0	0	0	0	0	0	0	0	0	0	0	0	0	0	0	0	0	0	0	0	0
hsa-miR-676STAR(1)	0	0	0	0	0	0	0	0	0	0	0	0	0	0	0	0	0	0	0	0	0	0	0	0	0	0	0	0	0	0	0	0	0	0	0	0	0	0	0	0	0	0	0	0	0	0	0	0	0
hsa-miR-7-2STAR(1)	0	0	0	0	0	0	0	0	0	0	0	0	0	0	0	0	0	0	0	0	0	0	0	0	0	0	0	0	0	0	0	0	0	0	0	0	0	0	0	0	0	0	0	0	0	0	0	0	0
hsa-miR-7-3STAR(1)	0	0	0	0	0	0	0	0	0	0	0	0	0	0	0	0	0	0	0	0	0	0	0	0	0	0	0	0	0	0	0	0	0	0	0	0	0	0	0	0	0	0	0	0	0	0	0	0	0
hsa-miR-758STAR(1)	0	0	0	0	0	0	0	0	0	0	0	0	0	0	0	0	0	0	0	0	0	0	0	0	0	0	0	0	0	0	0	0	0	0	0	0	0	0	0	0	0	0	0	0	0	0	0	0	0
hsa-miR-760STAR(1)	0	0	0	0	0	0	0	0	0	0	0	0	0	0	0	0	0	0	0	0	0	0	0	0	0	0	0	0	0	0	0	0	0	0	0	0	0	0	0	0	0	0	0	0	0	0	0	0	0
hsa-miR-767(1)	0	0	0	0	0	0	0	0	0	0	0	0	0	0	0	0	0	0	0	0	0	0	0	0	0	0	0	0	0	0	0	0	0	0	0	0	0	0	0	0	0	0	0	0	0	0	0	0	0
hsa-miR-767STAR(1)	0	0	0	0	0	0	0	0	0	0	0	0	0	0	0	0	0	0	0	0	0	0	0	0	0	0	0	0	0	0	0	0	0	0	0	0	0	0	0	0	0	0	0	0	0	0	0	0	0
hsa-miR-770(1)	0	0	0	0	0	0	0	0	0	0	0	0	0	0	0	0	0	0	0	0	0	0	0	0	0	0	0	0	0	0	0	0	0	0	0	0	0	0	0	0	0	0	0	0	0	0	0	0	0
hsa-miR-802(1)	0	0	0	0	0	0	0	0	0	0	0	0	0	0	0	0	0	0	0	0	0	0	0	0	0	0	0	0	0	0	0	0	0	0	0	0	0	0	0	0	0	0	0	0	0	0	0	0	0
hsa-miR-802STAR(1)	0	0	0	0	0	0	0	0	0	0	0	0	0	0	0	0	0	0	0	0	0	0	0	0	0	0	0	0	0	0	0	0	0	0	0	0	0	0	0	0	0	0	0	0	0	0	0	0	0
hsa-miR-874STAR(1)	0	0	0	0	0	0	0	0	0	0	0	0	0	0	0	0	0	0	0	0	0	0	0	0	0	0	0	0	0	0	0	0	0	0	0	0	0	0	0	0	0	0	0	0	0	0	0	0	0
hsa-miR-875-3p(1)	0	0	0	0	0	0	0	0	0	0	0	0	0	0	0	0	0	0	0	0	0	0	0	0	0	0	0	0	0	0	0	0	0	0	0	0	0	0	0	0	0	0	0	0	0	0	0	0	0
hsa-miR-875-5p(1)	0	0	0	0	0	0	0	0	0	0	0	0	0	0	0	0	0	0	0	0	0	0	0	0	0	0	0	0	0	0	0	0	0	0	0	0	0	0	0	0	0	0	0	0	0	0	0	0	0
hsa-miR-877-3p(1)	0	0	0	0	0	0	0	0	0	0	0	0	0	0	0	0	0	0	0	0	0	0	0	0	0	0	0	0	0	0	0	0	0	0	0	0	0	0	0	0	0	0	0	0	0	0	0	0	0
hsa-miR-885(1)	0	0	0	0	0	0	0	0	0	0	0	0	0	0	0	0	0	0	0	0	0	0	0	0	0	0	0	0	0	0	0	0	0	0	0	0	0	0	0	0	0	0	0	0	0	0	0	0	0
hsa-miR-887STAR(1)	0	0	0	0	0	0	0	0	0	0	0	0	0	0	0	0	0	0	0	0	0	0	0	0	0	0	0	0	0	0	0	0	0	0	0	0	0	0	0	0	0	0	0	0	0	0	0	0	0
hsa-miR-888(1)	0	0	0	0	0	0	0	0	0	0	0	0	0	0	0	0	0	0	0	0	0	0	0	0	0	0	0	0	0	0	0	0	0	0	0	0	0	0	0	0	0	0	0	0	0	0	0	0	0
hsa-miR-888STAR(1)	0	0	0	0	0	0	0	0	0	0	0	0	0	0	0	0	0	0	0	0	0	0	0	0	0	0	0	0	0	0	0	0	0	0	0	0	0	0	0	0	0	0	0	0	0	0	0	0	0
hsa-miR-889STAR(1)	0	0	0	0	0	0	0	0	0	0	0	0	0	0	0	0	0	0	0	0	0	0	0	0	0	0	0	0	0	0	0	0	0	0	0	0	0	0	0	0	0	0	0	0	0	0	0	0	0
hsa-miR-890(1)	0	0	0	0	0	0	0	0	0	0	0	0	0	0	0	0	0	0	0	0	0	0	0	0	0	0	0	0	0	0	0	0	0	0	0	0	0	0	0	0	0	0	0	0	0	0	0	0	0
hsa-miR-890STAR(1)	0	0	0	0	0	0	0	0	0	0	0	0	0	0	0	0	0	0	0	0	0	0	0	0	0	0	0	0	0	0	0	0	0	0	0	0	0	0	0	0	0	0	0	0	0	0	0	0	0
hsa-miR-891a(1)	0	0	0	0	0	0	0	0	0	0	0	0	0	0	0	0	0	0	0	0	0	0	0	0	0	0	0	0	0	0	0	0	0	0	0	0	0	0	0	0	0	0	0	0	0	0	0	0	0
hsa-miR-891aSTAR(1)	0	0	0	0	0	0	0	0	0	0	0	0	0	0	0	0	0	0	0	0	0	0	0	0	0	0	0	0	0	0	0	0	0	0	0	0	0	0	0	0	0	0	0	0	0	0	0	0	0
hsa-miR-891bSTAR(1)	0	0	0	0	0	0	0	0	0	0	0	0	0	0	0	0	0	0	0	0	0	0	0	0	0	0	0	0	0	0	0	0	0	0	0	0	0	0	0	0	0	0	0	0	0	0	0	0	0
hsa-miR-892a(1)	0	0	0	0	0	0	0	0	0	0	0	0	0	0	0	0	0	0	0	0	0	0	0	0	0	0	0	0	0	0	0	0	0	0	0	0	0	0	0	0	0	0	0	0	0	0	0	0	0
hsa-miR-892aSTAR(1)	0	0	0	0	0	0	0	0	0	0	0	0	0	0	0	0	0	0	0	0	0	0	0	0	0	0	0	0	0	0	0	0	0	0	0	0	0	0	0	0	0	0	0	0	0	0	0	0	0
hsa-miR-892b(1)	0	0	0	0	0	0	0	0	0	0	0	0	0	0	0	0	0	0	0	0	0	0	0	0	0	0	0	0	0	0	0	0	0	0	0	0	0	0	0	0	0	0	0	0	0	0	0	0	0
hsa-miR-892bSTAR(1)	0	0	0	0	0	0	0	0	0	0	0	0	0	0	0	0	0	0	0	0	0	0	0	0	0	0	0	0	0	0	0	0	0	0	0	0	0	0	0	0	0	0	0	0	0	0	0	0	0
hsa-miR-92a-2STAR(1)	0	0	0	0	0	0	0	0	0	0	0	0	0	0	0	0	0	0	0	0	0	0	0	0	0	0	0	0	0	0	0	0	0	0	0	0	0	0	0	0	0	0	0	0	0	0	0	0	0
hsa-miR-933(1)	0	0	0	0	0	0	0	0	0	0	0	0	0	0	0	0	0	0	0	0	0	0	0	0	0	0	0	0	0	0	0	0	0	0	0	0	0	0	0	0	0	0	0	0	0	0	0	0	0
hsa-miR-933STAR(1)	0	0	0	0	0	0	0	0	0	0	0	0	0	0	0	0	0	0	0	0	0	0	0	0	0	0	0	0	0	0	0	0	0	0	0	0	0	0	0	0	0	0	0	0	0	0	0	0	0
hsa-miR-937STAR(1)	0	0	0	0	0	0	0	0	0	0	0	0	0	0	0	0	0	0	0	0	0	0	0	0	0	0	0	0	0	0	0	0	0	0	0	0	0	0	0	0	0	0	0	0	0	0	0	0	0
hsa-miR-942STAR(1)	0	0	0	0	0	0	0	0	0	0	0	0	0	0	0	0	0	0	0	0	0	0	0	0	0	0	0	0	0	0	0	0	0	0	0	0	0	0	0	0	0	0	0	0	0	0	0	0	0
hsa-miR-944STAR(1)	0	0	0	0	0	0	0	0	0	0	0	0	0	0	0	0	0	0	0	0	0	0	0	0	0	0	0	0	0	0	0	0	0	0	0	0	0	0	0	0	0	0	0	0	0	0	0	0	0
hsa-miR-95STAR(1)	0	0	0	0	0	0	0	0	0	0	0	0	0	0	0	0	0	0	0	0	0	0	0	0	0	0	0	0	0	0	0	0	0	0	0	0	0	0	0	0	0	0	0	0	0	0	0	0	0
hsa-miR-96STAR(1)	0	0	0	0	0	0	0	0	0	0	0	0	0	0	0	0	0	0	0	0	0	0	0	0	0	0	0	0	0	0	0	0	0	0	0	0	0	0	0	0	0	0	0	0	0	0	0	0	0
hsa-miR-98STAR(1)	0	0	0	0	0	0	0	0	0	0	0	0	0	0	0	0	0	0	0	0	0	0	0	0	0	0	0	0	0	0	0	0	0	0	0	0	0	0	0	0	0	0	0	0	0	0	0	0	0
hsv1-miR-H1*	0	0	0	0	0	0	0	0	0	0	0	0	0	0	0	0	0	0	0	0	0	0	0	0	0	0	0	0	0	0	0	0	0	0	0	0	0	0	0	0	0	0	0	0	0	0	0	0	0
hsv1-miR-H11	0	0	0	0	0	0	0	0	0	0	0	0	0	0	0	0	0	0	0	0	0	0	0	0	0	0	0	0	0	0	0	0	0	0	0	0	0	0	0	0	0	0	0	0	0	0	0	0	0
hsv1-miR-H12	0	0	0	0	0	0	0	0	0	0	0	0	0	0	0	0	0	0	0	0	0	0	0	0	0	0	0	0	0	0	0	0	0	0	0	0	0	0	0	0	0	0	0	0	0	0	0	0	0
hsv1-miR-H13	0	0	0	0	0	0	0	0	0	0	0	0	0	0	0	0	0	0	0	0	0	0	0	0	0	0	0	0	0	0	0	0	0	0	0	0	0	0	0	0	0	0	0	0	0	0	0	0	0
hsv1-miR-H14-5p	0	0	0	0	0	0	0	0	0	0	0	0	0	0	0	0	0	0	0	0	0	0	0	0	0	0	0	0	0	0	0	0	0	0	0	0	0	0	0	0	0	0	0	0	0	0	0	0	0
hsv1-miR-H16	0	0	0	0	0	0	0	0	0	0	0	0	0	0	0	0	0	0	0	0	0	0	0	0	0	0	0	0	0	0	0	0	0	0	0	0	0	0	0	0	0	0	0	0	0	0	0	0	0
hsv1-miR-H17	0	0	0	0	0	0	0	0	0	0	0	0	0	0	0	0	0	0	0	0	0	0	0	0	0	0	0	0	0	0	0	0	0	0	0	0	0	0	0	0	0	0	0	0	0	0	0	0	0
hsv1-miR-H2	0	0	0	0	0	0	0	0	0	0	0	0	0	0	0	0	0	0	0	0	0	0	0	0	0	0	0	0	0	0	0	0	0	0	0	0	0	0	0	0	0	0	0	0	0	0	0	0	0
hsv1-miR-H2*	0	0	0	0	0	0	0	0	0	0	0	0	0	0	0	0	0	0	0	0	0	0	0	0	0	0	0	0	0	0	0	0	0	0	0	0	0	0	0	0	0	0	0	0	0	0	0	0	0
hsv1-miR-H3	0	0	0	0	0	0	0	0	0	0	0	0	0	0	0	0	0	0	0	0	0	0	0	0	0	0	0	0	0	0	0	0	0	0	0	0	0	0	0	0	0	0	0	0	0	0	0	0	0
hsv1-miR-H3*	0	0	0	0	0	0	0	0	0	0	0	0	0	0	0	0	0	0	0	0	0	0	0	0	0	0	0	0	0	0	0	0	0	0	0	0	0	0	0	0	0	0	0	0	0	0	0	0	0
hsv1-miR-H4	0	0	0	0	0	0	0	0	0	0	0	0	0	0	0	0	0	0	0	0	0	0	0	0	0	0	0	0	0	0	0	0	0	0	0	0	0	0	0	0	0	0	0	0	0	0	0	0	0
hsv1-miR-H4*	0	0	0	0	0	0	0	0	0	0	0	0	0	0	0	0	0	0	0	0	0	0	0	0	0	0	0	0	0	0	0	0	0	0	0	0	0	0	0	0	0	0	0	0	0	0	0	0	0
hsv1-miR-H5-3p	0	0	0	0	0	0	0	0	0	0	0	0	0	0	0	0	0	0	0	0	0	0	0	0	0	0	0	0	0	0	0	0	0	0	0	0	0	0	0	0	0	0	0	0	0	0	0	0	0
hsv1-miR-H5-5p	0	0	0	0	0	0	0	0	0	0	0	0	0	0	0	0	0	0	0	0	0	0	0	0	0	0	0	0	0	0	0	0	0	0	0	0	0	0	0	0	0	0	0	0	0	0	0	0	0
hsv1-miR-H6-5p	0	0	0	0	0	0	0	0	0	0	0	0	0	0	0	0	0	0	0	0	0	0	0	0	0	0	0	0	0	0	0	0	0	0	0	0	0	0	0	0	0	0	0	0	0	0	0	0	0
hsv1-miR-H7	0	0	0	0	0	0	0	0	0	0	0	0	0	0	0	0	0	0	0	0	0	0	0	0	0	0	0	0	0	0	0	0	0	0	0	0	0	0	0	0	0	0	0	0	0	0	0	0	0
hsv1-miR-H7*	0	0	0	0	0	0	0	0	0	0	0	0	0	0	0	0	0	0	0	0	0	0	0	0	0	0	0	0	0	0	0	0	0	0	0	0	0	0	0	0	0	0	0	0	0	0	0	0	0
hsv1-miR-H8	0	0	0	0	0	0	0	0	0	0	0	0	0	0	0	0	0	0	0	0	0	0	0	0	0	0	0	0	0	0	0	0	0	0	0	0	0	0	0	0	0	0	0	0	0	0	0	0	0
hsv1-miR-H8*	0	0	0	0	0	0	0	0	0	0	0	0	0	0	0	0	0	0	0	0	0	0	0	0	0	0	0	0	0	0	0	0	0	0	0	0	0	0	0	0	0	0	0	0	0	0	0	0	0
hsv2-miR-H11	0	0	0	0	0	0	0	0	0	0	0	0	0	0	0	0	0	0	0	0	0	0	0	0	0	0	0	0	0	0	0	0	0	0	0	0	0	0	0	0	0	0	0	0	0	0	0	0	0
hsv2-miR-H11*	0	0	0	0	0	0	0	0	0	0	0	0	0	0	0	0	0	0	0	0	0	0	0	0	0	0	0	0	0	0	0	0	0	0	0	0	0	0	0	0	0	0	0	0	0	0	0	0	0
hsv2-miR-H12	0	0	0	0	0	0	0	0	0	0	0	0	0	0	0	0	0	0	0	0	0	0	0	0	0	0	0	0	0	0	0	0	0	0	0	0	0	0	0	0	0	0	0	0	0	0	0	0	0
hsv2-miR-H13	0	0	0	0	0	0	0	0	0	0	0	0	0	0	0	0	0	0	0	0	0	0	0	0	0	0	0	0	0	0	0	0	0	0	0	0	0	0	0	0	0	0	0	0	0	0	0	0	0
hsv2-miR-H19	0	0	0	0	0	0	0	0	0	0	0	0	0	0	0	0	0	0	0	0	0	0	0	0	0	0	0	0	0	0	0	0	0	0	0	0	0	0	0	0	0	0	0	0	0	0	0	0	0
hsv2-miR-H2	0	0	0	0	0	0	0	0	0	0	0	0	0	0	0	0	0	0	0	0	0	0	0	0	0	0	0	0	0	0	0	0	0	0	0	0	0	0	0	0	0	0	0	0	0	0	0	0	0
hsv2-miR-H20	0	0	0	0	0	0	0	0	0	0	0	0	0	0	0	0	0	0	0	0	0	0	0	0	0	0	0	0	0	0	0	0	0	0	0	0	0	0	0	0	0	0	0	0	0	0	0	0	0
hsv2-miR-H21	0	0	0	0	0	0	0	0	0	0	0	0	0	0	0	0	0	0	0	0	0	0	0	0	0	0	0	0	0	0	0	0	0	0	0	0	0	0	0	0	0	0	0	0	0	0	0	0	0
hsv2-miR-H23*	0	0	0	0	0	0	0	0	0	0	0	0	0	0	0	0	0	0	0	0	0	0	0	0	0	0	0	0	0	0	0	0	0	0	0	0	0	0	0	0	0	0	0	0	0	0	0	0	0
hsv2-miR-H24	0	0	0	0	0	0	0	0	0	0	0	0	0	0	0	0	0	0	0	0	0	0	0	0	0	0	0	0	0	0	0	0	0	0	0	0	0	0	0	0	0	0	0	0	0	0	0	0	0
hsv2-miR-H25	0	0	0	0	0	0	0	0	0	0	0	0	0	0	0	0	0	0	0	0	0	0	0	0	0	0	0	0	0	0	0	0	0	0	0	0	0	0	0	0	0	0	0	0	0	0	0	0	0
hsv2-miR-H3	0	0	0	0	0	0	0	0	0	0	0	0	0	0	0	0	0	0	0	0	0	0	0	0	0	0	0	0	0	0	0	0	0	0	0	0	0	0	0	0	0	0	0	0	0	0	0	0	0
hsv2-miR-H4-3p	0	0	0	0	0	0	0	0	0	0	0	0	0	0	0	0	0	0	0	0	0	0	0	0	0	0	0	0	0	0	0	0	0	0	0	0	0	0	0	0	0	0	0	0	0	0	0	0	0
hsv2-miR-H4-5p	0	0	0	0	0	0	0	0	0	0	0	0	0	0	0	0	0	0	0	0	0	0	0	0	0	0	0	0	0	0	0	0	0	0	0	0	0	0	0	0	0	0	0	0	0	0	0	0	0
hsv2-miR-H6	0	0	0	0	0	0	0	0	0	0	0	0	0	0	0	0	0	0	0	0	0	0	0	0	0	0	0	0	0	0	0	0	0	0	0	0	0	0	0	0	0	0	0	0	0	0	0	0	0
hsv2-miR-H6*	0	0	0	0	0	0	0	0	0	0	0	0	0	0	0	0	0	0	0	0	0	0	0	0	0	0	0	0	0	0	0	0	0	0	0	0	0	0	0	0	0	0	0	0	0	0	0	0	0
hsv2-miR-H7-5p	0	0	0	0	0	0	0	0	0	0	0	0	0	0	0	0	0	0	0	0	0	0	0	0	0	0	0	0	0	0	0	0	0	0	0	0	0	0	0	0	0	0	0	0	0	0	0	0	0
hsv2-miR-H9-3p	0	0	0	0	0	0	0	0	0	0	0	0	0	0	0	0	0	0	0	0	0	0	0	0	0	0	0	0	0	0	0	0	0	0	0	0	0	0	0	0	0	0	0	0	0	0	0	0	0
hsv2-miR-H9-5p	0	0	0	0	0	0	0	0	0	0	0	0	0	0	0	0	0	0	0	0	0	0	0	0	0	0	0	0	0	0	0	0	0	0	0	0	0	0	0	0	0	0	0	0	0	0	0	0	0
hvt-miR-H1	0	0	0	0	0	0	0	0	0	0	0	0	0	0	0	0	0	0	0	0	0	0	0	0	0	0	0	0	0	0	0	0	0	0	0	0	0	0	0	0	0	0	0	0	0	0	0	0	0
hvt-miR-H10	0	0	0	0	0	0	0	0	0	0	0	0	0	0	0	0	0	0	0	0	0	0	0	0	0	0	0	0	0	0	0	0	0	0	0	0	0	0	0	0	0	0	0	0	0	0	0	0	0
hvt-miR-H12-3p	0	0	0	0	0	0	0	0	0	0	0	0	0	0	0	0	0	0	0	0	0	0	0	0	0	0	0	0	0	0	0	0	0	0	0	0	0	0	0	0	0	0	0	0	0	0	0	0	0
hvt-miR-H12-5p	0	0	0	0	0	0	0	0	0	0	0	0	0	0	0	0	0	0	0	0	0	0	0	0	0	0	0	0	0	0	0	0	0	0	0	0	0	0	0	0	0	0	0	0	0	0	0	0	0
hvt-miR-H13	0	0	0	0	0	0	0	0	0	0	0	0	0	0	0	0	0	0	0	0	0	0	0	0	0	0	0	0	0	0	0	0	0	0	0	0	0	0	0	0	0	0	0	0	0	0	0	0	0
hvt-miR-H14	0	0	0	0	0	0	0	0	0	0	0	0	0	0	0	0	0	0	0	0	0	0	0	0	0	0	0	0	0	0	0	0	0	0	0	0	0	0	0	0	0	0	0	0	0	0	0	0	0
hvt-miR-H15	0	0	0	0	0	0	0	0	0	0	0	0	0	0	0	0	0	0	0	0	0	0	0	0	0	0	0	0	0	0	0	0	0	0	0	0	0	0	0	0	0	0	0	0	0	0	0	0	0
hvt-miR-H15*	0	0	0	0	0	0	0	0	0	0	0	0	0	0	0	0	0	0	0	0	0	0	0	0	0	0	0	0	0	0	0	0	0	0	0	0	0	0	0	0	0	0	0	0	0	0	0	0	0
hvt-miR-H16-3p	0	0	0	0	0	0	0	0	0	0	0	0	0	0	0	0	0	0	0	0	0	0	0	0	0	0	0	0	0	0	0	0	0	0	0	0	0	0	0	0	0	0	0	0	0	0	0	0	0
hvt-miR-H16-5p	0	0	0	0	0	0	0	0	0	0	0	0	0	0	0	0	0	0	0	0	0	0	0	0	0	0	0	0	0	0	0	0	0	0	0	0	0	0	0	0	0	0	0	0	0	0	0	0	0
hvt-miR-H17	0	0	0	0	0	0	0	0	0	0	0	0	0	0	0	0	0	0	0	0	0	0	0	0	0	0	0	0	0	0	0	0	0	0	0	0	0	0	0	0	0	0	0	0	0	0	0	0	0
hvt-miR-H17*	0	0	0	0	0	0	0	0	0	0	0	0	0	0	0	0	0	0	0	0	0	0	0	0	0	0	0	0	0	0	0	0	0	0	0	0	0	0	0	0	0	0	0	0	0	0	0	0	0
hvt-miR-H18-3p	0	0	0	0	0	0	0	0	0	0	0	0	0	0	0	0	0	0	0	0	0	0	0	0	0	0	0	0	0	0	0	0	0	0	0	0	0	0	0	0	0	0	0	0	0	0	0	0	0
hvt-miR-H18-5p	0	0	0	0	0	0	0	0	0	0	0	0	0	0	0	0	0	0	0	0	0	0	0	0	0	0	0	0	0	0	0	0	0	0	0	0	0	0	0	0	0	0	0	0	0	0	0	0	0
hvt-miR-H2	0	0	0	0	0	0	0	0	0	0	0	0	0	0	0	0	0	0	0	0	0	0	0	0	0	0	0	0	0	0	0	0	0	0	0	0	0	0	0	0	0	0	0	0	0	0	0	0	0
hvt-miR-H3-3p	0	0	0	0	0	0	0	0	0	0	0	0	0	0	0	0	0	0	0	0	0	0	0	0	0	0	0	0	0	0	0	0	0	0	0	0	0	0	0	0	0	0	0	0	0	0	0	0	0
hvt-miR-H3-5p	0	0	0	0	0	0	0	0	0	0	0	0	0	0	0	0	0	0	0	0	0	0	0	0	0	0	0	0	0	0	0	0	0	0	0	0	0	0	0	0	0	0	0	0	0	0	0	0	0
hvt-miR-H4	0	0	0	0	0	0	0	0	0	0	0	0	0	0	0	0	0	0	0	0	0	0	0	0	0	0	0	0	0	0	0	0	0	0	0	0	0	0	0	0	0	0	0	0	0	0	0	0	0
hvt-miR-H4*	0	0	0	0	0	0	0	0	0	0	0	0	0	0	0	0	0	0	0	0	0	0	0	0	0	0	0	0	0	0	0	0	0	0	0	0	0	0	0	0	0	0	0	0	0	0	0	0	0
hvt-miR-H5*	0	0	0	0	0	0	0	0	0	0	0	0	0	0	0	0	0	0	0	0	0	0	0	0	0	0	0	0	0	0	0	0	0	0	0	0	0	0	0	0	0	0	0	0	0	0	0	0	0
hvt-miR-H7-3p	0	0	0	0	0	0	0	0	0	0	0	0	0	0	0	0	0	0	0	0	0	0	0	0	0	0	0	0	0	0	0	0	0	0	0	0	0	0	0	0	0	0	0	0	0	0	0	0	0
hvt-miR-H8	0	0	0	0	0	0	0	0	0	0	0	0	0	0	0	0	0	0	0	0	0	0	0	0	0	0	0	0	0	0	0	0	0	0	0	0	0	0	0	0	0	0	0	0	0	0	0	0	0
hvt-miR-H9-3p	0	0	0	0	0	0	0	0	0	0	0	0	0	0	0	0	0	0	0	0	0	0	0	0	0	0	0	0	0	0	0	0	0	0	0	0	0	0	0	0	0	0	0	0	0	0	0	0	0
hvt-miR-H9-5p	0	0	0	0	0	0	0	0	0	0	0	0	0	0	0	0	0	0	0	0	0	0	0	0	0	0	0	0	0	0	0	0	0	0	0	0	0	0	0	0	0	0	0	0	0	0	0	0	0
iltv-miR-I1	0	0	0	0	0	0	0	0	0	0	0	0	0	0	0	0	0	0	0	0	0	0	0	0	0	0	0	0	0	0	0	0	0	0	0	0	0	0	0	0	0	0	0	0	0	0	0	0	0
iltv-miR-I1*	0	0	0	0	0	0	0	0	0	0	0	0	0	0	0	0	0	0	0	0	0	0	0	0	0	0	0	0	0	0	0	0	0	0	0	0	0	0	0	0	0	0	0	0	0	0	0	0	0
iltv-miR-I2	0	0	0	0	0	0	0	0	0	0	0	0	0	0	0	0	0	0	0	0	0	0	0	0	0	0	0	0	0	0	0	0	0	0	0	0	0	0	0	0	0	0	0	0	0	0	0	0	0
iltv-miR-I4	0	0	0	0	0	0	0	0	0	0	0	0	0	0	0	0	0	0	0	0	0	0	0	0	0	0	0	0	0	0	0	0	0	0	0	0	0	0	0	0	0	0	0	0	0	0	0	0	0
iltv-miR-I5*	0	0	0	0	0	0	0	0	0	0	0	0	0	0	0	0	0	0	0	0	0	0	0	0	0	0	0	0	0	0	0	0	0	0	0	0	0	0	0	0	0	0	0	0	0	0	0	0	0
iltv-miR-I6	0	0	0	0	0	0	0	0	0	0	0	0	0	0	0	0	0	0	0	0	0	0	0	0	0	0	0	0	0	0	0	0	0	0	0	0	0	0	0	0	0	0	0	0	0	0	0	0	0
iltv-miR-I6*	0	0	0	0	0	0	0	0	0	0	0	0	0	0	0	0	0	0	0	0	0	0	0	0	0	0	0	0	0	0	0	0	0	0	0	0	0	0	0	0	0	0	0	0	0	0	0	0	0
iltv-miR-I7	0	0	0	0	0	0	0	0	0	0	0	0	0	0	0	0	0	0	0	0	0	0	0	0	0	0	0	0	0	0	0	0	0	0	0	0	0	0	0	0	0	0	0	0	0	0	0	0	0
jcv-miR-J1-3p	0	0	0	0	0	0	0	0	0	0	0	0	0	0	0	0	0	0	0	0	0	0	0	0	0	0	0	0	0	0	0	0	0	0	0	0	0	0	0	0	0	0	0	0	0	0	0	0	0
jcv-miR-J1-5p	0	0	0	0	0	0	0	0	0	0	0	0	0	0	0	0	0	0	0	0	0	0	0	0	0	0	0	0	0	0	0	0	0	0	0	0	0	0	0	0	0	0	0	0	0	0	0	0	0
kshv-miR-K12-1	0	0	0	0	0	0	0	0	0	0	0	0	0	0	0	0	0	0	0	0	0	0	0	0	0	0	0	0	0	0	0	0	0	0	0	0	0	0	0	0	0	0	0	0	0	0	0	0	0
kshv-miR-K12-1*	0	0	0	0	0	0	0	0	0	0	0	0	0	0	0	0	0	0	0	0	0	0	0	0	0	0	0	0	0	0	0	0	0	0	0	0	0	0	0	0	0	0	0	0	0	0	0	0	0
kshv-miR-K12-10a	0	0	0	0	0	0	0	0	0	0	0	0	0	0	0	0	0	0	0	0	0	0	0	0	0	0	0	0	0	0	0	0	0	0	0	0	0	0	0	0	0	0	0	0	0	0	0	0	0
kshv-miR-K12-10a*	0	0	0	0	0	0	0	0	0	0	0	0	0	0	0	0	0	0	0	0	0	0	0	0	0	0	0	0	0	0	0	0	0	0	0	0	0	0	0	0	0	0	0	0	0	0	0	0	0
kshv-miR-K12-10b	0	0	0	0	0	0	0	0	0	0	0	0	0	0	0	0	0	0	0	0	0	0	0	0	0	0	0	0	0	0	0	0	0	0	0	0	0	0	0	0	0	0	0	0	0	0	0	0	0
kshv-miR-K12-11	0	0	0	0	0	0	0	0	0	0	0	0	0	0	0	0	0	0	0	0	0	0	0	0	0	0	0	0	0	0	0	0	0	0	0	0	0	0	0	0	0	0	0	0	0	0	0	0	0
kshv-miR-K12-11*	0	0	0	0	0	0	0	0	0	0	0	0	0	0	0	0	0	0	0	0	0	0	0	0	0	0	0	0	0	0	0	0	0	0	0	0	0	0	0	0	0	0	0	0	0	0	0	0	0
kshv-miR-K12-12	0	0	0	0	0	0	0	0	0	0	0	0	0	0	0	0	0	0	0	0	0	0	0	0	0	0	0	0	0	0	0	0	0	0	0	0	0	0	0	0	0	0	0	0	0	0	0	0	0
kshv-miR-K12-12*	0	0	0	0	0	0	0	0	0	0	0	0	0	0	0	0	0	0	0	0	0	0	0	0	0	0	0	0	0	0	0	0	0	0	0	0	0	0	0	0	0	0	0	0	0	0	0	0	0
kshv-miR-K12-2*	0	0	0	0	0	0	0	0	0	0	0	0	0	0	0	0	0	0	0	0	0	0	0	0	0	0	0	0	0	0	0	0	0	0	0	0	0	0	0	0	0	0	0	0	0	0	0	0	0
kshv-miR-K12-3	0	0	0	0	0	0	0	0	0	0	0	0	0	0	0	0	0	0	0	0	0	0	0	0	0	0	0	0	0	0	0	0	0	0	0	0	0	0	0	0	0	0	0	0	0	0	0	0	0
kshv-miR-K12-3*	0	0	0	0	0	0	0	0	0	0	0	0	0	0	0	0	0	0	0	0	0	0	0	0	0	0	0	0	0	0	0	0	0	0	0	0	0	0	0	0	0	0	0	0	0	0	0	0	0
kshv-miR-K12-4-3p	0	0	0	0	0	0	0	0	0	0	0	0	0	0	0	0	0	0	0	0	0	0	0	0	0	0	0	0	0	0	0	0	0	0	0	0	0	0	0	0	0	0	0	0	0	0	0	0	0
kshv-miR-K12-4-5p	0	0	0	0	0	0	0	0	0	0	0	0	0	0	0	0	0	0	0	0	0	0	0	0	0	0	0	0	0	0	0	0	0	0	0	0	0	0	0	0	0	0	0	0	0	0	0	0	0
kshv-miR-K12-5*	0	0	0	0	0	0	0	0	0	0	0	0	0	0	0	0	0	0	0	0	0	0	0	0	0	0	0	0	0	0	0	0	0	0	0	0	0	0	0	0	0	0	0	0	0	0	0	0	0
kshv-miR-K12-6-5p	0	0	0	0	0	0	0	0	0	0	0	0	0	0	0	0	0	0	0	0	0	0	0	0	0	0	0	0	0	0	0	0	0	0	0	0	0	0	0	0	0	0	0	0	0	0	0	0	0
kshv-miR-K12-7	0	0	0	0	0	0	0	0	0	0	0	0	0	0	0	0	0	0	0	0	0	0	0	0	0	0	0	0	0	0	0	0	0	0	0	0	0	0	0	0	0	0	0	0	0	0	0	0	0
kshv-miR-K12-7*	0	0	0	0	0	0	0	0	0	0	0	0	0	0	0	0	0	0	0	0	0	0	0	0	0	0	0	0	0	0	0	0	0	0	0	0	0	0	0	0	0	0	0	0	0	0	0	0	0
kshv-miR-K12-8	0	0	0	0	0	0	0	0	0	0	0	0	0	0	0	0	0	0	0	0	0	0	0	0	0	0	0	0	0	0	0	0	0	0	0	0	0	0	0	0	0	0	0	0	0	0	0	0	0
kshv-miR-K12-8*	0	0	0	0	0	0	0	0	0	0	0	0	0	0	0	0	0	0	0	0	0	0	0	0	0	0	0	0	0	0	0	0	0	0	0	0	0	0	0	0	0	0	0	0	0	0	0	0	0
kshv-miR-K12-9	0	0	0	0	0	0	0	0	0	0	0	0	0	0	0	0	0	0	0	0	0	0	0	0	0	0	0	0	0	0	0	0	0	0	0	0	0	0	0	0	0	0	0	0	0	0	0	0	0
kshv-miR-K12-9*	0	0	0	0	0	0	0	0	0	0	0	0	0	0	0	0	0	0	0	0	0	0	0	0	0	0	0	0	0	0	0	0	0	0	0	0	0	0	0	0	0	0	0	0	0	0	0	0	0
mcmv-miR-M23-1-3p	0	0	0	0	0	0	0	0	0	0	0	0	0	0	0	0	0	0	0	0	0	0	0	0	0	0	0	0	0	0	0	0	0	0	0	0	0	0	0	0	0	0	0	0	0	0	0	0	0
mcmv-miR-M23-1-5p	0	0	0	0	0	0	0	0	0	0	0	0	0	0	0	0	0	0	0	0	0	0	0	0	0	0	0	0	0	0	0	0	0	0	0	0	0	0	0	0	0	0	0	0	0	0	0	0	0
mcmv-miR-M23-2	0	0	0	0	0	0	0	0	0	0	0	0	0	0	0	0	0	0	0	0	0	0	0	0	0	0	0	0	0	0	0	0	0	0	0	0	0	0	0	0	0	0	0	0	0	0	0	0	0
mcmv-miR-M23-2*	0	0	0	0	0	0	0	0	0	0	0	0	0	0	0	0	0	0	0	0	0	0	0	0	0	0	0	0	0	0	0	0	0	0	0	0	0	0	0	0	0	0	0	0	0	0	0	0	0
mcmv-miR-M44-1	0	0	0	0	0	0	0	0	0	0	0	0	0	0	0	0	0	0	0	0	0	0	0	0	0	0	0	0	0	0	0	0	0	0	0	0	0	0	0	0	0	0	0	0	0	0	0	0	0
mcmv-miR-M55-1	0	0	0	0	0	0	0	0	0	0	0	0	0	0	0	0	0	0	0	0	0	0	0	0	0	0	0	0	0	0	0	0	0	0	0	0	0	0	0	0	0	0	0	0	0	0	0	0	0
mcmv-miR-M87-1	0	0	0	0	0	0	0	0	0	0	0	0	0	0	0	0	0	0	0	0	0	0	0	0	0	0	0	0	0	0	0	0	0	0	0	0	0	0	0	0	0	0	0	0	0	0	0	0	0
mcmv-miR-M95-1-3p	0	0	0	0	0	0	0	0	0	0	0	0	0	0	0	0	0	0	0	0	0	0	0	0	0	0	0	0	0	0	0	0	0	0	0	0	0	0	0	0	0	0	0	0	0	0	0	0	0
mcmv-miR-M95-1-5p	0	0	0	0	0	0	0	0	0	0	0	0	0	0	0	0	0	0	0	0	0	0	0	0	0	0	0	0	0	0	0	0	0	0	0	0	0	0	0	0	0	0	0	0	0	0	0	0	0
mcmv-miR-m01-1	0	0	0	0	0	0	0	0	0	0	0	0	0	0	0	0	0	0	0	0	0	0	0	0	0	0	0	0	0	0	0	0	0	0	0	0	0	0	0	0	0	0	0	0	0	0	0	0	0
mcmv-miR-m01-2	0	0	0	0	0	0	0	0	0	0	0	0	0	0	0	0	0	0	0	0	0	0	0	0	0	0	0	0	0	0	0	0	0	0	0	0	0	0	0	0	0	0	0	0	0	0	0	0	0
mcmv-miR-m01-2*	0	0	0	0	0	0	0	0	0	0	0	0	0	0	0	0	0	0	0	0	0	0	0	0	0	0	0	0	0	0	0	0	0	0	0	0	0	0	0	0	0	0	0	0	0	0	0	0	0
mcmv-miR-m01-3	0	0	0	0	0	0	0	0	0	0	0	0	0	0	0	0	0	0	0	0	0	0	0	0	0	0	0	0	0	0	0	0	0	0	0	0	0	0	0	0	0	0	0	0	0	0	0	0	0
mcmv-miR-m01-3*	0	0	0	0	0	0	0	0	0	0	0	0	0	0	0	0	0	0	0	0	0	0	0	0	0	0	0	0	0	0	0	0	0	0	0	0	0	0	0	0	0	0	0	0	0	0	0	0	0
mcmv-miR-m01-4	0	0	0	0	0	0	0	0	0	0	0	0	0	0	0	0	0	0	0	0	0	0	0	0	0	0	0	0	0	0	0	0	0	0	0	0	0	0	0	0	0	0	0	0	0	0	0	0	0
mcmv-miR-m01-4*	0	0	0	0	0	0	0	0	0	0	0	0	0	0	0	0	0	0	0	0	0	0	0	0	0	0	0	0	0	0	0	0	0	0	0	0	0	0	0	0	0	0	0	0	0	0	0	0	0
mcmv-miR-m107-1-3p	0	0	0	0	0	0	0	0	0	0	0	0	0	0	0	0	0	0	0	0	0	0	0	0	0	0	0	0	0	0	0	0	0	0	0	0	0	0	0	0	0	0	0	0	0	0	0	0	0
mcmv-miR-m107-1-5p	0	0	0	0	0	0	0	0	0	0	0	0	0	0	0	0	0	0	0	0	0	0	0	0	0	0	0	0	0	0	0	0	0	0	0	0	0	0	0	0	0	0	0	0	0	0	0	0	0
mcmv-miR-m108-1	0	0	0	0	0	0	0	0	0	0	0	0	0	0	0	0	0	0	0	0	0	0	0	0	0	0	0	0	0	0	0	0	0	0	0	0	0	0	0	0	0	0	0	0	0	0	0	0	0
mcmv-miR-m108-1*	0	0	0	0	0	0	0	0	0	0	0	0	0	0	0	0	0	0	0	0	0	0	0	0	0	0	0	0	0	0	0	0	0	0	0	0	0	0	0	0	0	0	0	0	0	0	0	0	0
mcmv-miR-m108-2-5p.1	0	0	0	0	0	0	0	0	0	0	0	0	0	0	0	0	0	0	0	0	0	0	0	0	0	0	0	0	0	0	0	0	0	0	0	0	0	0	0	0	0	0	0	0	0	0	0	0	0
mcmv-miR-m108-2-5p.2	0	0	0	0	0	0	0	0	0	0	0	0	0	0	0	0	0	0	0	0	0	0	0	0	0	0	0	0	0	0	0	0	0	0	0	0	0	0	0	0	0	0	0	0	0	0	0	0	0
mcmv-miR-m21-1	0	0	0	0	0	0	0	0	0	0	0	0	0	0	0	0	0	0	0	0	0	0	0	0	0	0	0	0	0	0	0	0	0	0	0	0	0	0	0	0	0	0	0	0	0	0	0	0	0
mcmv-miR-m22-1	0	0	0	0	0	0	0	0	0	0	0	0	0	0	0	0	0	0	0	0	0	0	0	0	0	0	0	0	0	0	0	0	0	0	0	0	0	0	0	0	0	0	0	0	0	0	0	0	0
mcmv-miR-m59-1	0	0	0	0	0	0	0	0	0	0	0	0	0	0	0	0	0	0	0	0	0	0	0	0	0	0	0	0	0	0	0	0	0	0	0	0	0	0	0	0	0	0	0	0	0	0	0	0	0
mcmv-miR-m59-2	0	0	0	0	0	0	0	0	0	0	0	0	0	0	0	0	0	0	0	0	0	0	0	0	0	0	0	0	0	0	0	0	0	0	0	0	0	0	0	0	0	0	0	0	0	0	0	0	0
mcmv-miR-m88-1	0	0	0	0	0	0	0	0	0	0	0	0	0	0	0	0	0	0	0	0	0	0	0	0	0	0	0	0	0	0	0	0	0	0	0	0	0	0	0	0	0	0	0	0	0	0	0	0	0
mcv-miR-M1-3p	0	0	0	0	0	0	0	0	0	0	0	0	0	0	0	0	0	0	0	0	0	0	0	0	0	0	0	0	0	0	0	0	0	0	0	0	0	0	0	0	0	0	0	0	0	0	0	0	0
mcv-miR-M1-5p	0	0	0	0	0	0	0	0	0	0	0	0	0	0	0	0	0	0	0	0	0	0	0	0	0	0	0	0	0	0	0	0	0	0	0	0	0	0	0	0	0	0	0	0	0	0	0	0	0
mdv1-miR-M1	0	0	0	0	0	0	0	0	0	0	0	0	0	0	0	0	0	0	0	0	0	0	0	0	0	0	0	0	0	0	0	0	0	0	0	0	0	0	0	0	0	0	0	0	0	0	0	0	0
mdv1-miR-M1*	0	0	0	0	0	0	0	0	0	0	0	0	0	0	0	0	0	0	0	0	0	0	0	0	0	0	0	0	0	0	0	0	0	0	0	0	0	0	0	0	0	0	0	0	0	0	0	0	0
mdv1-miR-M10-3p	0	0	0	0	0	0	0	0	0	0	0	0	0	0	0	0	0	0	0	0	0	0	0	0	0	0	0	0	0	0	0	0	0	0	0	0	0	0	0	0	0	0	0	0	0	0	0	0	0
mdv1-miR-M10-5p	0	0	0	0	0	0	0	0	0	0	0	0	0	0	0	0	0	0	0	0	0	0	0	0	0	0	0	0	0	0	0	0	0	0	0	0	0	0	0	0	0	0	0	0	0	0	0	0	0
mdv1-miR-M11-3p	0	0	0	0	0	0	0	0	0	0	0	0	0	0	0	0	0	0	0	0	0	0	0	0	0	0	0	0	0	0	0	0	0	0	0	0	0	0	0	0	0	0	0	0	0	0	0	0	0
mdv1-miR-M11-5p	0	0	0	0	0	0	0	0	0	0	0	0	0	0	0	0	0	0	0	0	0	0	0	0	0	0	0	0	0	0	0	0	0	0	0	0	0	0	0	0	0	0	0	0	0	0	0	0	0
mdv1-miR-M12	0	0	0	0	0	0	0	0	0	0	0	0	0	0	0	0	0	0	0	0	0	0	0	0	0	0	0	0	0	0	0	0	0	0	0	0	0	0	0	0	0	0	0	0	0	0	0	0	0
mdv1-miR-M12*	0	0	0	0	0	0	0	0	0	0	0	0	0	0	0	0	0	0	0	0	0	0	0	0	0	0	0	0	0	0	0	0	0	0	0	0	0	0	0	0	0	0	0	0	0	0	0	0	0
mdv1-miR-M13	0	0	0	0	0	0	0	0	0	0	0	0	0	0	0	0	0	0	0	0	0	0	0	0	0	0	0	0	0	0	0	0	0	0	0	0	0	0	0	0	0	0	0	0	0	0	0	0	0
mdv1-miR-M2-3p	0	0	0	0	0	0	0	0	0	0	0	0	0	0	0	0	0	0	0	0	0	0	0	0	0	0	0	0	0	0	0	0	0	0	0	0	0	0	0	0	0	0	0	0	0	0	0	0	0
mdv1-miR-M2-5p	0	0	0	0	0	0	0	0	0	0	0	0	0	0	0	0	0	0	0	0	0	0	0	0	0	0	0	0	0	0	0	0	0	0	0	0	0	0	0	0	0	0	0	0	0	0	0	0	0
mdv1-miR-M3	0	0	0	0	0	0	0	0	0	0	0	0	0	0	0	0	0	0	0	0	0	0	0	0	0	0	0	0	0	0	0	0	0	0	0	0	0	0	0	0	0	0	0	0	0	0	0	0	0
mdv1-miR-M3*	0	0	0	0	0	0	0	0	0	0	0	0	0	0	0	0	0	0	0	0	0	0	0	0	0	0	0	0	0	0	0	0	0	0	0	0	0	0	0	0	0	0	0	0	0	0	0	0	0
mdv1-miR-M4	0	0	0	0	0	0	0	0	0	0	0	0	0	0	0	0	0	0	0	0	0	0	0	0	0	0	0	0	0	0	0	0	0	0	0	0	0	0	0	0	0	0	0	0	0	0	0	0	0
mdv1-miR-M4*	0	0	0	0	0	0	0	0	0	0	0	0	0	0	0	0	0	0	0	0	0	0	0	0	0	0	0	0	0	0	0	0	0	0	0	0	0	0	0	0	0	0	0	0	0	0	0	0	0
mdv1-miR-M5	0	0	0	0	0	0	0	0	0	0	0	0	0	0	0	0	0	0	0	0	0	0	0	0	0	0	0	0	0	0	0	0	0	0	0	0	0	0	0	0	0	0	0	0	0	0	0	0	0
mdv1-miR-M5*	0	0	0	0	0	0	0	0	0	0	0	0	0	0	0	0	0	0	0	0	0	0	0	0	0	0	0	0	0	0	0	0	0	0	0	0	0	0	0	0	0	0	0	0	0	0	0	0	0
mdv1-miR-M6-3p	0	0	0	0	0	0	0	0	0	0	0	0	0	0	0	0	0	0	0	0	0	0	0	0	0	0	0	0	0	0	0	0	0	0	0	0	0	0	0	0	0	0	0	0	0	0	0	0	0
mdv1-miR-M6-5p	0	0	0	0	0	0	0	0	0	0	0	0	0	0	0	0	0	0	0	0	0	0	0	0	0	0	0	0	0	0	0	0	0	0	0	0	0	0	0	0	0	0	0	0	0	0	0	0	0
mdv1-miR-M7	0	0	0	0	0	0	0	0	0	0	0	0	0	0	0	0	0	0	0	0	0	0	0	0	0	0	0	0	0	0	0	0	0	0	0	0	0	0	0	0	0	0	0	0	0	0	0	0	0
mdv1-miR-M7*	0	0	0	0	0	0	0	0	0	0	0	0	0	0	0	0	0	0	0	0	0	0	0	0	0	0	0	0	0	0	0	0	0	0	0	0	0	0	0	0	0	0	0	0	0	0	0	0	0
mdv1-miR-M8-3p	0	0	0	0	0	0	0	0	0	0	0	0	0	0	0	0	0	0	0	0	0	0	0	0	0	0	0	0	0	0	0	0	0	0	0	0	0	0	0	0	0	0	0	0	0	0	0	0	0
mdv1-miR-M8-5p	0	0	0	0	0	0	0	0	0	0	0	0	0	0	0	0	0	0	0	0	0	0	0	0	0	0	0	0	0	0	0	0	0	0	0	0	0	0	0	0	0	0	0	0	0	0	0	0	0
mdv1-miR-M9-5p	0	0	0	0	0	0	0	0	0	0	0	0	0	0	0	0	0	0	0	0	0	0	0	0	0	0	0	0	0	0	0	0	0	0	0	0	0	0	0	0	0	0	0	0	0	0	0	0	0
mdv2-miR-M14-3p	0	0	0	0	0	0	0	0	0	0	0	0	0	0	0	0	0	0	0	0	0	0	0	0	0	0	0	0	0	0	0	0	0	0	0	0	0	0	0	0	0	0	0	0	0	0	0	0	0
mdv2-miR-M14-5p	0	0	0	0	0	0	0	0	0	0	0	0	0	0	0	0	0	0	0	0	0	0	0	0	0	0	0	0	0	0	0	0	0	0	0	0	0	0	0	0	0	0	0	0	0	0	0	0	0
mdv2-miR-M15	0	0	0	0	0	0	0	0	0	0	0	0	0	0	0	0	0	0	0	0	0	0	0	0	0	0	0	0	0	0	0	0	0	0	0	0	0	0	0	0	0	0	0	0	0	0	0	0	0
mdv2-miR-M16	0	0	0	0	0	0	0	0	0	0	0	0	0	0	0	0	0	0	0	0	0	0	0	0	0	0	0	0	0	0	0	0	0	0	0	0	0	0	0	0	0	0	0	0	0	0	0	0	0
mdv2-miR-M16*	0	0	0	0	0	0	0	0	0	0	0	0	0	0	0	0	0	0	0	0	0	0	0	0	0	0	0	0	0	0	0	0	0	0	0	0	0	0	0	0	0	0	0	0	0	0	0	0	0
mdv2-miR-M17	0	0	0	0	0	0	0	0	0	0	0	0	0	0	0	0	0	0	0	0	0	0	0	0	0	0	0	0	0	0	0	0	0	0	0	0	0	0	0	0	0	0	0	0	0	0	0	0	0
mdv2-miR-M17*	0	0	0	0	0	0	0	0	0	0	0	0	0	0	0	0	0	0	0	0	0	0	0	0	0	0	0	0	0	0	0	0	0	0	0	0	0	0	0	0	0	0	0	0	0	0	0	0	0
mdv2-miR-M18-3p	0	0	0	0	0	0	0	0	0	0	0	0	0	0	0	0	0	0	0	0	0	0	0	0	0	0	0	0	0	0	0	0	0	0	0	0	0	0	0	0	0	0	0	0	0	0	0	0	0
mdv2-miR-M18-5p	0	0	0	0	0	0	0	0	0	0	0	0	0	0	0	0	0	0	0	0	0	0	0	0	0	0	0	0	0	0	0	0	0	0	0	0	0	0	0	0	0	0	0	0	0	0	0	0	0
mdv2-miR-M19-5p	0	0	0	0	0	0	0	0	0	0	0	0	0	0	0	0	0	0	0	0	0	0	0	0	0	0	0	0	0	0	0	0	0	0	0	0	0	0	0	0	0	0	0	0	0	0	0	0	0
mdv2-miR-M20	0	0	0	0	0	0	0	0	0	0	0	0	0	0	0	0	0	0	0	0	0	0	0	0	0	0	0	0	0	0	0	0	0	0	0	0	0	0	0	0	0	0	0	0	0	0	0	0	0
mdv2-miR-M20*	0	0	0	0	0	0	0	0	0	0	0	0	0	0	0	0	0	0	0	0	0	0	0	0	0	0	0	0	0	0	0	0	0	0	0	0	0	0	0	0	0	0	0	0	0	0	0	0	0
mdv2-miR-M21	0	0	0	0	0	0	0	0	0	0	0	0	0	0	0	0	0	0	0	0	0	0	0	0	0	0	0	0	0	0	0	0	0	0	0	0	0	0	0	0	0	0	0	0	0	0	0	0	0
mdv2-miR-M22	0	0	0	0	0	0	0	0	0	0	0	0	0	0	0	0	0	0	0	0	0	0	0	0	0	0	0	0	0	0	0	0	0	0	0	0	0	0	0	0	0	0	0	0	0	0	0	0	0
mdv2-miR-M22*	0	0	0	0	0	0	0	0	0	0	0	0	0	0	0	0	0	0	0	0	0	0	0	0	0	0	0	0	0	0	0	0	0	0	0	0	0	0	0	0	0	0	0	0	0	0	0	0	0
mdv2-miR-M23	0	0	0	0	0	0	0	0	0	0	0	0	0	0	0	0	0	0	0	0	0	0	0	0	0	0	0	0	0	0	0	0	0	0	0	0	0	0	0	0	0	0	0	0	0	0	0	0	0
mdv2-miR-M23*	0	0	0	0	0	0	0	0	0	0	0	0	0	0	0	0	0	0	0	0	0	0	0	0	0	0	0	0	0	0	0	0	0	0	0	0	0	0	0	0	0	0	0	0	0	0	0	0	0
mdv2-miR-M24	0	0	0	0	0	0	0	0	0	0	0	0	0	0	0	0	0	0	0	0	0	0	0	0	0	0	0	0	0	0	0	0	0	0	0	0	0	0	0	0	0	0	0	0	0	0	0	0	0
mdv2-miR-M24*	0	0	0	0	0	0	0	0	0	0	0	0	0	0	0	0	0	0	0	0	0	0	0	0	0	0	0	0	0	0	0	0	0	0	0	0	0	0	0	0	0	0	0	0	0	0	0	0	0
mdv2-miR-M25-3p	0	0	0	0	0	0	0	0	0	0	0	0	0	0	0	0	0	0	0	0	0	0	0	0	0	0	0	0	0	0	0	0	0	0	0	0	0	0	0	0	0	0	0	0	0	0	0	0	0
mdv2-miR-M25-5p	0	0	0	0	0	0	0	0	0	0	0	0	0	0	0	0	0	0	0	0	0	0	0	0	0	0	0	0	0	0	0	0	0	0	0	0	0	0	0	0	0	0	0	0	0	0	0	0	0
mdv2-miR-M26	0	0	0	0	0	0	0	0	0	0	0	0	0	0	0	0	0	0	0	0	0	0	0	0	0	0	0	0	0	0	0	0	0	0	0	0	0	0	0	0	0	0	0	0	0	0	0	0	0
mdv2-miR-M26*	0	0	0	0	0	0	0	0	0	0	0	0	0	0	0	0	0	0	0	0	0	0	0	0	0	0	0	0	0	0	0	0	0	0	0	0	0	0	0	0	0	0	0	0	0	0	0	0	0
mdv2-miR-M27-3p	0	0	0	0	0	0	0	0	0	0	0	0	0	0	0	0	0	0	0	0	0	0	0	0	0	0	0	0	0	0	0	0	0	0	0	0	0	0	0	0	0	0	0	0	0	0	0	0	0
mdv2-miR-M27-5p	0	0	0	0	0	0	0	0	0	0	0	0	0	0	0	0	0	0	0	0	0	0	0	0	0	0	0	0	0	0	0	0	0	0	0	0	0	0	0	0	0	0	0	0	0	0	0	0	0
mdv2-miR-M28	0	0	0	0	0	0	0	0	0	0	0	0	0	0	0	0	0	0	0	0	0	0	0	0	0	0	0	0	0	0	0	0	0	0	0	0	0	0	0	0	0	0	0	0	0	0	0	0	0
mdv2-miR-M28*	0	0	0	0	0	0	0	0	0	0	0	0	0	0	0	0	0	0	0	0	0	0	0	0	0	0	0	0	0	0	0	0	0	0	0	0	0	0	0	0	0	0	0	0	0	0	0	0	0
mdv2-miR-M29-3p	0	0	0	0	0	0	0	0	0	0	0	0	0	0	0	0	0	0	0	0	0	0	0	0	0	0	0	0	0	0	0	0	0	0	0	0	0	0	0	0	0	0	0	0	0	0	0	0	0
mdv2-miR-M29-5p	0	0	0	0	0	0	0	0	0	0	0	0	0	0	0	0	0	0	0	0	0	0	0	0	0	0	0	0	0	0	0	0	0	0	0	0	0	0	0	0	0	0	0	0	0	0	0	0	0
mdv2-miR-M30	0	0	0	0	0	0	0	0	0	0	0	0	0	0	0	0	0	0	0	0	0	0	0	0	0	0	0	0	0	0	0	0	0	0	0	0	0	0	0	0	0	0	0	0	0	0	0	0	0
mdv2-miR-M30*	0	0	0	0	0	0	0	0	0	0	0	0	0	0	0	0	0	0	0	0	0	0	0	0	0	0	0	0	0	0	0	0	0	0	0	0	0	0	0	0	0	0	0	0	0	0	0	0	0
mdv2-miR-M32	0	0	0	0	0	0	0	0	0	0	0	0	0	0	0	0	0	0	0	0	0	0	0	0	0	0	0	0	0	0	0	0	0	0	0	0	0	0	0	0	0	0	0	0	0	0	0	0	0
mdv2-miR-M32*	0	0	0	0	0	0	0	0	0	0	0	0	0	0	0	0	0	0	0	0	0	0	0	0	0	0	0	0	0	0	0	0	0	0	0	0	0	0	0	0	0	0	0	0	0	0	0	0	0
mghv-miR-M1-1	0	0	0	0	0	0	0	0	0	0	0	0	0	0	0	0	0	0	0	0	0	0	0	0	0	0	0	0	0	0	0	0	0	0	0	0	0	0	0	0	0	0	0	0	0	0	0	0	0
mghv-miR-M1-10	0	0	0	0	0	0	0	0	0	0	0	0	0	0	0	0	0	0	0	0	0	0	0	0	0	0	0	0	0	0	0	0	0	0	0	0	0	0	0	0	0	0	0	0	0	0	0	0	0
mghv-miR-M1-10*	0	0	0	0	0	0	0	0	0	0	0	0	0	0	0	0	0	0	0	0	0	0	0	0	0	0	0	0	0	0	0	0	0	0	0	0	0	0	0	0	0	0	0	0	0	0	0	0	0
mghv-miR-M1-11-3p	0	0	0	0	0	0	0	0	0	0	0	0	0	0	0	0	0	0	0	0	0	0	0	0	0	0	0	0	0	0	0	0	0	0	0	0	0	0	0	0	0	0	0	0	0	0	0	0	0
mghv-miR-M1-11-5p	0	0	0	0	0	0	0	0	0	0	0	0	0	0	0	0	0	0	0	0	0	0	0	0	0	0	0	0	0	0	0	0	0	0	0	0	0	0	0	0	0	0	0	0	0	0	0	0	0
mghv-miR-M1-12	0	0	0	0	0	0	0	0	0	0	0	0	0	0	0	0	0	0	0	0	0	0	0	0	0	0	0	0	0	0	0	0	0	0	0	0	0	0	0	0	0	0	0	0	0	0	0	0	0
mghv-miR-M1-12*	0	0	0	0	0	0	0	0	0	0	0	0	0	0	0	0	0	0	0	0	0	0	0	0	0	0	0	0	0	0	0	0	0	0	0	0	0	0	0	0	0	0	0	0	0	0	0	0	0
mghv-miR-M1-13	0	0	0	0	0	0	0	0	0	0	0	0	0	0	0	0	0	0	0	0	0	0	0	0	0	0	0	0	0	0	0	0	0	0	0	0	0	0	0	0	0	0	0	0	0	0	0	0	0
mghv-miR-M1-13*	0	0	0	0	0	0	0	0	0	0	0	0	0	0	0	0	0	0	0	0	0	0	0	0	0	0	0	0	0	0	0	0	0	0	0	0	0	0	0	0	0	0	0	0	0	0	0	0	0
mghv-miR-M1-14	0	0	0	0	0	0	0	0	0	0	0	0	0	0	0	0	0	0	0	0	0	0	0	0	0	0	0	0	0	0	0	0	0	0	0	0	0	0	0	0	0	0	0	0	0	0	0	0	0
mghv-miR-M1-14*	0	0	0	0	0	0	0	0	0	0	0	0	0	0	0	0	0	0	0	0	0	0	0	0	0	0	0	0	0	0	0	0	0	0	0	0	0	0	0	0	0	0	0	0	0	0	0	0	0
mghv-miR-M1-15	0	0	0	0	0	0	0	0	0	0	0	0	0	0	0	0	0	0	0	0	0	0	0	0	0	0	0	0	0	0	0	0	0	0	0	0	0	0	0	0	0	0	0	0	0	0	0	0	0
mghv-miR-M1-3	0	0	0	0	0	0	0	0	0	0	0	0	0	0	0	0	0	0	0	0	0	0	0	0	0	0	0	0	0	0	0	0	0	0	0	0	0	0	0	0	0	0	0	0	0	0	0	0	0
mghv-miR-M1-4	0	0	0	0	0	0	0	0	0	0	0	0	0	0	0	0	0	0	0	0	0	0	0	0	0	0	0	0	0	0	0	0	0	0	0	0	0	0	0	0	0	0	0	0	0	0	0	0	0
mghv-miR-M1-5	0	0	0	0	0	0	0	0	0	0	0	0	0	0	0	0	0	0	0	0	0	0	0	0	0	0	0	0	0	0	0	0	0	0	0	0	0	0	0	0	0	0	0	0	0	0	0	0	0
mghv-miR-M1-6	0	0	0	0	0	0	0	0	0	0	0	0	0	0	0	0	0	0	0	0	0	0	0	0	0	0	0	0	0	0	0	0	0	0	0	0	0	0	0	0	0	0	0	0	0	0	0	0	0
mghv-miR-M1-6*	0	0	0	0	0	0	0	0	0	0	0	0	0	0	0	0	0	0	0	0	0	0	0	0	0	0	0	0	0	0	0	0	0	0	0	0	0	0	0	0	0	0	0	0	0	0	0	0	0
mghv-miR-M1-7-3p	0	0	0	0	0	0	0	0	0	0	0	0	0	0	0	0	0	0	0	0	0	0	0	0	0	0	0	0	0	0	0	0	0	0	0	0	0	0	0	0	0	0	0	0	0	0	0	0	0
mghv-miR-M1-7-5p	0	0	0	0	0	0	0	0	0	0	0	0	0	0	0	0	0	0	0	0	0	0	0	0	0	0	0	0	0	0	0	0	0	0	0	0	0	0	0	0	0	0	0	0	0	0	0	0	0
mghv-miR-M1-9	0	0	0	0	0	0	0	0	0	0	0	0	0	0	0	0	0	0	0	0	0	0	0	0	0	0	0	0	0	0	0	0	0	0	0	0	0	0	0	0	0	0	0	0	0	0	0	0	0
mghv-mir-M1-1*	0	0	0	0	0	0	0	0	0	0	0	0	0	0	0	0	0	0	0	0	0	0	0	0	0	0	0	0	0	0	0	0	0	0	0	0	0	0	0	0	0	0	0	0	0	0	0	0	0
mghv-mir-M1-3*	0	0	0	0	0	0	0	0	0	0	0	0	0	0	0	0	0	0	0	0	0	0	0	0	0	0	0	0	0	0	0	0	0	0	0	0	0	0	0	0	0	0	0	0	0	0	0	0	0
mghv-mir-M1-4*	0	0	0	0	0	0	0	0	0	0	0	0	0	0	0	0	0	0	0	0	0	0	0	0	0	0	0	0	0	0	0	0	0	0	0	0	0	0	0	0	0	0	0	0	0	0	0	0	0
mghv-mir-M1-5*	0	0	0	0	0	0	0	0	0	0	0	0	0	0	0	0	0	0	0	0	0	0	0	0	0	0	0	0	0	0	0	0	0	0	0	0	0	0	0	0	0	0	0	0	0	0	0	0	0
mghv-mir-M1-8*	0	0	0	0	0	0	0	0	0	0	0	0	0	0	0	0	0	0	0	0	0	0	0	0	0	0	0	0	0	0	0	0	0	0	0	0	0	0	0	0	0	0	0	0	0	0	0	0	0
rlcv-miR-rL1-1	0	0	0	0	0	0	0	0	0	0	0	0	0	0	0	0	0	0	0	0	0	0	0	0	0	0	0	0	0	0	0	0	0	0	0	0	0	0	0	0	0	0	0	0	0	0	0	0	0
rlcv-miR-rL1-10	0	0	0	0	0	0	0	0	0	0	0	0	0	0	0	0	0	0	0	0	0	0	0	0	0	0	0	0	0	0	0	0	0	0	0	0	0	0	0	0	0	0	0	0	0	0	0	0	0
rlcv-miR-rL1-11	0	0	0	0	0	0	0	0	0	0	0	0	0	0	0	0	0	0	0	0	0	0	0	0	0	0	0	0	0	0	0	0	0	0	0	0	0	0	0	0	0	0	0	0	0	0	0	0	0
rlcv-miR-rL1-12-3p	0	0	0	0	0	0	0	0	0	0	0	0	0	0	0	0	0	0	0	0	0	0	0	0	0	0	0	0	0	0	0	0	0	0	0	0	0	0	0	0	0	0	0	0	0	0	0	0	0
rlcv-miR-rL1-12-5p	0	0	0	0	0	0	0	0	0	0	0	0	0	0	0	0	0	0	0	0	0	0	0	0	0	0	0	0	0	0	0	0	0	0	0	0	0	0	0	0	0	0	0	0	0	0	0	0	0
rlcv-miR-rL1-13	0	0	0	0	0	0	0	0	0	0	0	0	0	0	0	0	0	0	0	0	0	0	0	0	0	0	0	0	0	0	0	0	0	0	0	0	0	0	0	0	0	0	0	0	0	0	0	0	0
rlcv-miR-rL1-14-3p	0	0	0	0	0	0	0	0	0	0	0	0	0	0	0	0	0	0	0	0	0	0	0	0	0	0	0	0	0	0	0	0	0	0	0	0	0	0	0	0	0	0	0	0	0	0	0	0	0
rlcv-miR-rL1-15	0	0	0	0	0	0	0	0	0	0	0	0	0	0	0	0	0	0	0	0	0	0	0	0	0	0	0	0	0	0	0	0	0	0	0	0	0	0	0	0	0	0	0	0	0	0	0	0	0
rlcv-miR-rL1-16-3p	0	0	0	0	0	0	0	0	0	0	0	0	0	0	0	0	0	0	0	0	0	0	0	0	0	0	0	0	0	0	0	0	0	0	0	0	0	0	0	0	0	0	0	0	0	0	0	0	0
rlcv-miR-rL1-17	0	0	0	0	0	0	0	0	0	0	0	0	0	0	0	0	0	0	0	0	0	0	0	0	0	0	0	0	0	0	0	0	0	0	0	0	0	0	0	0	0	0	0	0	0	0	0	0	0
rlcv-miR-rL1-18	0	0	0	0	0	0	0	0	0	0	0	0	0	0	0	0	0	0	0	0	0	0	0	0	0	0	0	0	0	0	0	0	0	0	0	0	0	0	0	0	0	0	0	0	0	0	0	0	0
rlcv-miR-rL1-2	0	0	0	0	0	0	0	0	0	0	0	0	0	0	0	0	0	0	0	0	0	0	0	0	0	0	0	0	0	0	0	0	0	0	0	0	0	0	0	0	0	0	0	0	0	0	0	0	0
rlcv-miR-rL1-20-3p	0	0	0	0	0	0	0	0	0	0	0	0	0	0	0	0	0	0	0	0	0	0	0	0	0	0	0	0	0	0	0	0	0	0	0	0	0	0	0	0	0	0	0	0	0	0	0	0	0
rlcv-miR-rL1-20-5p	0	0	0	0	0	0	0	0	0	0	0	0	0	0	0	0	0	0	0	0	0	0	0	0	0	0	0	0	0	0	0	0	0	0	0	0	0	0	0	0	0	0	0	0	0	0	0	0	0
rlcv-miR-rL1-21	0	0	0	0	0	0	0	0	0	0	0	0	0	0	0	0	0	0	0	0	0	0	0	0	0	0	0	0	0	0	0	0	0	0	0	0	0	0	0	0	0	0	0	0	0	0	0	0	0
rlcv-miR-rL1-22	0	0	0	0	0	0	0	0	0	0	0	0	0	0	0	0	0	0	0	0	0	0	0	0	0	0	0	0	0	0	0	0	0	0	0	0	0	0	0	0	0	0	0	0	0	0	0	0	0
rlcv-miR-rL1-23-3p	0	0	0	0	0	0	0	0	0	0	0	0	0	0	0	0	0	0	0	0	0	0	0	0	0	0	0	0	0	0	0	0	0	0	0	0	0	0	0	0	0	0	0	0	0	0	0	0	0
rlcv-miR-rL1-23-5p	0	0	0	0	0	0	0	0	0	0	0	0	0	0	0	0	0	0	0	0	0	0	0	0	0	0	0	0	0	0	0	0	0	0	0	0	0	0	0	0	0	0	0	0	0	0	0	0	0
rlcv-miR-rL1-24-3p	0	0	0	0	0	0	0	0	0	0	0	0	0	0	0	0	0	0	0	0	0	0	0	0	0	0	0	0	0	0	0	0	0	0	0	0	0	0	0	0	0	0	0	0	0	0	0	0	0
rlcv-miR-rL1-24-5p	0	0	0	0	0	0	0	0	0	0	0	0	0	0	0	0	0	0	0	0	0	0	0	0	0	0	0	0	0	0	0	0	0	0	0	0	0	0	0	0	0	0	0	0	0	0	0	0	0
rlcv-miR-rL1-25	0	0	0	0	0	0	0	0	0	0	0	0	0	0	0	0	0	0	0	0	0	0	0	0	0	0	0	0	0	0	0	0	0	0	0	0	0	0	0	0	0	0	0	0	0	0	0	0	0
rlcv-miR-rL1-26	0	0	0	0	0	0	0	0	0	0	0	0	0	0	0	0	0	0	0	0	0	0	0	0	0	0	0	0	0	0	0	0	0	0	0	0	0	0	0	0	0	0	0	0	0	0	0	0	0
rlcv-miR-rL1-27	0	0	0	0	0	0	0	0	0	0	0	0	0	0	0	0	0	0	0	0	0	0	0	0	0	0	0	0	0	0	0	0	0	0	0	0	0	0	0	0	0	0	0	0	0	0	0	0	0
rlcv-miR-rL1-3	0	0	0	0	0	0	0	0	0	0	0	0	0	0	0	0	0	0	0	0	0	0	0	0	0	0	0	0	0	0	0	0	0	0	0	0	0	0	0	0	0	0	0	0	0	0	0	0	0
rlcv-miR-rL1-30	0	0	0	0	0	0	0	0	0	0	0	0	0	0	0	0	0	0	0	0	0	0	0	0	0	0	0	0	0	0	0	0	0	0	0	0	0	0	0	0	0	0	0	0	0	0	0	0	0
rlcv-miR-rL1-31-3p	0	0	0	0	0	0	0	0	0	0	0	0	0	0	0	0	0	0	0	0	0	0	0	0	0	0	0	0	0	0	0	0	0	0	0	0	0	0	0	0	0	0	0	0	0	0	0	0	0
rlcv-miR-rL1-31-5p	0	0	0	0	0	0	0	0	0	0	0	0	0	0	0	0	0	0	0	0	0	0	0	0	0	0	0	0	0	0	0	0	0	0	0	0	0	0	0	0	0	0	0	0	0	0	0	0	0
rlcv-miR-rL1-32-3p	0	0	0	0	0	0	0	0	0	0	0	0	0	0	0	0	0	0	0	0	0	0	0	0	0	0	0	0	0	0	0	0	0	0	0	0	0	0	0	0	0	0	0	0	0	0	0	0	0
rlcv-miR-rL1-32-5p	0	0	0	0	0	0	0	0	0	0	0	0	0	0	0	0	0	0	0	0	0	0	0	0	0	0	0	0	0	0	0	0	0	0	0	0	0	0	0	0	0	0	0	0	0	0	0	0	0
rlcv-miR-rL1-33	0	0	0	0	0	0	0	0	0	0	0	0	0	0	0	0	0	0	0	0	0	0	0	0	0	0	0	0	0	0	0	0	0	0	0	0	0	0	0	0	0	0	0	0	0	0	0	0	0
rlcv-miR-rL1-34-3p	0	0	0	0	0	0	0	0	0	0	0	0	0	0	0	0	0	0	0	0	0	0	0	0	0	0	0	0	0	0	0	0	0	0	0	0	0	0	0	0	0	0	0	0	0	0	0	0	0
rlcv-miR-rL1-34-5p	0	0	0	0	0	0	0	0	0	0	0	0	0	0	0	0	0	0	0	0	0	0	0	0	0	0	0	0	0	0	0	0	0	0	0	0	0	0	0	0	0	0	0	0	0	0	0	0	0
rlcv-miR-rL1-35-3p	0	0	0	0	0	0	0	0	0	0	0	0	0	0	0	0	0	0	0	0	0	0	0	0	0	0	0	0	0	0	0	0	0	0	0	0	0	0	0	0	0	0	0	0	0	0	0	0	0
rlcv-miR-rL1-35-5p	0	0	0	0	0	0	0	0	0	0	0	0	0	0	0	0	0	0	0	0	0	0	0	0	0	0	0	0	0	0	0	0	0	0	0	0	0	0	0	0	0	0	0	0	0	0	0	0	0
rlcv-miR-rL1-4-3p	0	0	0	0	0	0	0	0	0	0	0	0	0	0	0	0	0	0	0	0	0	0	0	0	0	0	0	0	0	0	0	0	0	0	0	0	0	0	0	0	0	0	0	0	0	0	0	0	0
rlcv-miR-rL1-4-5p	0	0	0	0	0	0	0	0	0	0	0	0	0	0	0	0	0	0	0	0	0	0	0	0	0	0	0	0	0	0	0	0	0	0	0	0	0	0	0	0	0	0	0	0	0	0	0	0	0
rlcv-miR-rL1-5-3p	0	0	0	0	0	0	0	0	0	0	0	0	0	0	0	0	0	0	0	0	0	0	0	0	0	0	0	0	0	0	0	0	0	0	0	0	0	0	0	0	0	0	0	0	0	0	0	0	0
rlcv-miR-rL1-5-5p	0	0	0	0	0	0	0	0	0	0	0	0	0	0	0	0	0	0	0	0	0	0	0	0	0	0	0	0	0	0	0	0	0	0	0	0	0	0	0	0	0	0	0	0	0	0	0	0	0
rlcv-miR-rL1-6	0	0	0	0	0	0	0	0	0	0	0	0	0	0	0	0	0	0	0	0	0	0	0	0	0	0	0	0	0	0	0	0	0	0	0	0	0	0	0	0	0	0	0	0	0	0	0	0	0
rlcv-miR-rL1-7	0	0	0	0	0	0	0	0	0	0	0	0	0	0	0	0	0	0	0	0	0	0	0	0	0	0	0	0	0	0	0	0	0	0	0	0	0	0	0	0	0	0	0	0	0	0	0	0	0
rlcv-miR-rL1-8	0	0	0	0	0	0	0	0	0	0	0	0	0	0	0	0	0	0	0	0	0	0	0	0	0	0	0	0	0	0	0	0	0	0	0	0	0	0	0	0	0	0	0	0	0	0	0	0	0
rlcv-miR-rL1-9	0	0	0	0	0	0	0	0	0	0	0	0	0	0	0	0	0	0	0	0	0	0	0	0	0	0	0	0	0	0	0	0	0	0	0	0	0	0	0	0	0	0	0	0	0	0	0	0	0
rrv-miR-rR1-1	0	0	0	0	0	0	0	0	0	0	0	0	0	0	0	0	0	0	0	0	0	0	0	0	0	0	0	0	0	0	0	0	0	0	0	0	0	0	0	0	0	0	0	0	0	0	0	0	0
rrv-miR-rR1-1*	0	0	0	0	0	0	0	0	0	0	0	0	0	0	0	0	0	0	0	0	0	0	0	0	0	0	0	0	0	0	0	0	0	0	0	0	0	0	0	0	0	0	0	0	0	0	0	0	0
rrv-miR-rR1-2	0	0	0	0	0	0	0	0	0	0	0	0	0	0	0	0	0	0	0	0	0	0	0	0	0	0	0	0	0	0	0	0	0	0	0	0	0	0	0	0	0	0	0	0	0	0	0	0	0
rrv-miR-rR1-3	0	0	0	0	0	0	0	0	0	0	0	0	0	0	0	0	0	0	0	0	0	0	0	0	0	0	0	0	0	0	0	0	0	0	0	0	0	0	0	0	0	0	0	0	0	0	0	0	0
rrv-miR-rR1-4	0	0	0	0	0	0	0	0	0	0	0	0	0	0	0	0	0	0	0	0	0	0	0	0	0	0	0	0	0	0	0	0	0	0	0	0	0	0	0	0	0	0	0	0	0	0	0	0	0
rrv-miR-rR1-4*	0	0	0	0	0	0	0	0	0	0	0	0	0	0	0	0	0	0	0	0	0	0	0	0	0	0	0	0	0	0	0	0	0	0	0	0	0	0	0	0	0	0	0	0	0	0	0	0	0
rrv-miR-rR1-5	0	0	0	0	0	0	0	0	0	0	0	0	0	0	0	0	0	0	0	0	0	0	0	0	0	0	0	0	0	0	0	0	0	0	0	0	0	0	0	0	0	0	0	0	0	0	0	0	0
rrv-miR-rR1-6*	0	0	0	0	0	0	0	0	0	0	0	0	0	0	0	0	0	0	0	0	0	0	0	0	0	0	0	0	0	0	0	0	0	0	0	0	0	0	0	0	0	0	0	0	0	0	0	0	0
rrv-miR-rR1-7-3p	0	0	0	0	0	0	0	0	0	0	0	0	0	0	0	0	0	0	0	0	0	0	0	0	0	0	0	0	0	0	0	0	0	0	0	0	0	0	0	0	0	0	0	0	0	0	0	0	0
rrv-miR-rR1-7-5p	0	0	0	0	0	0	0	0	0	0	0	0	0	0	0	0	0	0	0	0	0	0	0	0	0	0	0	0	0	0	0	0	0	0	0	0	0	0	0	0	0	0	0	0	0	0	0	0	0
sv40-miR-S1-3p	0	0	0	0	0	0	0	0	0	0	0	0	0	0	0	0	0	0	0	0	0	0	0	0	0	0	0	0	0	0	0	0	0	0	0	0	0	0	0	0	0	0	0	0	0	0	0	0	0
sv40-miR-S1-5p	0	0	0	0	0	0	0	0	0	0	0	0	0	0	0	0	0	0	0	0	0	0	0	0	0	0	0	0	0	0	0	0	0	0	0	0	0	0	0	0	0	0	0	0	0	0	0	0	0
[truncated: 30 more columns]

## Sheet: Table D
Table D: miRNA precursor cluster sequence profiles
sample	UF_A1	UF_A10	UF_A11	UF_A12	UF_A13	UF_A14	UF_A15	UF_A16	UF_A17	UF_A18	UF_A19	UF_A2	UF_A20	UF_A3	UF_A4	UF_A5	UF_A6	UF_A7	UF_A8	UF_A9	UF_B1	UF_B10	UF_B11	UF_B12	UF_B13	UF_B14	UF_B15	UF_B16	UF_B17	UF_B19	UF_B2	UF_B20	UF_B3	UF_B4	UF_B5	UF_B6	UF_B7	UF_B8	UF_B9	cells_A1	cells_A10	cells_A11	cells_A12	cells_A13	cells_A14	cells_A15	cells_A16	cells_A17	cells_A18
fraction	EVs	EVs	EVs	EVs	EVs	EVs	EVs	EVs	EVs	EVs	EVs	EVs	EVs	EVs	EVs	EVs	EVs	EVs	EVs	EVs	EVs	EVs	EVs	EVs	EVs	EVs	EVs	EVs	EVs	EVs	EVs	EVs	EVs	EVs	EVs	EVs	EVs	EVs	EVs	cells	cells	cells	cells	cells	cells	cells	cells	cells	cells
void	A	A	A	A	A	A	A	A	A	A	A	A	A	A	A	A	A	A	A	A	B	B	B	B	B	B	B	B	B	B	B	B	B	B	B	B	B	B	B	A	A	A	A	A	A	A	A	A	A
subject	1	10	11	12	13	14	15	16	17	18	19	2	20	3	4	5	6	7	8	9	1	10	11	12	13	14	15	16	17	19	2	20	3	4	5	6	7	8	9	1	10	11	12	13	14	15	16	17	18
sex	F	M	F	M	M	M	M	F	F	F	F	F	F	F	M	M	M	F	M	M	F	M	F	M	M	M	M	F	F	F	F	F	F	M	M	M	F	M	M	F	M	F	M	M	M	M	F	F	F
sex:id	1	6	5	7	8	9	10	6	7	8	9	2	10	3	1	2	3	4	4	5	1	6	5	7	8	9	10	6	7	9	2	10	3	1	2	3	4	4	5	1	6	5	7	8	9	10	6	7	8
cluster-hsa-mir-320(1)	6	3	43319	5	3565	4	15	26148	26477	8	11451	12170	34833	963	12	2911	18	12604	9	8	1	2	15522	3	10	835	5	5144	5120	45	1992	14451	727	512	315	13	10823	2	1	596	1715	135863	277	85	74	2310	77531	30240	1100
cluster-hsa-mir-98(13)	26098.7	24280.4	17115.2	1886.84	18947.5	13727.9	7506.42	13666.4	13808.2	19599.7	32616.2	7577.71	24531.4	27933.9	40409.4	47120.4	29473.6	29539.5	22339.7	28667.5	6664.83	4572.84	4536.5	1556.09	4310.35	706.49	3086	4460.01	4610.1	4947.33	3218.69	7654.67	6575.32	8105.81	8956.74	5957.62	7646.32	5903.72	8521.87	6856.02	4539.37	17186	2142.55	3853.35	1983.75	3174.95	9908.95	5409.41	5406.82
cluster-hsa-mir-21(1)	8204	916	40296	5583	20029	51	39	13591	9692	8028	11642	9412	14045	4081	16799	15760	6828	6475	13561	7630	401	10	8693	942	2828	3995	1678	7532	2977	460	1913	5105	3048	3011	1342	3148	4733	3853	2641	578	155	83518	768	3046	345	367	26200	8525	1582
cluster-hsa-mir-29a(4)	7338	11218	1314	3270.99	6252	4325	13396	6792	4450.99	19004	12922	6001.99	7925	8372.99	26562	10488	18432	42954	12178	5758.01	1967	2963	1198.99	4429	4891.01	1626	1689.01	2199	2407	4322.01	4446.99	1690	2302	5709	1735	3905	10489	3456	6652	2366	3030	4050.01	847	1346	1240	1383.99	3684	1496.99	3602.01
cluster-hsa-mir-9-1(3)	24838	5314	6227	4389	5367	1282	12990	8556	7315.98	12792	9141.99	18705	7388.01	10084	18960	17415	2223	11331	1554.99	10072	711	583.02	1112.01	1637.98	1704	832.02	1945.02	532.98	540	4641.99	999	2026.99	1773.01	1677	2126.01	2719.99	1856.01	3644.01	5553	3738.99	2225	1202.01	441	1218.99	913.99	2484.01	1411.98	501	3900
cluster-hsa-mir-124-1(3)	13405	15086	2667	3747	14816	8235.99	2526	7077.99	10998	9738.99	7364.01	6135	20103	5727.99	15724	9087.99	12002	4926.99	11090	15811	2310	3762.99	1842.99	3560.01	1965.99	1524.99	729	1472.01	4553.01	663	3681.99	4824.99	149.01	3579	3297	3804	3153.99	5936.01	11580	2219.01	2058.99	1464.99	438	1143	1178.01	1446.99	731.01	1688.01	3644.01
cluster-hsa-mir-144(2)	5	1	49661	0	1420	1	1	5	6	3	1263	14	1	0	3	1771	9	0	1977	1	1	0	14562	0	4	0	0	0	459	0	875	0	4	2	2	2	0	263	0	28	222	153681	5	3	3	7	490	16	11
cluster-hsa-mir-22(1)	39	11	23172	6	2527	9513	2585	8805	21	5536	1775	21	15519	2078	16	11	4094	5816	11	7	335	365	4403	69	189	256	9	3970	626	652	1005	2334	1545	3	454	1316	4150	385	1	608	459	42968	753	44	325	1934	16115	2164	698
cluster-hsa-mir-26a-1(2)	9835.66	10478	4381.34	4852	7187.34	1994	6666.34	6377.34	6581.34	6206.34	3323.66	4884.66	3786	3459.66	10290	470.66	14017.3	12740	14241.3	16218	2466	2923.34	1459	13	648.34	625	1276.34	404.66	423	381	3005.66	1502.66	481.34	3232	1245.34	2417	1461.34	374.66	3427.34	2514.34	3377.34	2832.34	700	1210	882.34	1307.34	2094.34	2387	782.66
cluster-hsa-mir-30a(4)	14613.5	5356	5306	956.5	5686	33	4039.34	4539.5	3149	9059.16	5613	552	996	9282.5	5361.5	3475	7114	3070	14714	10478.7	2835	899.5	2836.5	1380	2063	665	19.66	1606.5	955.5	3247.5	414	1911	2396	2828	2235.66	1571	3275.5	1651.5	545.66	2965	1647.34	6651.5	738.16	819.5	187	757	3164.5	1142	1563
cluster-hsa-mir-23a(6)	12217	6410	4453	3030	1253	17	51	1951	2502	6064	1194	534	3845	2163	9720	2148	8080	8077	6800	3917	833	318	378	1210	1000	212	3	3526	3127	1415	1389.5	1405	5553	860	1612	3958	7292	757	512	1176	629	5010	473	966	365	375	3555	1316	1732
cluster-hsa-mir-203(1)	1	3	15033	0	0	0	0	11423	6	3	1577	11	18	8	0	1	0	7	0	1	0	0	1839	0	1	0	0	1521	556	765	869	5	1	0	0	1	9	0	0	3	3	22265	0	4	0	2	15786	2357	6
cluster-hsa-mir-221(2)	8	2643.5	7603.5	8	11	2	5285	1793.5	26	12	4653.83	7	19	3569.5	30	5	17	7386.5	13	25	558	11	3247	5	5	0	19	1101.5	4187	7.5	1	844	1161.5	1549	803	3	294.5	2	3371	9	28	20906	230	27.5	5	11	9003	404	223
cluster-hsa-mir-1-1(4)	20034	2	2	0	5	12	3393	4	1310.34	1993	0	7	1	24826.3	7.34	8	5836.34	2	11645	4	3630.68	3	0	0	1	3	1115	881.34	2175.66	0	2	1	6569	1	3	4356	2	3446.34	229	3841	1	6	0	11	32.66	330	5.66	375	849.66
cluster-hsa-mir-128-1(2)	8203	925	5	4143	2222	1032	2229	1403	6	1208	3960	27	2547	1606	12415	28	3551	5751	1176	17062	2710	274	666	13	440	3	1	355	1055	234	1695	7	913	1877	1035	551	2087	22	384	696	525	19	259	691	438	72	533	157	761
cluster-hsa-mir-103-1(2)	2111.34	10.34	3574.34	2095	2283.66	7	7013.66	3625.66	16	3950.34	12	3052.34	22.66	2810.66	9169.34	1750.66	2305.34	2966	2863	4830	660.66	1223.34	1396.66	8	550.66	5	2290.66	9	1333.66	431.66	13	1788	495.66	751.66	591	610.66	573.66	655.66	1714.34	805.34	241.34	1614.34	250.66	239	17.66	198.34	1169	708.34	388.34
cluster-hsa-mir-143(2)	5988	12	4	2041	1083	1	1460	5	5137	7627	2618	18	12	6268	23	3034	9306	1148	5967	4961	1709	8	5	825	363	1	3	4	12	6	3	6	925	10	2662	2295	350	2501	12	813	43	262	119	127	6	24	30	724	87
cluster-hsa-mir-135a-1(3)	42.33	42.46	22.62	15.17	15.25	8	21.5	45.14	22.33	2720.43	975.43	1881.48	7252.92	5541.27	7721.6	40.13	7507.14	6392.43	2734.96	4870.64	1238.42	11.33	275	419.42	1.75	0.5	8.42	346	838.92	5.17	860.67	836.25	378.75	30.95	377	2091.03	17.17	1045.32	3226.75	1033.33	584.95	1011.42	380.62	703.25	154.67	244.98	690.46	483.58	1052.67
cluster-hsa-mir-181a-1(4)	1411.01	4768.66	23	17	42	8	5634.66	3108	13	4328.66	26	7942	1551	950	959	4152.01	2444.34	23	6138	3091	2757	11.66	772	5	1886	5	470	13	7	1300	913	254	672	711	413	203	11.66	362	2038	1073	360.5	2669	203	1141	44	337	752	294	1364.99
cluster-hsa-mir-378(1)	1	0	13737	1	5	2	1038	2217	6	556	1074	6	8097	3	2	6	2	11	2322	2	271	2	1384	2	2	0	370	487	4	4	0	1969	1	2	2	0	141	6	4	10	646	13799	4	6	9	172	4634	1061	210
cluster-hsa-mir-15a(4)	39	1630.66	3887.16	15	17.34	990.5	2863.66	4087	1469	23	1158	5352	2777	30.66	3937	9007.84	5538.66	6044	7331.5	21	399	1189.5	1324	877	1	635	584	740	7	114	408	1142	4	11	577	589	1177	464	3	373	377	4040.66	266	258	381	282	941.34	22	49
cluster-hsa-mir-134(43)	3427	1999	5612	6	1070	3010	897	4414	43	51	27	9320	4980	34	4498.99	2129	7011	14	31	3333	12	795	452	3	718	7	1476	91	3	236	425	339	547	15	793	23	9	53	917	219	223	299	282	200	85	284	856	932	2108
cluster-hsa-mir-210(1)	1	0	4452	0	1	2	0	923	1883	4	5	12	8048	595	0	0	2	4	0	680	0	2	3237	3	0	3	0	2247	2076	2	467	4349	2	1	1	0	4	0	3	64	0	8417	108	5	3	101	4642	1719	200
cluster-hsa-mir-17(12)	981	1334	11479.6	2	0	629	5	9	0	1	1	8	1928	2232	23	0	1451.99	7	2341	5	277	8	3974.01	1	0	3	1	947	2	0	1	391	10	6	538	655	3	9	4	640	17	16522.5	8	7	109	3	1571	358	6
cluster-hsa-mir-30b(2)	40.5	2055	1920	91.5	2979	36	2423.67	180.5	25	5021.83	138	2795	31	16.5	3788.5	21	1058	2975	2629	37.33	634	758.5	2191.5	6	15	6	550.33	1353.5	413.5	15.5	14	1538	1349	19	1497.33	156	1029.5	965.5	1610.33	576	322.67	3373.5	250.83	175.5	174	141	1191.5	225	673
cluster-hsa-let-7i(1)	2478	1417.5	1675.5	6	1251	1612	1700.83	1152.5	4	7.5	14	3678.5	18.01	26.5	29.64	4743.28	1347.5	18.83	1778.5	27	652.5	399	5	3.5	6	9	3	474	280	6	11	3.5	545	2280	17	782.11	415	1588.5	687.5	990.5	49	2461.5	9.5	33	9.17	385	2579.64	454	19.5
cluster-hsa-mir-126(1)	10976	4370	5	3	2	4	5	4	2	1702	5	19	4	3509	1384	12	6789	1200	970	30	5427	13	3	0	0	0	298	3	2	4	8	6	1090	350	5	1610	5	1612	2671	873	104	138	167	16	5	9	9	16	42
cluster-hsa-mir-205(1)	0	0	836	0	0	0	0	1283	0	0	5	4	13	2	0	0	0	9	0	1	1	0	1541	1	0	0	0	1506	1	0	654	614	0	0	0	0	2	0	0	0	0	12125	0	1	0	0	3009	2057	1
cluster-hsa-mir-99b(3)	2457	48.66	1148.7	9	1591.7	687.08	1580.25	544.95	1509.5	3762.4	575.37	1127.31	811.65	107.37	7372.36	70.17	1268.42	3281.25	54.89	2075.87	104.25	352.83	137.5	105	4.92	6	6.58	523	5	427.5	391.65	968.58	243.92	17.25	764.25	316.25	892.5	515.47	208.87	66.17	313.67	1021.53	188.33	60.42	24.42	19.08	221.95	228	588
cluster-hsa-mir-127(8)	1807	469	1136	8	637	352	1446	12	17	24	3707	16	1628	1637	1426	1794	6173	544	753	3254	485	741	3	651	786	5	4	342	1073	630	310	16	4	1173	452	22	1561	8	849	436	384	444	26	224	32	25	124	31	806
cluster-hsa-mir-148a(1)	2940.5	0	1610.5	5.5	3	1	0	3861.5	0	2771.5	5	4891.5	14	11.5	1341	0	382.5	5868.83	11	1858	331	0	530	1	0	1	0	7	0	267	8	2	362.5	6	186.5	296	12	5	25.5	936	224.5	2145	3	1	3	0	1534	96	18.5
cluster-hsa-mir-101-1(2)	7471	1155	218	12	12	1224	1220	35	20	3387	25	2154	6	6	11	911	2568	1250	2763	13	206	8	6	0	1	1	2	1210	1302	243	8	1197	3	4	347	5	1824	5	330	1255	296	1101	200	32	33	298	921	1064	193
cluster-hsa-mir-195(2)	2755	27.33	2140.83	451	2014.67	3.5	1189.33	12	1385	17	7	5567	1995	1307.33	1516	1514.17	802.33	2271	1486.5	1545	124	1426.5	4	1319	4	2	5	383	7	8	226	10	652	307	8	7	1654	495	5	194	161	25.33	18	33	23	320	385.67	71	45
cluster-hsa-mir-25(3)	11	1	8082	1041	1898	0	1	8	7	5	9	1314	3	7	2417	8	5	3	2	2	1	0	1434	7	5	0	0	4	1	600	5	4	368	6	288	2	1	0	2	205	9	6874.5	8	12	4	7	399	145	7
cluster-hsa-mir-574(1)	6	0	5719	0	0	0	1	8884	2	2	0	0	5	2	0	0	0	7	0	1	1	0	927	0	0	0	0	1171	1	0	0	2	432	0	0	0	693	0	0	5	0	3565	0	0	0	0	2758	2	1
cluster-hsa-mir-186(1)	3	1	2416	0	2	8	0	2	2	5	2	2	6	3	3	3	1	3	0	1	0	0	713	0	1	0	0	0	0	0	1	887	1	714	0	0	0	0	0	1	2	8265	0	8	15	0	1823	527	9
cluster-hsa-mir-122(1)	2	1	0	3	4	0	0	0	0	0	0	9676	0	1	3610	3159	2	3719.5	0	1	1	0	0	0	0	0	0	0	0	0	1623.5	0	0	8	11	2	2932.5	0	0	3	262	0	9	1	0	0	0	0	0
cluster-hsa-mir-141(2)	0	2	4635.5	2	0	0	0	8	0	0	1775.5	0	1980	0	5	1	0	3	0	1	0	1	589	0	0	0	0	447	0	4	1	0	0	0	0	0	5.5	0	267	1	3	6947.83	8.5	0	0	0	1283.5	96	1
cluster-hsa-mir-7-1(3)	6.01	2.01	1837.99	3.99	3.99	33	0.99	1506	1679.01	5.01	6.99	24.99	2327.01	0	17	1521.99	8.01	3704.01	6	11.01	1	0	8.01	0	140.01	2.01	0	3	3	354.99	583.99	6	0.99	3.99	3.99	340.99	11.01	270	2.01	199	174.99	1396.99	207	183	11.01	7	595	15	166
cluster-hsa-mir-191(2)	682	4	11	1164	14	4	8	4	9	9	4	10	2509	7	2	1590	13	14	2442	1072	1	2	2	3	2	0	2	47	0	1	2	651	3	0	600	1849	7	4	6	12	72	3098	190	36	10	26	651	136	600
cluster-hsa-mir-193a(4)	1	1	939	0	0	0	0	3	0	0	3	4	2146	3895	4	0	0	1	7	1	1	2	939	0	0	0	0	0	1	2	293	2401	8	0	1	0	1	0	0	2	11	3960	0	0	60	298	1772	228	91
cluster-hsa-mir-138-1(2)	10	1692	6	1493	4	0	4	5	1	10	1251	1851	2048	3	1472	0	6	1429	1	4305	383	969	1	1	1	385	0	529	0	495	3	1637	450	5	0	0	7	559	430	150	356	18	5	104	2	121	184	16	679
cluster-hsa-mir-200a(3)	0	0	12.5	6	0	0	0	5	3	1	6.5	11	2	8	15	0	0	11	3	11	0	0	8	2	0	0	0	2	1	0	3	2	2	547	0	0	729.5	1	423	2	2	5702.16	205.5	0	0	0	514.5	362	330
cluster-hsa-mir-499(1)	5632	0	0	0	26	1977	0	0	0	2	0	0	0	0	0	0	5448	0	2	1	3034	0	0	0	0	7	0	0	0	0	0	0	1	0	0	1309	1	0	0	979	0	0	0	0	4	0	92	0	4
cluster-hsa-mir-26b(1)	24.33	19	7.67	204	8.67	648	1725.67	14.67	17.67	2404.67	313.33	9.33	6	20.33	20	0.33	23.67	19	2450.67	4020	309	171.67	1	122	0.67	2	165.67	204.33	1	3	4.33	1.33	2.67	510	1.67	218	2.67	6.33	6.67	235.67	31.67	639.67	519	13	11.67	226.67	170.67	620	197.33
cluster-hsa-mir-34a(1)	1008	912	3	1449	0	0	2	1	1	4169	3	1667	7	8	2	6	0	7	3	7	5	4	699	565	0	1	1	0	0	0	8	2	1	2	2	0	7	0	796	119	284	1697	7	2	1	5	249	26	14
cluster-hsa-mir-375(1)	0	0	11	0	1	0	0	743	1043	0	4	8	5	1	0	0	0	4	0	0	0	0	5	0	0	0	1	232	2	1	437	476	0	0	1	0	0	0	0	1	1	2182	2	4	0	0	3757	730	0
cluster-hsa-mir-423(1)	0	0	602	2	448	0	1	2004	0	688	1	3	6	2	1	0	2	5	1	0	0	1	5	1	3	0	0	1604	0	3	1	1317	0	700	1	0	3	0	0	2	88	1289	7	3	0	61	2338	301	2
cluster-hsa-mir-151(1)	2	1002	7	3	3667	9	0	4	1	1	2	0	1660	799.5	2	3	4	1361	1	1	3	3	268	0	7	0	1	2	285	0	0	5	2	0	1	0	4	0	0	4	7	1921	5	4	3	1	1119	277	4
cluster-hsa-mir-130b(2)	4	0	1088.5	1183.5	1	0	0	451.5	741	1323	1	832	2	1	3.5	7	2014	1	0	2	535.5	0	5	2	4	0	0	3	3	1	2	1.5	353.5	1	2	241	0	0	896	167.5	215.5	351.5	1	123	0	132.5	345	252.5	546
cluster-hsa-mir-140(1)	460	0	3054	3	0	0	2	2	2	1	0	9	4	1	12	1910	1098	3	0	1	291	1	3	0	0	0	0	0	0	3	430	2	0	0	10	9	0	0	0	371	0	934	3	4	3	6	31	159	261
cluster-hsa-mir-107(1)	3224.67	5.67	8.67	3	2.33	7	468.33	1086.33	1	16.67	2	1513.67	0.33	2538.33	17.67	10.33	9.67	5	4	102	128.33	2.67	0.33	504	0.33	1	4.33	4	2.33	1.33	2	3	3.33	0.33	2	778.33	0.33	2.33	1.67	12.67	20.67	524.67	5.33	9	17.33	616.67	270	44.67	6.67
cluster-hsa-mir-153-1(2)	2	13	0	0	2	6	1	1	4	1778	4	2	8	2093	1860	1793	5	12	11	2	430	1	0	0	190	0	2	1	4	238	2	284	200	1377	3	3	1	394	1	11	303	4	4	5	12	10	201	19	18
cluster-hsa-mir-185(1)	0	19	956	0	0	0	0	0	1	0	3	3	3	2	2	1	0	0	0	0	0	240	404	0	0	0	0	1	0	2	0	419	2	431	0	0	0	0	0	4	2	5524	0	0	1	1	232	0	1
cluster-hsa-mir-671(1)	0	0	3	979	0	1	0	3	0	1	1	0	1	3	0	4	0	3	0	1	0	0	99	3	1	0	0	2	0	0	0	0	0	1	0	0	0	0	0	162	1	1287	224	3	82	142	603	1	1
cluster-hsa-mir-137(1)	8	8	2	1408	4	1	0	3	1	1611	9	1	9	1	1206	5	7	618	1126	4	423	3	1	532	0	0	0	0	0	0	0	4	0	612	0	2	265	7	2	23	107	8	2	15	0	1	13	6	13
cluster-hsa-mir-148b(1)	7.5	3	10.5	2956.5	0	0	1	6.5	2.5	4.5	4	10.5	3115.5	5.5	5	0	2.5	2041.83	8	6	2	0	3	3	0	0	0	1	0	0	0	5	1.5	0	0.5	0	10.5	964	569.5	26	2.5	620	4	123	6	8	131	2	5.5
cluster-hsa-mir-34b(2)	466	0	2	0	0	2	0	0	0	0	10	0	2755	4	3	1	4354	0	5	1	708	0	1	0	1	0	0	0	0	4	0	3	0	2	0	5	0	0	0	11	1	81	1	4	9	1	1	2	1
cluster-hsa-mir-338(1)	1	2	0	1914	2	4	2	3	0	11	6	2070	5	2	6	1105	2	0	1398	6	1	0	0	2	170	1	0	1	310	0	139	1	0	504	5	0	0	2	0	4	187	12	5	2	5	461	15	2	14
cluster-hsa-mir-218-1(3)	1	976	0	1	8	0	0	6	1	3	0	1	655	2	3	3	2446	2	2	4	207	762	0	0	1	1	1	0	0	1	0	2	0	1	0	6	719	0	717	152	20	5	3	14	3	9	784	4	18
cluster-hsa-mir-192(4)	6	1974	785	3	2	1	1	0	1	1	3	0	0	2	1169	8	1	1538	894	5	3	6	3	0	0	0	0	1	536	1	0	0	1	7	0	0	277	1	1015	153	3	710	6	0	0	10	7	2	32
cluster-hsa-mir-340(1)	4	3	1	999	1	1	1	2	0	742	3	1216	6	0	0	3191	4	2	875	512	0	0	0	5	0	0	0	0	0	2	1	1	1	0	10	0	1	8	2	5	12	387	3	3	11	5	10	3	69
cluster-hsa-mir-204(1)	4	7	5	6	3	0	4	840	2	2244	2366	754	3	1	0	2	0	3	8	1	0	0	0	1	0	0	1	3	0	2	290	0	1	1	1	0	735	0	0	90	150	125	20	13	6	7	9	231.5	259
cluster-hsa-mir-769(1)	0	0	2969	0	1	0	0	1565	0	0	1	0	0	0	0	0	0	2	0	1	0	0	5	0	715	0	0	3	0	0	1	1	0	0	0	0	0	0	0	0	2	738	1	1	0	203	583	55	246
cluster-hsa-mir-129-1(2)	5	1	0	2	2	2	0	6	6	10	5	6	2393	2	7	6	6	3	2	1466	0	0	1	206	2	215	0	1	127	0	1	6	0	336	1	1	456	366	372	14	11	177	22	3	3	77	197	17	31
cluster-hsa-mir-132(2)	2	3	1	4	3665	0	0	1	1	1	0	0	6	3	5	9	3	1313	1	1	1	0	86	0	8	0	0	0	0	1	0	992	0	206	3	2	3	1	1	5	9	1	7	4	0	213	5	4	5
cluster-hsa-mir-33a(1)	3	1	2811.5	2	0	0	2	1	2516	7	1	1	1	0	11	0	2	0	4	10	3	1	6	0	0	0	505.5	1	9	0	0	3	0	6	0	0	0	1	970.5	14	2	145	7	0	0	16	4	260.5	193
cluster-hsa-mir-146b(1)	8.5	0	5	0	0	0	0	5	0	3030.5	201.5	0	1	2.5	1066	0	6	1061	0	0.5	2.5	0	609	0	0	0	0	1	0	1	0	0	0	1.5	1	0.5	4	0	0.5	480	2.5	252.5	1	5	0	0	8	267	18
cluster-hsa-mir-139(1)	1	1	0	0	0	0	0	0	0	0	0	1	2961	3	10	0	2	1	2231	1466	0	2	105	0	0	0	0	0	0	0	0	8	1	0	0	1	1	3	2	2	180	0	2	1	0	0	0	0	1
cluster-hsa-mir-130a(1)	4	0	6.5	3.5	3	1	0	0.5	3	1	1	1	5	1	1448.5	1	1526	14	1	1	0.5	0	3	0	1	606	0	0	0	0	0	658.5	1.5	3	0	8	162	0	1	4.5	3.5	83.5	4	225	3	1.5	1	4	10
cluster-hsa-mir-219-1(2)	0	1660	0	0	0	1	0	1	1469	2	1	0	12	0	4	1587	0	8	3	2	2	3	0	1	0	2	0	0	2	0	0	475	0	0	3	0	282	0	1	17	2	6	3	3	7	1	7	6	2
cluster-hsa-mir-652(1)	2	5	0	0	0	0	0	1	0	3	0	978	2395	0	2	0	0	5	3	10	0	1	0	0	1	0	0	0	0	0	3	6	0	1	0	0	1	0	1622	402	5	168	1	0	0	2	0	234	0
cluster-hsa-mir-152(1)	2428	0	0	0	0	0	0	0	2889.5	1	1	0	1.5	0	0	0	1	1.33	0	0	1	0	1	0	0	1	0	0	2	0	0	0	0	0	0	0	892.5	0	0	8	0	3	0	2	4	0	3	2	6
cluster-hsa-mir-383(1)	0	0	0	0	4	5	0	0	0	0	2572	2899	0	0	2	0	0	0	1	1	179	0	0	0	0	686	0	1	0	6	363	0	0	0	0	0	0	0	0	1	3	69	0	2	0	1	1	1	0
cluster-hsa-mir-374a(4)	0	0	2	0	1173	2	0	420	1	0	1	3	1	2	9	0	5	1661	0	3	0	0	165	0	2	0	0	2	0	1	0	0	1	0	0	0	2	0	1	0	1	356	4	21	5	0	48	2	11
cluster-hsa-mir-486(1)	0	0	18	0	2	0	0	0	0	0	0	0	0	0	1	0	0	0	0	0	0	0	839	0	0	0	0	0	0	0	0	0	0	0	0	0	0	0	0	0	0	2557	0	0	0	0	0	0	0
cluster-hsa-mir-146a(1)	2.5	0	3	0	0	0	0	0	1	7.5	0.5	0	0	0.5	1085	0	2	8	0	0.5	0.5	0	0	0	1	0	1	0	0	0	0	0	0	1.5	0	0.5	0	0	0.5	515	4.5	1307.5	0	0	0	3	0	0	0
cluster-hsa-mir-325(2)	0	0	1	0	1	0	3	0	2383	0	0	2	0	1	2092	5	4	0	1	1	0	0	0	0	0	0	0	0	8	1	0	0	0	6	21	132	0	0	1	1	5	3	0	1	1	8	1	4	1
cluster-hsa-mir-199a-1(3)	638.34	0.66	2.66	0	2	0	1.34	1.34	1.34	2995.34	2	0	1.34	1	0.66	0	3.34	4	2	0	92.34	0	43.34	0	1.34	0	0	0	1	0	0	0	0	0	0	1.34	0	357.66	0	11.34	2	129.16	2	18	0	186	1.34	4.66	29.66
cluster-hsa-mir-361(1)	4	2	1	1	3	0	0	0	0	0	3	3556	5	1	0	0	0	10	1	2	0	424	0	0	0	0	0	0	0	3	6	1	0	0	0	0	1	0	0	217	11	118	0	9	1	0	3	1	11
cluster-hsa-mir-224(2)	0	0	7	236	0	0	0	2	0	0	0	0	0	0	0	0	0	0	0	0	0	0	746	0	0	0	0	0	0	0	0	1	0	0	0	0	0	0	0	0	0	1476	0	1	0	0	302	0	0
cluster-hsa-mir-96(3)	0	0	4	0	0	0	0	0	0	11	11	0	2	1	0	0	0	0	1	0	0	0	0	0	0	0	0	0	0	0	0	2	0	0	0	0	0	163	0	0	0	854	0	1	0	1	123	355	154
cluster-hsa-mir-10a(1)	0	0	0	0	0.5	0	4	1	0	0	0	4	0	4	21	1	3	2.5	5	1	0	0	0	0	1	0	0	1	0	0	3	0	1	5	0	225	0	0	0	2	1	262	1	0	0	1	618.5	0	0
cluster-hsa-mir-28(1)	0	4	1	0	0	0	0	1	0	0	2	0	2	1599.5	4	1	0	6	0	1	0	0	1	0	0	0	0	0	0	272	0	0	4	2	0	1	536	0	0	0	8	713.5	0	1	0	0	220	0	3
cluster-hsa-mir-149(1)	0	0	3	0	0	0	0	2413	1	0	0	0	0	1	0	0	1	0	0	0	0	0	1	0	0	0	0	2	0	0	0	1	0	1	0	0	1	0	0	0	143	441	0	0	0	2	207	4	0
cluster-hsa-mir-484(1)	0	1	2239	0	1	0	0	1	0	0	0	0	1	1	1	1242	0	2	0	0	0	0	7	0	0	0	0	0	0	0	0	1	0	0	6	0	1	150	0	1	1	80	0	0	0	0	1	0	0
cluster-hsa-mir-424(2)	0	0	0	0	0	0	0	1	1	3498	2	1	0	0	0	0	0	0	5	0	0	0	0	0	0	0	0	0	0	0	0	0	0	0	0	0	0	4	0	0	9	0	0	0	0	0	1	1	15
cluster-hsa-mir-328(1)	719	5	0	0	0	0	0	0	0	1137	0	1	1096	3	0	4	0	1	0	0	3	0	0	0	0	0	0	0	0	0	0	4	0	0	1	0	0	0	0	6	154	0	1	0	1	0	0	87	11
cluster-hsa-mir-142(1)	6	0	3	0	0	0	0	1	0	0	0	1	1	0	0	0	0	1	1	0	1	0	3	0	0	0	0	0	0	0	0	0	0	0	0	0	1	0	0	8	4	2299	0	0	1	0	2	0	0
cluster-hsa-mir-10b(1)	0	2	2	0	1	5	1	0	2	0	2	0	0	2	0	1	1	437.5	2	2	0	313	0	0	1	0	0	0	0	1	0	0	2	0	0	243	1	2	0	2	2	182.5	0	2	3	5	2.5	37	0
cluster-hsa-mir-133b(2)	2673	0	0	0	0	0	0	0	0.67	3	1	0	1	16.66	1.67	0	1.67	0	6	0	12.34	0	0	0	0	0	0	0.67	4.33	0	0	0	4	0	0	3	0	1.67	0	51	0	0	0	0	0.33	0	6.33	1	49.33
cluster-hsa-mir-934(1)	0	0	2	0	0	0	0	0	645	0	0	1	0	0	0	0	0	1	0	0	0	0	61	0	0	0	0	1	0	0	0	0	0	0	0	0	2	0	0	0	0	354	0	1	0	0	726	0	0
cluster-hsa-mir-147(1)	0	0	0	0	0	0	0	0	0	0	0	0	1	0	0	0	0	1	0	0	0	0	0	0	0	0	0	0	0	0	0	0	0	0	0	0	0	0	0	0	0	556	0	0	0	0	286	1	0
cluster-hsa-mir-188(8)	1	3	6	1	0	0	1	0	0	0	1	0	0	0	0	0	0	1	0	0	1	0	239	0	0	0	0	0	0	0	0	0	0	1	0	0	2	0	0	3	3	943	79	1	1	506	6	255	1
cluster-hsa-mir-181c(2)	3	3.33	3	6	0	0	1.33	3	2	4.33	1	4	1	501	2	2	2.67	5	1	1	1	1.33	0	1	1	2	0	0	0	0	26	0	388	0	0	3	816.33	1	1	13	7.5	5	3	3	5	4	1	3	10
cluster-hsa-mir-342(1)	0	0	2	0	0	0	0	3	0	1332	1	0	0	0	1	0	0	2	0	0	0	0	0	0	0	0	0	255	0	0	1	1	0	0	0	0	1	0	0	2	1	31	1	66	0	0	7	1	4
cluster-hsa-mir-199b(1)	318.67	0.33	1.33	0	1	0	0.67	0.67	0.67	1496.67	1	0	0.67	0	0.33	0	1.67	2	0	0	45.67	0	21.67	0	0.67	0	0	0	0	0	0	0	0	0	0	0.67	0	0.33	0	5.67	0	3.83	1	9	0	93	0.67	2.33	7.33
cluster-hsa-mir-324(1)	0	0	3	0	1	0	0	1	1	0	0	0	1	0	0	0	0	1	5	2	0	0	2	0	0	0	0	676	0	0	0	0	0	0	0	0	1	0	0	1	6	235	0	0	0	0	4	84	0
cluster-hsa-mir-1307(1)	0	0	3	0	0	0	0	579	1	0	0	0	2	0	0	0	0	0	0	1	0	0	149	0	0	0	0	3	0	149	0	0	0	0	0	0	0	0	0	0	1	367	0	4	0	0	165	0	11
cluster-hsa-mir-223(1)	0	0	0	0	0	0	0	0	0	0	0	4	0	0	0	0	0	0	0	0	0	0	0	0	0	0	0	0	0	0	3	0	0	0	0	0	1	0	0	0	0	248	0	0	0	0	0	0	0
cluster-hsa-mir-197(1)	0	0	1	0	0	0	0	0	0	0	2258	0	0	0	0	4	0	0	0	0	0	0	0	0	0	0	0	0	0	1	0	0	0	0	0	0	0	0	0	0	0	82	0	0	0	0	138	0	0
cluster-hsa-mir-874(1)	0	0	322	0	0	0	0	990	0	0	0	0	0	1	0	0	903	0	0	0	0	0	78	0	1	0	0	0	0	0	0	0	0	0	0	1	0	0	0	0	0	76	4	0	0	0	22	0	0
cluster-hsa-mir-296(1)	0	0	0	0	0	0	0	2	0	0	0	1	1	0	0	0	0	0	0	1	0	0	0	0	0	0	0	0	0	0	0	1	0	0	0	0	0	0	1	0	114	140	0	0	0	0	31	0	0
cluster-hsa-mir-629(1)	0	0	1027	0	0	0	0	0	0	0	0	0	0	0	0	0	0	0	0	0	0	0	272	0	0	0	0	0	0	1	0	0	0	0	0	0	0	0	0	0	0	32	0	0	0	0	0	0	0
cluster-hsa-mir-190a(1)	0	2	0	0	0	0	567	0	1	0	1	0	0	0	0	0	0	0	0	0	0	724	0	0	0	0	0	0	0	0	0	0	0	0	0	0	0	0	0	0	2	477	0	0	0	2	0	0	4
cluster-hsa-mir-196b(1)	0	0	0	0	2	0	0	0	0	0	1	0	0	0	0	0	0	1	0	0	0	0	1	0	0	0	0	0	0	0	0	0	0	0	0	0	0	0	0	0	0	467.33	0	3	0	0	227.33	223	0
cluster-hsa-mir-3200(1)	0	0	0	0	0	0	0	0	0	0	1731	0	0	0	0	0	0	0	0	0	0	0	0	0	0	0	0	0	0	5	0	0	0	0	0	0	0	0	0	0	0	78	0	0	0	0	0	0	0
cluster-hsa-mir-2110(1)	0	0	811	0	0	0	0	0	0	0	0	0	0	0	0	0	0	0	0	0	1	0	2	0	0	0	0	1	0	0	0	0	0	0	0	0	0	0	0	0	0	287	0	0	0	0	190	0	0
cluster-hsa-mir-744(1)	0	0	1	0	0	1	0	0	0	1	0	0	0	0	0	0	0	4	0	2	0	0	0	0	0	0	0	0	0	0	0	1	0	1	0	0	0	0	417	1	3	133	0	0	1	1	1	6	0
cluster-hsa-mir-339(1)	0	0	2	0	0	0	0	1	0	0	10	1	4	0	0	0	0	0	4	0	0	0	0	0	0	0	0	0	0	0	0	1	0	0	0	0	0	1	0	0	0	193	1	3	0	1	112	0	0
cluster-hsa-mir-1298(1)	0	14	0	0	0	0	0	0	0	0	0	0	0	0	0	0	1	0	1005	0	0	0	0	0	0	0	0	0	0	0	0	1	0	0	0	0	0	3	0	1	0	0	0	2	0	0	0	0	0
cluster-hsa-mir-643(1)	0	0	0	0	0	0	0	0	826	0	0	0	0	0	0	0	0	0	0	0	0	0	0	0	0	0	0	0	1	0	0	0	0	0	0	0	0	0	0	0	0	0	0	0	0	0	0	1	0
cluster-hsa-mir-135b(1)	0	0	0	0	0	0	0	2	0	2	0	4	0	0	0	0	7.33	0	0	1	0	0	0	0	0	0	0	0	0	0	1	0	0	0	0	646	0	0	0	0	0	299	0	0	0	4	6	7	2
cluster-hsa-mir-708(1)	0	0	0	0	0	0	0	0	0	0	0	0	0	1	0	0	1	0	0	1	0	0	0	0	0	1	0	0	0	0	0	0	0	0	0	0	0	0	0	1	1	306.5	0	1	0	0	1	1	4
cluster-hsa-mir-598(1)	0	0	1	0	0	0	0	3	1	5	1	0	0	0	1	2	527	1	0	0	0	0	0	0	1	0	1	0	161	0	0	0	0	0	0	1	0	0	0	100	4	2	1	96	0	1	4	2	14
cluster-hsa-mir-873(2)	0	0	0	0	0	0	2	1	0	0	824	0	0	0	0	0	0	1	0	181	0	0	0	0	0	0	0	0	0	0	0	0	0	0	0	0	0	0	0	1	0	125	0	0	0	15	0	1	1
cluster-hsa-mir-582(1)	0	0	0	1	0	0	0	0	0	0	1	0	0	0	0	0	0	0	0	0	0	0	0	0	0	0	0	0	0	0	0	0	0	0	0	0	0	0	0	1	1	0	0	0	0	1	1	0	2
cluster-hsa-mir-592(1)	729	0	0	0	0	0	0	0	0	0	0	0	0	0	0	0	0	0	0	0	2	0	0	0	0	0	0	0	0	0	0	0	0	302	0	0	0	0	0	1	0	0	0	0	0	0	0	0	0
cluster-hsa-mir-576(1)	0	0	5	0	0	0	0	0	0	0	0	0	1	0	0	0	0	0	0	0	0	0	0	0	0	0	0	0	0	0	0	0	0	0	0	0	0	0	0	0	0	230	0	0	0	0	104	0	0
cluster-hsa-mir-3613(1)	0	0	3	0	0	0	0	0	0	0	0	0	0	0	0	0	0	0	0	0	0	0	0	0	0	0	0	0	0	0	0	0	0	0	0	0	0	0	0	0	0	464	0	0	0	0	0	0	0
cluster-hsa-mir-33b(1)	0	0	4.5	0	0	0	0	0	5	0	0	0	0	0	0	0	0	0	0	1	0	0	0	0	0	0	1.5	0	0	0	0	1	0	0	0	0	0	0	1.5	0	0	3	0	0	0	0	0	16.5	0
cluster-hsa-mir-184(1)	0	0	0	0	0	0	0	0	0	0	0	0	0	0	0	0	0	0	0	0	0	0	0	0	0	0	0	0	0	0	0	0	0	0	0	0	0	0	0	0	0	136	0	0	0	0	137	0	0
cluster-hsa-mir-335(1)	0	0	0	0	1	2	0	0	0	0	0	0	0	0	3	0	0	2	0	2	0	0	0	0	0	0	1	0	1	0	0	0	0	0	0	0	0	0	1	2	261	4	0	0	5	1	0	3	0
cluster-hsa-mir-370(1)	0	0	0	0	0	0	0	0	0	4	0	1	0	0	0	0	0	1	0	0	0	1	0	0	0	407	0	0	0	0	1	0	0	0	0	0	0	0	0	0	1	0	1	0	0	2	0	1	8
cluster-hsa-mir-301a(2)	0	0	0	0	0	0	0	0	0	0	0	0	4	1	0	0	1	0	2	0	0	0	0	1	0	0	0	0	0	0	0	3	1	0	0	0	1	0	0	2	1	0	1	0	3	0	2	2.5	3
cluster-hsa-mir-196a-1(3)	1	0	8	0	0	0	0	0	0	0	0	0	0	0	0	0	0	0	0	4	0	0	353	0	0	0	0	0	0	0	0	0	0	0	0	0	0	0	1	128	0	3.66	0	0	0	0	0.66	0	1
cluster-hsa-mir-32(1)	0	0	0	0	0	0	0	0	0	0	0	0	0	0	0	0	1	0	0	0	0	0	0	0	0	0	0	0	0	0	0	0	0	0	0	0	0	0	0	0	0	213	0	0	0	0	2	0	0
cluster-hsa-mir-345(1)	0	0	1	0	0	0	0	0	0	0	0	0	0	0	0	4	0	0	1	0	0	0	0	0	0	0	0	0	0	0	1	0	0	0	182	0	0	1	0	0	0	1	1	0	0	0	0	0	0
cluster-hsa-mir-3065(1)	0	0	0	0	0	0	0	0	0	0	0	0	0	0	0	0	0	0	0	0	0	0	0	0	0	0	0	0	0	0	0	0	0	0	0	0	0	0	0	0	0	2	0	0	0	0	1	0	0
cluster-hsa-mir-330(1)	0	0	0	0	4	0	1	0	0	0	0	0	0	0	0	4	0	1	0	2	0	0	0	0	0	0	0	0	0	0	0	0	0	0	2	0	0	0	0	4	0	0	0	3	0	0	155	0	0
cluster-hsa-mir-1180(1)	0	0	0	0	0	0	0	0	0	0	0	1	0	0	0	0	0	1	0	0	0	0	0	0	0	0	0	0	0	0	0	0	0	0	0	0	0	0	0	0	0	0	0	0	0	0	85	0	0
cluster-hsa-mir-150(1)	3	0	1	0	3	0	0	1	0	0	0	1	0	0	1	0	0	0	0	0	0	0	0	0	182	0	0	1	0	0	0	0	0	1	0	0	0	0	0	1	1	80	0	65	2	2	6	0	2
cluster-hsa-mir-95(1)	0	0	0	0	0	0	0	0	0	0	0	0	0	0	0	0	0	0	0	0	0	0	0	0	0	0	0	0	0	0	0	0	0	0	0	0	0	0	0	0	0	1	0	0	0	0	166	0	0
cluster-hsa-mir-450a-1(4)	0	0	0	0	0	0	0	0	0	0	0	0	0	0	0	3	0	0	0	0	0	0	0	0	0	0	0	0	0	0	0	0	0	0	0	0	0	0	0	1	0	4	0	0	0	0	0	0	0
cluster-hsa-mir-1306(1)	0	1	0	0	0	0	0	0	0	0	0	0	0	0	0	0	0	0	0	0	0	420	0	1	0	0	0	0	0	0	0	0	0	0	0	0	0	0	0	0	0	0	0	0	0	0	0	0	0
cluster-hsa-mir-31(1)	0	0	0	0	0	0	0	0	0	0	0	0	1	0	0	0	0	0	0	0	0	0	0	0	0	0	0	0	0	0	0	0	0	0	0	1	43	0	0	0	1	0	0	0	0	0	1	0	0
cluster-hsa-mir-1249(1)	0	0	0	0	0	0	0	0	0	0	0	0	0	0	0	0	0	5	0	0	0	0	0	0	0	0	0	0	0	0	0	0	0	0	0	0	2	0	0	0	0	0	0	0	0	0	0	0	0
hsv2-miR-H22	0	0	0	0	0	0	0	0	0	0	0	0	0	0	0	0	0	0	0	0	0	0	0	0	0	0	0	0	0	371	0	0	0	0	0	0	0	0	0	0	0	0	0	0	0	0	0	0	0
cluster-hsa-mir-770(1)	0	0	0	0	0	0	0	0	0	0	0	343	0	0	1	0	0	0	1	0	0	0	0	0	0	0	0	0	0	0	2	0	0	0	0	0	0	0	0	0	0	0	0	0	0	1	0	0	0
hvt-miR-H14*	0	8.5	14.5	0	0	0	3	2.5	0	0	10.83	0	0	9.5	0	0	0	20.5	0	0	0	0	4	0	0	0	0	2.5	2	0.5	0	1	0.5	1	0	0	0.5	0	6	0	0	61	0	0.5	0	0	49	0	0
cluster-hsa-mir-187(1)	3	0	1	0	0	0	0	1	0	0	0	0	0	0	1	0	0	3	0	0	0	0	0	0	0	0	0	0	0	0	0	0	0	1	0	0	0	0	0	13	0	0	2	0	0	0	0	0	1
cluster-hsa-mir-584(1)	0	0	0	0	0	0	0	0	0	0	0	0	0	0	0	0	0	0	0	0	0	0	0	0	0	0	0	0	0	0	0	0	0	0	0	0	0	0	0	0	0	107	0	0	0	0	81	0	0
cluster-hsa-mir-3144(1)	0	0	0	0	0	0	0	0	0	0	0	0	0	0	3	0	0	0	0	0	0	0	0	0	0	0	0	0	0	0	0	0	0	0	0	0	0	0	0	0	0	0	0	0	0	0	0	0	0
cluster-hsa-mir-498(46)	0	2.99	0	0	0	0	0	0	0	0	0	0	0	0	0	0	0	0	0	0	0	204.99	0	0	0	0	0	0	0	0	0	0	0	0	0	0	0	0	0	1	7	0	0	0	0	0	27	1	0
cluster-hsa-mir-155(1)	0	0	1	0	0	0	0	0	0	0	0	0	1	0	0	0	0	0	0	0	0	0	0	0	0	0	0	0	0	0	0	0	0	0	0	0	0	0	0	0	0	0	0	0	0	0	0	0	1
ebv-miR-BART20-3p	0	0	0	0	0	0	0	0	0	0	0	0	0	0	1	0	0	0	0	0	0	0	0	0	0	0	0	0	0	0	0	0	0	0	0	0	0	0	0	0	0	0	0	0	0	0	0	0	0
cluster-hsa-mir-942(1)	0	0	0	0	0	0	0	0	0	0	0	2	0	0	0	0	0	0	0	0	0	0	0	0	0	0	0	0	0	0	0	0	0	0	0	0	0	0	0	0	0	0	0	0	0	0	0	0	0
hsv2-miR-H23	0	0	0	0	0	0	0	0	0	0	0	0	0	0	0	0	0	0	0	0	0	0	0	0	0	0	0	0	0	0	0	0	0	0	0	0	0	0	0	0	0	1	0	0	0	0	0	0	2
cluster-hsa-mir-1287(1)	0	0	0	0	0	0	0	0	0	0	0	0	0	0	0	0	0	1	0	0	0	0	0	0	0	0	0	0	0	0	0	0	0	0	0	0	0	0	0	0	0	41	0	0	0	0	0	0	0
hvt-miR-H5	0	0	0	0	0	0	0	0	0	0	0	0	0	0	0	0	0	0	0	0	0	1	0	50	0	1	0	0	0	0	0	0	0	0	0	0	0	0	0	0	0	45	0	0	0	0	17	0	1
cluster-hsa-mir-483(1)	0	0	0	0	0	0	0	0	0	0	0	0	0	0	0	0	0	0	0	0	0	0	0	0	0	0	0	0	0	0	0	1	0	0	0	0	0	0	0	0	0	153	0	0	0	0	14	0	0
cluster-hsa-mir-937(1)	0	0	0	0	0	0	0	0	0	0	0	0	0	0	0	0	0	0	0	0	0	0	0	0	0	0	0	0	0	0	0	0	0	0	0	0	0	0	0	0	0	0	0	0	0	1	165	0	0
cluster-hsa-mir-1301(1)	0	0	0	0	0	0	0	0	0	0	0	0	0	0	3	0	0	0	0	0	0	0	0	0	0	0	0	0	0	0	0	0	0	0	0	0	0	0	0	0	0	0	0	0	0	0	0	0	0
cluster-hsa-mir-3928(1)	0	0	0	0	0	0	0	1	0	0	0	0	0	0	0	0	0	0	0	0	0	0	0	0	0	0	0	0	0	0	0	0	0	0	0	0	0	0	0	0	0	0	0	0	0	0	3	143	0
cluster-hsa-mir-488(1)	0	0	0	0	0	0	0	0	0	0	1	0	0	2	0	0	0	0	0	0	0	0	0	0	0	0	0	0	0	1	0	0	0	0	0	0	0	0	0	0	0	58	0	71	0	0	0	0	0
cluster-hsa-mir-1277(1)	0	0	0	0	0	0	0	0	0	0	0	0	0	0	0	0	0	0	0	0	0	0	0	0	0	0	0	0	0	0	0	0	0	0	0	0	0	0	0	0	0	0	0	0	0	0	0	0	0
cluster-hsa-mir-5187(1)	0	0	0	0	0	0	0	0	0	0	0	0	1	0	0	0	0	0	0	0	0	0	0	0	0	0	0	0	0	0	0	0	0	0	0	0	0	0	0	0	0	0	0	0	0	0	0	0	0
cluster-hsa-mir-455(1)	0	0	0	0	0	0	0	0	1	1	0	0	0	1	3	0	0	3	0	0	0	0	0	0	0	0	0	0	0	0	0	0	0	0	0	0	2	0	0	0	0	0	0	0	0	0	0	1	2
ebv-miR-BART19-3p	0	0	0	0	0	0	0	0	0	0	0	0	0	0	0	0	0	0	0	0	0	0	0	0	0	0	0	0	0	0	0	0	0	0	0	0	0	0	0	0	0	0	0	0	0	0	0	0	0
cluster-hsa-mir-675(1)	0	0	0	0	0	0	0	0	0	0	0	0	0	0	0	0	0	0	0	0	0	0	0	0	0	0	0	0	0	0	0	0	0	0	0	0	1	0	0	0	0	0	0	0	0	0	0	0	0
cluster-hsa-mir-1224(1)	0	0	0	0	0	0	0	0	0	0	0	0	0	0	0	0	0	0	0	0	0	0	0	0	0	0	0	0	0	0	0	0	0	0	0	0	0	0	0	0	0	0	0	0	0	1	0	0	0
cluster-hsa-mir-4755(1)	0	0	0	0	0	0	0	0	0	0	0	0	0	0	0	0	0	0	0	0	0	0	0	0	0	0	0	0	0	0	0	0	0	0	0	0	0	0	0	0	0	0	0	0	0	0	0	0	0
cluster-hsa-mir-1468(1)	0	0	0	0	0	0	0	0	0	0	0	0	0	0	0	0	0	0	0	0	0	0	0	0	0	0	0	0	0	0	0	0	0	0	0	0	0	0	0	0	0	0	0	0	0	0	0	0	0
kshv-miR-K12-6-3p	0	0	0	0	0	0	0	0	0	0	0	0	0	0	0	0	0	0	0	0	0	1	0	0	0	0	0	0	0	0	0	0	0	0	0	0	0	0	0	0	1	0	0	0	0	0	0	0	0
cluster-hsa-mir-504(1)	0	0	0	0	0	0	0	0	0	0	0	0	0	0	0	0	0	0	0	0	0	0	0	0	0	0	1	0	0	0	0	0	0	0	0	0	0	0	0	0	0	67	0	0	0	0	0	0	0
cluster-hsa-mir-3909(1)	0	0	0	0	0	0	0	0	0	0	0	0	0	0	0	0	0	0	0	0	0	0	0	0	0	0	0	0	0	0	0	0	0	0	0	0	0	0	0	0	0	60	0	0	0	0	0	0	0
cluster-hsa-mir-944(1)	0	0	0	0	0	0	0	0	0	0	0	0	0	0	0	0	0	0	0	0	0	0	0	0	0	0	0	0	0	0	0	0	0	0	0	0	0	0	0	0	0	57	0	0	0	0	0	0	0
mdv2-miR-M19-3p	0	0	0	0	0	0	0	0	0	0	0	0	0	0	0	0	0	0	0	0	0	0	0	0	0	0	0	0	0	0	0	0	0	0	0	0	0	0	0	0	0	0	0	0	0	0	0	0	0
cluster-hsa-mir-2277(1)	0	0	0	0	0	0	0	0	0	0	0	0	0	0	0	0	0	0	0	0	0	0	0	0	0	0	0	0	0	0	0	1	0	0	0	0	0	0	0	0	0	47	0	0	0	0	0	0	0
cluster-hsa-mir-491(1)	0	0	0	0	0	0	0	0	0	0	0	0	0	0	1	0	0	0	0	0	0	0	0	0	0	0	0	0	0	0	0	0	0	0	0	0	0	0	0	0	0	36	0	0	0	0	0	0	0
cluster-hsa-mir-551b(1)	1	0	0	0	0	0	0	0	0	5	0	0	0	0	0	0	0	0	1	0	1	0	0	0	0	0	0	0	0	0	0	0	0	0	0	0	0	1	0	3	0	0	0	0	0	0	1	1	6
cluster-hsa-mir-627(1)	0	0	1	0	0	0	0	0	0	0	0	0	0	0	0	0	0	0	0	0	0	0	0	0	0	0	0	0	0	0	0	0	0	0	0	0	0	0	0	0	0	33	0	0	0	0	0	0	0
cluster-hsa-mir-3173(1)	0	0	0	0	0	0	0	0	0	0	0	0	0	0	0	0	0	0	0	0	0	0	0	0	0	0	0	0	0	0	0	0	0	0	0	0	0	0	0	0	0	0	0	0	0	0	0	0	0
cluster-hsa-mir-877(1)	0	0	0	0	0	0	0	0	0	0	0	0	0	0	0	0	0	0	0	0	0	0	0	0	0	0	0	0	0	0	0	0	0	0	0	0	0	0	0	0	0	0	0	0	0	0	0	0	0
cluster-hsa-mir-760(1)	0	0	0	0	0	0	0	0	0	6	0	0	0	0	1	0	0	0	0	0	0	0	0	0	0	0	0	0	0	0	0	0	0	0	0	0	0	0	0	0	0	0	0	0	0	1	0	0	13
cluster-hsa-mir-92b(1)	0	0	4.33	0	0	0	0	0	0	0	0	0	0	0	0	2	0	0	0	0	0	0	1	1	0	0	0	0	0	0	0	0	0	1	0	0	0	0	0	0	1	2	0	1	0	1	0	0	0
cluster-hsa-mir-448(1)	0	0	0	0	0	0	0	0	0	1	0	0	0	0	0	0	0	0	0	4	0	0	0	0	0	0	0	0	0	0	0	0	0	0	0	0	0	0	0	0	0	0	0	0	0	1	0	0	0
cluster-hsa-mir-3127(1)	0	0	0	0	0	0	0	0	0	0	2	0	0	0	0	0	0	0	0	0	0	0	0	0	0	0	0	0	0	0	0	0	0	0	0	0	0	0	0	0	0	0	0	0	0	0	0	0	0
cluster-hsa-mir-1251(1)	3	0	0	0	0	0	0	0	0	0	0	0	0	0	0	0	0	0	0	0	1	0	0	0	0	0	0	0	0	0	0	0	0	0	0	0	0	0	0	3	0	3	0	0	0	0	0	0	0
cluster-hsa-mir-1296(1)	0	0	0	0	0	0	0	0	0	0	0	0	0	0	0	0	0	0	0	1	0	0	0	0	0	0	0	0	0	0	0	0	0	0	0	0	0	0	1	0	0	0	0	0	0	0	0	0	0
cluster-hsa-mir-3679(1)	0	0	0	0	0	0	0	0	0	0	0	0	0	0	0	0	0	0	0	0	0	0	0	0	0	0	0	0	0	0	0	0	0	0	0	0	0	0	0	0	0	0	0	0	0	0	14	0	0
cluster-hsa-mir-490(1)	0	0	0	0	0	0	0	0	0	0	0	0	0	0	0	0	4	0	0	0	0	0	0	0	0	0	0	0	0	0	0	0	0	0	0	1	0	0	0	0	0	0	0	0	0	0	0	0	0
cluster-hsa-mir-211(1)	0	0	0	0	0	0	0	0	0	6	2	0	0	0	0	0	0	0	0	0	0	0	0	0	0	0	0	0	0	0	0	0	0	0	0	0	0	0	0	0	0	0	0	0	0	0	0	0.5	0
cluster-hsa-mir-331(1)	0	0	0	0	0	0	0	0	0	0	0	0	0	0	0	0	0	0	0	0	0	0	0	0	0	0	0	0	0	0	0	0	0	0	0	0	0	0	0	1	0	1	0	0	0	1	0	0	0
cluster-hsa-mir-3591(1)	0	0	0	0	0	0	0	0	0	0	0	2	0	0	0	1	0	0.5	0	0	0	0	0	0	0	0	0	0	0	0	0.5	0	0	0	0	0	1.5	0	0	0	0	0	0	0	0	0	0	0	0
cluster-hsa-mir-216a(3)	0	0	0	0	0	0	0	0	0	0	0	0	0	0	0	0	0	0	0	0	0	0	0	0	0	0	0	0	0	0	2	0	0	0	0	0	0	0	0	0	0	0	0	0	0	0	0	0	0
cluster-hsa-mir-449a(3)	0	0	0	0	0	0	0	0	0	0	0	0	0	0	0	0	0	0	0	0	0	0	0	0	0	0	0	0	0	0	0	0	0	0	0	0	0	0	0	0	0	0	0	0	7	0	0	0	0
hsv2-miR-H10	0	0	0	0	0	0	0	0	0	0	0	0	1	0	0	0	0	0	0	0	0	0	0	0	0	0	0	0	0	0	0	0	0	0	1	0	0	0	0	0	0	0	0	0	0	0	0	0	0
cluster-hsa-mir-590(1)	0	0	0	0	0	0	0	0	0	0	0	0	0	2	0	0	0	0	0	0	0	0	0	0	0	0	0	0	0	0	0	0	0	0	0	0	0	0	0	0	0	0	0	0	0	0	0	0	0
cluster-hsa-mir-625(1)	0	0	0	0	0	0	0	0	0	0	0	0	0	0	0	0	0	0	0	0	0	0	0	0	0	0	0	0	0	0	0	0	0	0	0	0	0	0	0	0	0	2	0	0	0	0	1	0	0
cluster-hsa-mir-766(1)	0	0	1	0	0	0	0	0	0	0	0	0	0	0	0	0	0	0	0	0	0	0	1	0	0	0	0	0	0	0	0	0	0	0	0	0	0	0	0	0	0	0	0	0	0	0	0	0	0
cluster-hsa-mir-1264(2)	1	0	0	0	0	0	0	0	0	0	0	0	0	0	0	0	0	0	0	0	0	0	0	0	0	0	0	0	0	0	0	0	0	0	0	1	0	0	0	0	0	0	0	0	1	0	0	0	0
cluster-hsa-mir-208a(1)	0	0	0	0	0	0	0	0	0	0	0	0	0	0	0	0	0	0	0	0	0	0	0	0	0	0	0	0	0	2	0	0	0	0	0	0	0	0	0	0	2	0	0	0	0	0	0	0	0
cluster-hsa-mir-505(1)	0	0	0	0	0	0	0	0	0	0	0	0	0	0	0	0	0	0	0	0	0	0	0	0	0	0	0	0	0	0	0	0	0	0	0	0	0	0	0	0	0	1	0	0	0	0	2	0	0
rlcv-miR-rL1-28	0	0	0	0	0	0	0	0	0	0	0	0	0	0	0	0	0	0	0	0	0	0	0	0	0	0	0	0	0	0	0	0	0	0	0	0	0	0	0	0	0	4	0	0	0	0	0	0	0
cluster-hsa-mir-1237(1)	0	0	0	0	0	0	0	0	0	0	0	0	0	0	0	0	0	0	0	0	0	0	0	0	0	0	0	0	0	0	0	0	0	0	0	0	0	0	0	0	0	2	0	0	0	0	0	0	1
cluster-hsa-mir-1245(1)	0	0	0	0	0	0	0	0	0	0	0	0	0	0	0	0	0	0	0	0	0	0	0	0	0	0	0	0	0	0	0	0	0	0	0	0	1	0	0	0	0	0	0	0	0	0	0	0	0
cluster-hsa-mir-1286(1)	0	0	0	0	0	0	0	0	0	0	0	0	0	0	0	0	0	0	0	0	0	0	0	0	0	0	0	0	0	0	0	0	0	0	0	1	2	0	0	0	0	0	0	0	0	0	0	0	0
cluster-hsa-mir-3145(1)	0	0	0	0	0	0	0	0	0	0	0	0	0	0	0	0	0	0	0	0	0	0	0	0	0	0	0	0	0	0	0	0	0	0	0	0	0	0	0	0	0	2	0	0	0	0	0	0	0
cluster-hsa-mir-4746(1)	0	1	0	0	0	0	0	0	0	0	0	0	0	0	0	0	1	0	0	0	0	0	0	0	0	0	0	0	0	0	0	0	0	0	0	0	0	0	0	0	0	0	0	0	0	0	0	0	0
cluster-hsa-mir-506(11)	0	0	0	0	0	0	0	0	0	0	0	0	0	0	0	0	0	0	0	0	0	0	0	0	0	0	0	0	0	0	0	0	0	0	0	0	0	0	0	0	0	0	0	0	0	0	0	0	0
cluster-hsa-mir-548b(1)	0	0	0	0	0	0	0	0	0	0	0	0	0	0	0	0	0	0	0	0	0	0	0	0	0	0	0	0	0	0	0	0	0	0	0	0	0	0	0	0	0	3	0	0	0	0	0	0	0
cluster-hsa-mir-570(1)	0	0	1	0	0	0	0	0	0	0	0	0	0	0	0	0	0	0	0	0	0	0	0	0	0	0	0	0	0	0	0	0	0	0	0	0	0	0	0	0	0	0	0	0	1	0	0	0	0
cluster-hsa-mir-651(1)	0	0	0	0	0	0	0	0	1	0	0	0	0	0	0	0	0	0	0	0	0	0	0	0	0	0	0	0	0	0	0	0	0	0	0	0	0	0	0	0	0	0	0	0	0	0	0	0	0
hsv1-miR-H15	0	0	0	0	0	0	0	0	0	0	0	0	0	0	0	0	0	0	0	0	0	0	0	0	0	0	0	0	0	0	0	0	0	0	0	0	0	0	0	1	0	0	0	0	0	0	0	0	0
mdv1-miR-M31	0	0	0	0	0	0	0	0	0	0	0	0	0	0	0	0	0	0	0	0	0	0	0	0	0	0	0	0	0	0	0	0	0	0	0	0	0	0	0	0	0	0	0	0	0	0	0	0	0
cluster-hsa-mir-190b(1)	0	0	0	0	0	0	0	0	0	0	0	0	0	0	0	0	0	0	0	0	0	0	0	0	0	0	0	0	0	0	0	0	0	0	0	0	0	0	0	0	0	0	0	1	0	0	0	0	0
cluster-hsa-mir-302a(5)	0	0	0	0	0	0	0	0	0	0	0	0	0	0	0	0	0	0	0	0	0	0	0	0	0	0	0	0	0	0	0	0	0	0	0	0	0	0	0	0	0	0	1	0	0	0	0	0	0
cluster-hsa-mir-3167(1)	0	0	0	0	0	0	0	0	0	0	0	0	0	0	0	0	0	0	0	0	0	0	0	0	0	0	0	0	0	0	0	0	0	0	0	0	0	0	0	0	0	0	0	0	0	0	1	0	0
cluster-hsa-mir-3171(1)	0	0	0	0	0	0	0	0	0	0	0	0	0	0	0	0	0	0	0	0	0	0	0	0	0	0	0	0	0	0	0	0	0	0	0	0	0	0	0	0	0	0	0	0	0	0	0	0	0
cluster-hsa-mir-4638(1)	0	0	0	0	0	0	0	0	0	0	0	0	0	0	0	0	0	0	0	0	0	0	0	1	0	0	0	0	0	0	0	0	0	0	0	0	0	0	0	0	0	1	0	0	0	0	0	0	0
cluster-hsa-mir-548(2)	0	0	0	0	0	0	0	0	0	0	0	0	0	0	0	0	0	0	1	0	0	0	0	0	0	0	0	0	0	0	0	0	0	0	0	0	0	0	0	0	0	0	0	0	0	0	0	0	0
cluster-hsa-mir-549(1)	0	0	0	0	0	0	0	0	0	0	0	0	0	0	0	0	0	0	0	0	0	0	0	0	0	0	0	0	0	0	0	0	0	0	0	0	0	0	0	0	0	0	0	0	0	0	0	0	0
cluster-hsa-mir-589(1)	0	0	0	0	0	0	0	0	0	0	0	0	0	0	0	0	0	0	0	0	0	0	0	0	0	0	0	0	0	0	0	0	0	0	0	0	0	0	0	0	0	1	0	0	0	0	0	0	0
cluster-hsa-mir-887(1)	0	0	0	0	0	0	0	0	0	0	0	0	0	0	0	0	0	0	0	0	0	0	0	0	0	0	0	0	0	0	0	0	0	0	0	0	0	0	0	1	0	0	0	0	0	0	0	0	0
cluster-hsa-mir-888(6)	0	0	0	0	0	0	0	0	0	0	0	0	0	0	0	0	0	0	0	0	0	0	0	0	0	0	0	0	0	0	0	0	0	0	0	0	0	0	0	0	0	0	0	0	0	0	0	2	0
ebv-miR-BART8*	0	0	0	0	0	0	0	0	0	0	0	0	0	0	0	0	0	0	0	0	0	0	0	0	0	0	0	0	0	0	0	0	0	0	0	0	0	0	0	0	1	0	0	0	0	0	0	0	0
hsv1-miR-H1	0	0	0	0	0	0	0	0	0	0	0	0	0	0	0	0	0	0	0	0	0	0	0	0	0	0	0	0	0	0	0	0	0	0	0	0	0	0	0	0	0	0	0	0	0	0	1	0	0
hsv1-miR-H6-3p	0	0	0	0	0	0	0	0	0	0	0	0	0	0	0	0	0	0	0	0	0	0	0	0	0	0	0	0	0	0	0	0	0	0	0	0	0	0	0	0	0	0	0	0	0	0	0	0	0
hsv2-miR-H7-3p	0	0	0	0	0	0	0	0	0	0	0	0	0	0	0	0	0	0	0	0	2	0	0	0	0	0	0	0	0	0	0	0	0	0	0	0	0	0	0	0	0	0	0	0	0	0	0	0	0
kshv-miR-K12-2	0	0	0	0	0	0	0	0	0	0	0	0	0	0	0	0	0	0	0	0	0	0	0	0	0	0	0	0	0	0	0	0	0	0	0	0	0	0	0	0	0	0	0	0	0	0	0	0	2
mdv1-miR-M9-3p	0	0	0	0	0	0	0	0	0	0	0	0	0	0	0	0	0	0	0	0	0	0	0	0	0	0	0	0	0	0	0	0	0	0	0	0	0	0	0	0	0	0	0	0	0	0	0	0	0
rlcv-miR-rL1-14-5p	0	0	0	0	0	0	0	0	0	0	0	0	0	0	0	0	0	0	0	0	0	0	0	0	0	0	0	0	0	0	0	0	0	0	0	0	0	0	0	0	0	1	0	0	0	0	0	0	0
rlcv-miR-rL1-19	0	0	0	0	0	0	0	0	0	0	0	0	0	0	0	0	0	0	0	0	0	0	0	0	0	0	0	0	0	0	0	0	0	0	0	0	0	0	0	0	0	2	0	0	0	0	0	0	0
bhv1-miR-B9	0	0	0	0	0	0	0	0	0	0	0	0	0	0	0	0	0	0	0	0	0	0	0	0	0	0	0	0	0	0	0	0	0	0	0	0	0	0	0	0	0	1	0	0	0	0	0	0	0
cluster-hsa-mir-1179(1)	0	0	0	0	0	0	0	0	0	0	0	0	0	0	0	0	0	0	0	0	0	0	0	0	0	0	0	0	0	0	0	0	0	0	0	0	0	0	0	0	0	0	0	0	0	0	0	0	0
cluster-hsa-mir-1225(1)	0	0	0	0	0	0	0	0	0	0	0	0	0	0	0	0	0	0	0	0	0	0	0	0	0	0	0	0	0	0	0	0	0	0	0	0	0	0	0	0	0	0	0	0	0	0	0	0	0
cluster-hsa-mir-1228(1)	0	0	0	0	0	0	0	0	0	0	0	0	0	0	0	0	0	0	0	0	0	0	1	0	0	0	0	0	0	0	0	0	0	0	0	0	0	0	0	0	0	0	0	0	0	0	0	0	0
cluster-hsa-mir-1231(1)	0	0	0	0	0	0	0	0	0	0	0	0	0	0	0	0	0	0	0	0	0	0	0	0	0	0	0	0	0	0	0	0	0	0	0	0	0	0	0	0	0	0	0	0	0	0	0	0	0
cluster-hsa-mir-202(1)	0	0	0	0	0	0	0	0	0	0	0	0	0	0	0	0	0	0	0	0	0	0	0	0	0	0	0	0	0	0	0	0	0	0	0	0	0	0	0	0	0	0	0	0	0	0	0	0	0
cluster-hsa-mir-3117(1)	0	0	0	0	0	0	0	0	0	0	0	0	0	0	0	0	0	0	0	0	0	0	0	0	0	0	0	0	0	0	0	0	0	0	0	0	0	0	0	0	0	0	0	0	0	0	0	0	0
cluster-hsa-mir-3128(1)	0	0	0	0	0	0	0	0	0	0	0	0	0	0	0	0	0	0	0	0	0	0	0	0	0	0	0	1	0	0	0	0	0	0	0	0	0	0	0	0	0	0	0	0	0	0	0	0	0
cluster-hsa-mir-3151(1)	0	0	0	0	0	0	0	1	0	0	0	0	0	0	0	0	0	0	0	0	0	0	0	0	0	0	0	0	0	0	0	0	0	0	0	0	0	0	0	0	0	0	0	0	0	0	0	0	0
cluster-hsa-mir-3158(1)	0	0	1	0	0	0	0	0	0	0	0	0	0	0	0	0	0	0	0	0	0	0	0	0	0	0	0	0	0	0	0	0	0	0	0	0	0	0	0	0	0	0	0	0	0	0	0	0	0
cluster-hsa-mir-3176(1)	0	0	0	0	0	0	0	0	0	0	0	0	0	0	0	0	0	0	0	0	0	0	0	0	0	0	0	0	0	0	0	0	0	0	0	0	1	0	0	0	0	0	0	0	0	0	0	0	0
cluster-hsa-mir-3187(1)	0	0	0	0	0	0	0	0	0	0	0	0	0	0	0	0	0	0	0	0	0	0	0	0	0	0	0	0	0	0	0	0	0	0	0	0	0	0	0	0	0	0	0	0	0	0	0	0	0
cluster-hsa-mir-346(1)	0	0	0	0	0	0	0	0	0	0	0	0	0	0	0	0	0	0	0	0	0	0	0	0	0	0	0	0	0	0	0	0	0	0	0	0	0	0	0	0	0	0	0	0	0	0	0	0	0
cluster-hsa-mir-3919(1)	0	0	0	0	0	0	0	0	0	0	0	0	0	0	0	0	0	0	0	0	0	0	0	0	0	0	0	0	0	0	0	0	0	0	0	0	0	0	0	0	0	0	0	0	0	0	0	0	0
cluster-hsa-mir-3944(1)	0	0	0	0	0	0	0	0	0	0	0	0	0	0	0	0	0	0	0	0	0	0	0	0	0	0	0	0	0	0	0	0	0	0	0	0	0	0	0	0	0	0	0	0	0	0	0	0	0
cluster-hsa-mir-4653(1)	0	0	0	0	0	0	0	0	0	0	0	0	0	0	0	0	0	0	0	0	0	0	0	0	0	0	0	0	0	0	0	0	0	0	0	0	0	0	0	0	0	0	0	0	0	0	0	0	0
cluster-hsa-mir-4676(1)	0	0	0	0	0	0	0	0	0	0	0	0	0	0	0	0	0	0	0	0	0	0	1	0	0	0	0	0	0	0	0	0	0	0	0	0	0	0	0	0	0	0	0	0	0	0	0	0	0
cluster-hsa-mir-4699(1)	0	0	0	0	0	0	0	0	0	0	0	0	0	0	0	0	0	0	0	0	0	0	0	0	0	0	0	0	0	0	0	0	0	0	0	0	0	0	0	0	0	1	0	0	0	0	0	0	0
cluster-hsa-mir-4713(1)	0	0	0	0	0	0	0	0	0	0	0	0	0	0	0	0	0	0	0	0	0	0	0	0	0	0	0	0	0	0	0	0	0	0	0	0	0	0	0	0	0	0	0	0	0	0	1	0	0
cluster-hsa-mir-4733(1)	0	0	0	0	0	0	0	0	0	0	0	0	0	0	0	0	0	0	0	0	0	0	0	0	0	0	0	0	0	0	0	0	0	0	0	0	0	0	0	0	0	0	0	0	0	0	0	0	0
cluster-hsa-mir-4743(1)	0	0	0	0	0	0	0	0	0	0	0	0	0	0	0	0	0	0	0	0	0	0	0	0	0	0	0	0	0	0	0	0	0	0	0	0	0	0	0	0	0	1	0	0	0	0	0	0	0
cluster-hsa-mir-4764(1)	0	0	0	0	0	0	0	0	0	0	0	0	0	0	0	0	0	0	0	0	0	0	0	0	0	0	0	0	0	0	0	0	0	0	0	0	0	0	0	0	0	0	0	0	0	0	0	0	0
cluster-hsa-mir-4766(1)	0	0	0	0	0	0	0	0	0	0	0	0	0	0	0	0	0	0	0	0	0	0	0	0	0	0	0	0	0	0	0	0	0	0	0	0	0	0	0	0	0	0	0	0	0	0	0	0	0
cluster-hsa-mir-4776(1)	0	0	0	0	0	0	0	0	0	0	0	0	0	0	0	0	0	0	0	0	0	0	0	0	0	0	0	0	0	0	0	0	0	0	0	0	0	0	0	0	0	1	0	0	0	0	0	0	0
cluster-hsa-mir-4965(1)	0	0	0	0	0	1	0	0	0	0	0	0	0	0	0	0	0	0	0	0	0	0	0	0	0	0	0	0	0	0	0	0	0	0	0	0	0	0	0	0	0	0	0	0	0	0	0	0	0
cluster-hsa-mir-5090(1)	0	0	0	0	0	0	0	0	0	0	0	0	0	0	0	0	0	0	0	0	0	0	0	0	0	0	0	0	0	0	0	0	0	0	0	0	0	0	0	0	0	0	0	0	0	0	0	0	0
cluster-hsa-mir-511-1(2)	0	0	0	0	0	0	0	0	0	0	0	0	0	0	0	0	0	0	0	0	0	0	0	0	0	0	0	0	0	0	0	0	0	0	0	0	0	0	0	1	0	0	0	0	0	0	0	0	0
cluster-hsa-mir-5189(1)	0	0	0	0	0	0	0	0	0	0	0	0	0	0	0	0	0	0	0	0	0	0	1	0	0	0	0	0	0	0	0	0	0	0	0	0	0	0	0	0	0	0	0	0	0	0	0	0	0
cluster-hsa-mir-551a(1)	0	0	0	0	0	0	0	0	0	0	0	0	0	0	0	0	0	0	0	0	0	0	0	0	0	0	0	0	0	0	0	0	0	0	0	0	0	0	0	0	0	0	0	0	0	0	0	0	0
cluster-hsa-mir-581(1)	0	0	0	0	0	0	0	0	0	0	0	0	0	0	0	0	0	0	0	0	0	0	0	0	0	0	0	0	0	0	0	0	0	0	0	0	0	0	0	0	0	0	0	0	0	0	0	0	0
cluster-hsa-mir-599(2)	0	0	0	0	0	0	0	0	0	0	0	0	0	0	0	0	0	0	0	0	0	0	0	0	0	0	0	0	0	0	0	0	0	0	0	0	0	0	0	0	0	0	0	0	0	0	0	0	0
cluster-hsa-mir-605(1)	0	0	0	0	0	0	0	0	0	0	0	0	0	0	0	0	0	0	0	0	0	0	0	0	0	0	0	0	0	0	0	0	0	0	0	0	0	0	0	0	0	0	0	0	0	0	0	0	0
cluster-hsa-mir-670(1)	0	0	0	0	0	0	0	0	0	0	0	0	0	0	0	0	0	0	0	0	0	0	0	0	0	0	0	0	0	0	0	0	0	0	0	0	0	0	0	0	0	0	0	0	0	0	0	0	0
cluster-hsa-mir-885(1)	0	0	0	0	0	0	0	0	0	0	0	0	0	0	0	0	0	0	1	0	0	0	0	0	0	0	0	0	0	0	0	0	0	0	0	0	0	0	0	0	0	0	0	0	0	0	0	0	0
ebv-miR-BART10	0	0	0	0	0	0	0	0	0	0	0	0	0	0	0	0	0	0	0	0	0	0	0	0	0	0	0	0	0	0	0	0	0	0	0	0	0	0	0	0	0	0	0	0	0	0	0	0	0
ebv-miR-BART12	0	0	0	0	0	0	0	0	0	0	0	0	0	0	0	0	0	0	0	0	0	0	0	0	0	0	0	0	0	0	0	0	0	0	0	0	0	0	0	0	0	1	0	0	0	0	0	0	0
ebv-miR-BART19-5p	0	0	0	0	0	0	0	0	0	0	0	0	0	0	0	0	0	0	0	0	0	0	0	0	0	0	0	0	0	0	0	0	0	0	0	0	0	0	1	0	0	0	0	0	0	0	0	0	0
ebv-miR-BART2-3p	0	0	0	0	0	0	0	0	0	0	0	0	0	0	0	0	0	0	0	0	0	0	0	0	0	0	0	0	0	0	0	0	0	0	0	0	0	0	0	0	0	0	0	0	0	0	0	0	0
ebv-miR-BART6-3p	0	0	1	0	0	0	0	0	0	0	0	0	0	0	0	0	0	0	0	0	0	0	0	0	0	0	0	0	0	0	0	0	0	0	0	0	0	0	0	0	0	0	0	0	0	0	0	0	0
ebv-miR-BART7	0	0	0	0	0	0	0	0	0	0	0	0	0	0	0	0	0	0	0	0	0	0	0	0	0	0	0	0	0	0	0	0	0	0	0	0	0	0	0	0	0	0	0	0	0	0	0	0	0
ebv-miR-BHRF1-1	0	0	0	0	0	0	0	0	0	0	0	0	0	0	0	0	0	0	0	0	0	0	0	0	0	0	0	0	0	0	0	0	0	0	0	0	0	0	0	0	0	0	0	1	0	0	0	0	0
hbv-miR-B2RC	0	0	0	0	0	0	0	0	0	0	0	0	0	0	0	0	0	0	0	0	0	0	0	0	0	0	0	0	0	0	0	0	0	0	0	0	0	0	0	1	0	0	0	0	0	0	0	0	0
hcmv-miR-UL70-3p	0	0	0	0	0	0	0	0	0	0	0	0	0	0	0	0	0	0	0	0	0	0	0	0	0	0	0	0	0	0	0	0	0	0	0	0	0	0	0	0	0	0	0	0	0	0	0	0	0
hsv1-miR-H14-3p	0	0	0	0	0	0	0	0	0	0	0	0	0	0	0	0	0	0	0	0	0	0	0	0	0	0	0	0	0	0	0	0	0	0	0	0	0	0	0	0	0	0	0	0	0	0	0	0	0
hsv1-miR-H18	0	0	0	0	0	0	0	0	0	0	0	0	0	0	0	0	0	0	0	0	0	0	0	0	0	0	0	0	0	0	0	0	0	0	0	0	0	0	0	0	0	0	0	0	0	0	0	0	0
hsv2-miR-H5	0	0	0	0	0	0	0	0	0	0	0	0	0	0	0	0	0	0	0	0	0	0	0	1	0	0	0	0	0	0	0	0	0	0	0	0	0	0	0	0	0	0	0	0	0	0	0	0	0
hvt-miR-H11	0	0	0	0	0	0	0	0	0	0	0	0	0	0	0	0	0	0	0	0	0	0	0	0	0	0	0	0	0	0	0	0	0	0	0	0	0	0	0	0	0	0	0	0	0	0	0	0	0
hvt-miR-H7-5p	0	0	0	0	0	0	0	0	0	0	0	0	0	0	0	0	0	0	0	0	0	0	0	0	0	0	0	0	0	0	0	0	0	0	0	0	0	0	0	0	0	0	0	0	0	0	0	0	0
iltv-miR-I3	0	0	0	0	0	0	0	0	0	0	0	0	0	0	0	0	0	0	0	0	0	0	0	0	0	0	0	0	0	0	0	0	0	0	0	0	0	0	0	0	0	1	0	0	0	0	0	0	0
iltv-miR-I5	0	0	0	0	0	0	0	0	0	0	0	0	0	0	0	0	0	0	0	0	0	0	0	0	0	0	0	0	0	0	0	0	0	0	0	0	0	0	0	0	0	0	0	0	0	0	0	0	0
kshv-miR-K12-5	0	0	0	0	0	0	0	0	0	0	0	0	0	0	0	0	0	0	0	0	0	0	0	0	0	0	0	0	0	1	0	0	0	0	0	0	0	0	0	0	0	0	0	0	0	0	0	0	0
mcmv-miR-m88-1*	0	0	0	0	0	0	0	0	0	0	0	0	0	0	0	0	0	0	0	0	0	0	0	0	0	0	0	0	0	0	0	0	0	0	0	0	0	0	0	0	0	0	0	0	0	0	0	0	0
mdv2-miR-M15*	0	0	0	0	0	0	0	0	0	0	0	0	0	0	0	0	0	0	0	0	0	1	0	0	0	0	0	0	0	0	0	0	0	0	0	0	0	0	0	0	0	0	0	0	0	0	0	0	0
mdv2-miR-M21*	0	0	0	0	0	0	0	0	0	1	0	0	0	0	0	0	0	0	0	0	0	0	0	0	0	0	0	0	0	0	0	0	0	0	0	0	0	0	0	0	0	0	0	0	0	0	0	0	0
mghv-miR-M1-2-3p	0	0	0	0	0	0	0	0	0	0	0	0	0	0	0	0	0	0	0	0	0	0	0	0	0	0	0	0	0	0	0	0	0	0	0	0	0	0	0	0	0	0	0	0	0	0	0	0	0
mghv-miR-M1-8	0	0	0	0	0	0	0	0	0	0	0	0	0	0	0	0	0	0	0	0	0	0	0	0	0	0	0	0	0	0	0	0	0	0	0	0	0	0	0	0	0	0	0	0	0	0	0	0	0
mghv-mir-M1-2-5p	0	0	0	0	0	0	0	0	0	0	0	0	1	0	0	0	0	0	0	0	0	0	0	0	0	0	0	0	0	0	0	0	0	0	0	0	0	0	0	0	0	0	0	0	0	0	0	0	0
rlcv-miR-rL1-6-5p	0	0	0	0	0	0	0	0	0	0	0	0	0	0	0	0	0	0	0	0	0	0	0	0	0	0	0	0	0	0	0	0	0	0	0	0	0	0	0	0	0	0	0	0	0	0	0	0	0
rrv-miR-rR1-6	0	0	0	0	0	0	0	0	0	0	0	0	0	0	0	0	0	0	0	0	0	0	0	0	0	0	0	0	0	0	0	0	0	0	0	0	0	0	0	0	0	1	0	0	0	0	0	0	0
ebv-miR-BART20-5p	0	0	0	0	0	0	0	0	0	0	0	0	0	0	0	0	0	0	0	0	0	0	0	0	0	0	0	0	0	0	0	0	0	0	0	0	0	0	0	0	0	0	0	0	0	0	0	0	0
rlcv-miR-rL1-16-5p	0	0	0	0	0	0	0	0	0	0	0	0	0	0	0	0	0	0	0	0	0	0	0	0	0	0	0	0	0	0	0	0	0	0	0	0	0	0	0	0	0	0	0	0	0	0	0	0	0
rlcv-miR-rL1-29	0	0	0	0	0	0	0	0	0	0	0	0	0	0	0	0	0	0	0	0	0	0	0	0	0	0	0	0	0	0	0	0	0	0	0	0	0	0	0	0	0	0	0	0	0	0	0	0	0
bhv1-miR-B1	0	0	0	0	0	0	0	0	0	0	0	0	0	0	0	0	0	0	0	0	0	0	0	0	0	0	0	0	0	0	0	0	0	0	0	0	0	0	0	0	0	0	0	0	0	0	0	0	0
bhv1-miR-B10	0	0	0	0	0	0	0	0	0	0	0	0	0	0	0	0	0	0	0	0	0	0	0	0	0	0	0	0	0	0	0	0	0	0	0	0	0	0	0	0	0	0	0	0	0	0	0	0	0
bhv1-miR-B2	0	0	0	0	0	0	0	0	0	0	0	0	0	0	0	0	0	0	0	0	0	0	0	0	0	0	0	0	0	0	0	0	0	0	0	0	0	0	0	0	0	0	0	0	0	0	0	0	0
bhv1-miR-B3	0	0	0	0	0	0	0	0	0	0	0	0	0	0	0	0	0	0	0	0	0	0	0	0	0	0	0	0	0	0	0	0	0	0	0	0	0	0	0	0	0	0	0	0	0	0	0	0	0
bhv1-miR-B4	0	0	0	0	0	0	0	0	0	0	0	0	0	0	0	0	0	0	0	0	0	0	0	0	0	0	0	0	0	0	0	0	0	0	0	0	0	0	0	0	0	0	0	0	0	0	0	0	0
bhv1-miR-B5	0	0	0	0	0	0	0	0	0	0	0	0	0	0	0	0	0	0	0	0	0	0	0	0	0	0	0	0	0	0	0	0	0	0	0	0	0	0	0	0	0	0	0	0	0	0	0	0	0
bhv1-miR-B6	0	0	0	0	0	0	0	0	0	0	0	0	0	0	0	0	0	0	0	0	0	0	0	0	0	0	0	0	0	0	0	0	0	0	0	0	0	0	0	0	0	0	0	0	0	0	0	0	0
bhv1-miR-B6*	0	0	0	0	0	0	0	0	0	0	0	0	0	0	0	0	0	0	0	0	0	0	0	0	0	0	0	0	0	0	0	0	0	0	0	0	0	0	0	0	0	0	0	0	0	0	0	0	0
bhv1-miR-B7	0	0	0	0	0	0	0	0	0	0	0	0	0	0	0	0	0	0	0	0	0	0	0	0	0	0	0	0	0	0	0	0	0	0	0	0	0	0	0	0	0	0	0	0	0	0	0	0	0
bhv1-miR-B8-3p	0	0	0	0	0	0	0	0	0	0	0	0	0	0	0	0	0	0	0	0	0	0	0	0	0	0	0	0	0	0	0	0	0	0	0	0	0	0	0	0	0	0	0	0	0	0	0	0	0
bhv1-miR-B8-5p	0	0	0	0	0	0	0	0	0	0	0	0	0	0	0	0	0	0	0	0	0	0	0	0	0	0	0	0	0	0	0	0	0	0	0	0	0	0	0	0	0	0	0	0	0	0	0	0	0
bkv-miR-B1-3p	0	0	0	0	0	0	0	0	0	0	0	0	0	0	0	0	0	0	0	0	0	0	0	0	0	0	0	0	0	0	0	0	0	0	0	0	0	0	0	0	0	0	0	0	0	0	0	0	0
bkv-miR-B1-5p	0	0	0	0	0	0	0	0	0	0	0	0	0	0	0	0	0	0	0	0	0	0	0	0	0	0	0	0	0	0	0	0	0	0	0	0	0	0	0	0	0	0	0	0	0	0	0	0	0
cluster-hsa-mir-105-1(3)	0	0	0	0	0	0	0	0	0	0	0	0	0	0	0	0	0	0	0	0	0	0	0	0	0	0	0	0	0	0	0	0	0	0	0	0	0	0	0	0	0	0	0	0	0	0	0	0	0
cluster-hsa-mir-1226(1)	0	0	0	0	0	0	0	0	0	0	0	0	0	0	0	0	0	0	0	0	0	0	0	0	0	0	0	0	0	0	0	0	0	0	0	0	0	0	0	0	0	0	0	0	0	0	0	0	0
cluster-hsa-mir-1229(1)	0	0	0	0	0	0	0	0	0	0	0	0	0	0	0	0	0	0	0	0	0	0	0	0	0	0	0	0	0	0	0	0	0	0	0	0	0	0	0	0	0	0	0	0	0	0	0	0	0
cluster-hsa-mir-1233(2)	0	0	0	0	0	0	0	0	0	0	0	0	0	0	0	0	0	0	0	0	0	0	0	0	0	0	0	0	0	0	0	0	0	0	0	0	0	0	0	0	0	0	0	0	0	0	0	0	0
cluster-hsa-mir-1236(1)	0	0	0	0	0	0	0	0	0	0	0	0	0	0	0	0	0	0	0	0	0	0	0	0	0	0	0	0	0	0	0	0	0	0	0	0	0	0	0	0	0	0	0	0	0	0	0	0	0
cluster-hsa-mir-1247(1)	0	0	0	0	0	0	0	0	0	0	0	0	0	0	0	0	0	0	0	0	0	0	0	0	0	0	0	0	0	0	0	0	0	0	0	0	0	0	0	0	0	0	0	0	0	0	0	0	0
cluster-hsa-mir-1250(1)	0	0	0	0	0	0	0	0	0	0	0	0	0	0	0	0	0	0	0	0	0	0	0	0	0	0	0	0	0	0	0	0	0	0	0	0	0	0	0	0	0	0	0	0	0	0	0	0	0
cluster-hsa-mir-1252(1)	0	0	0	0	0	0	0	0	0	0	0	0	0	0	0	0	0	0	0	0	0	0	0	0	0	0	0	0	0	0	0	0	0	0	0	0	0	0	0	0	0	0	0	0	0	0	0	0	0
cluster-hsa-mir-1255a(1)	0	0	0	0	0	0	0	0	0	0	0	0	0	0	0	0	0	0	0	0	0	0	0	0	0	0	0	0	0	0	0	0	0	0	0	0	0	0	0	0	0	0	0	0	0	0	0	0	0
cluster-hsa-mir-1256(1)	0	0	0	0	0	0	0	0	0	0	0	0	0	0	0	0	0	0	0	0	0	0	0	0	0	0	0	0	0	0	0	0	0	0	0	0	0	0	0	0	0	0	0	0	0	0	0	0	0
cluster-hsa-mir-1258(1)	0	0	0	0	0	0	0	0	0	0	0	0	0	0	0	0	0	0	0	0	0	0	0	0	0	0	0	0	0	0	0	0	0	0	0	0	0	0	0	0	0	0	0	0	0	0	0	0	0
cluster-hsa-mir-1263(1)	0	0	0	0	0	0	0	0	0	0	0	0	0	0	0	0	0	0	0	0	0	0	0	0	0	0	0	0	0	0	0	0	0	0	0	0	0	0	0	0	0	0	0	0	0	0	0	0	0
cluster-hsa-mir-1266(1)	0	0	0	0	0	0	0	0	0	0	0	0	0	0	0	0	0	0	0	0	0	0	0	0	0	0	0	0	0	0	0	0	0	0	0	0	0	0	0	0	0	0	0	0	0	0	0	0	0
cluster-hsa-mir-1269(1)	0	0	0	0	0	0	0	0	0	0	0	0	0	0	0	0	0	0	0	0	0	0	0	0	0	0	0	0	0	0	0	0	0	0	0	0	0	0	0	0	0	0	0	0	0	0	0	0	0
cluster-hsa-mir-1270-1(1)	0	0	0	0	0	0	0	0	0	0	0	0	0	0	0	0	0	0	0	0	0	0	0	0	0	0	0	0	0	0	0	0	0	0	0	0	0	0	0	0	0	0	0	0	0	0	0	0	0
cluster-hsa-mir-1270-2(1)	0	0	0	0	0	0	0	0	0	0	0	0	0	0	0	0	0	0	0	0	0	0	0	0	0	0	0	0	0	0	0	0	0	0	0	0	0	0	0	0	0	0	0	0	0	0	0	0	0
cluster-hsa-mir-1271(1)	0	0	0	0	0	0	0	0	0	0	0	0	0	0	0	0	0	0	0	0	0	0	0	0	0	0	0	0	0	0	0	0	0	0	0	0	0	0	0	0	0	0	0	0	0	0	0	0	0
cluster-hsa-mir-1276(1)	0	0	0	0	0	0	0	0	0	0	0	0	0	0	0	0	0	0	0	0	0	0	0	0	0	0	0	0	0	0	0	0	0	0	0	0	0	0	0	0	0	0	0	0	0	0	0	0	0
cluster-hsa-mir-1278(1)	0	0	0	0	0	0	0	0	0	0	0	0	0	0	0	0	0	0	0	0	0	0	0	0	0	0	0	0	0	0	0	0	0	0	0	0	0	0	0	0	0	0	0	0	0	0	0	0	0
cluster-hsa-mir-1284(1)	0	0	0	0	0	0	0	0	0	0	0	0	0	0	0	0	0	0	0	0	0	0	0	0	0	0	0	0	0	0	0	0	0	0	0	0	0	0	0	0	0	0	0	0	0	0	0	0	0
cluster-hsa-mir-1289(1)	0	0	0	0	0	0	0	0	0	0	0	0	0	0	0	0	0	0	0	0	0	0	0	0	0	0	0	0	0	0	0	0	0	0	0	0	0	0	0	0	0	0	0	0	0	0	0	0	0
cluster-hsa-mir-1294(1)	0	0	0	0	0	0	0	0	0	0	0	0	0	0	0	0	0	0	0	0	0	0	0	0	0	0	0	0	0	0	0	0	0	0	0	0	0	0	0	0	0	0	0	0	0	0	0	0	0
cluster-hsa-mir-1295(1)	0	0	0	0	0	0	0	0	0	0	0	0	0	0	0	0	0	0	0	0	0	0	0	0	0	0	0	0	0	0	0	0	0	0	0	0	0	0	0	0	0	0	0	0	0	0	0	0	0
cluster-hsa-mir-1303(1)	0	0	0	0	0	0	0	0	0	0	0	0	0	0	0	0	0	0	0	0	0	0	0	0	0	0	0	0	0	0	0	0	0	0	0	0	0	0	0	0	0	0	0	0	0	0	0	0	0
cluster-hsa-mir-1304(1)	0	0	0	0	0	0	0	0	0	0	0	0	0	0	0	0	0	0	0	0	0	0	0	0	0	0	0	0	0	0	0	0	0	0	0	0	0	0	0	0	0	0	0	0	0	0	0	0	0
cluster-hsa-mir-1305(1)	0	0	0	0	0	0	0	0	0	0	0	0	0	0	0	0	0	0	0	0	0	0	0	0	0	0	0	0	0	0	0	0	0	0	0	0	0	0	0	0	0	0	0	0	0	0	0	0	0
cluster-hsa-mir-1537(1)	0	0	0	0	0	0	0	0	0	0	0	0	0	0	0	0	0	0	0	0	0	0	0	0	0	0	0	0	0	0	0	0	0	0	0	0	0	0	0	0	0	0	0	0	0	0	0	0	0
cluster-hsa-mir-1910(1)	0	0	0	0	0	0	0	0	0	0	0	0	0	0	0	0	0	0	0	0	0	0	0	0	0	0	0	0	0	0	0	0	0	0	0	0	0	0	0	0	0	0	0	0	0	0	0	0	0
cluster-hsa-mir-1911(1)	0	0	0	0	0	0	0	0	0	0	0	0	0	0	0	0	0	0	0	0	0	0	0	0	0	0	0	0	0	0	0	0	0	0	0	0	0	0	0	0	0	0	0	0	0	0	0	0	0
cluster-hsa-mir-1914(1)	0	0	0	0	0	0	0	0	0	0	0	0	0	0	0	0	0	0	0	0	0	0	0	0	0	0	0	0	0	0	0	0	0	0	0	0	0	0	0	0	0	0	0	0	0	0	0	0	0
cluster-hsa-mir-208b(1)	0	0	0	0	0	0	0	0	0	0	0	0	0	0	0	0	0	0	0	0	0	0	0	0	0	0	0	0	0	0	0	0	0	0	0	0	0	0	0	0	0	0	0	0	0	0	0	0	0
cluster-hsa-mir-2113(1)	0	0	0	0	0	0	0	0	0	0	0	0	0	0	0	0	0	0	0	0	0	0	0	0	0	0	0	0	0	0	0	0	0	0	0	0	0	0	0	0	0	0	0	0	0	0	0	0	0
cluster-hsa-mir-2114(1)	0	0	0	0	0	0	0	0	0	0	0	0	0	0	0	0	0	0	0	0	0	0	0	0	0	0	0	0	0	0	0	0	0	0	0	0	0	0	0	0	0	0	0	0	0	0	0	0	0
cluster-hsa-mir-2116(1)	0	0	0	0	0	0	0	0	0	0	0	0	0	0	0	0	0	0	0	0	0	0	0	0	0	0	0	0	0	0	0	0	0	0	0	0	0	0	0	0	0	0	0	0	0	0	0	0	0
cluster-hsa-mir-2276(1)	0	0	0	0	0	0	0	0	0	0	0	0	0	0	0	0	0	0	0	0	0	0	0	0	0	0	0	0	0	0	0	0	0	0	0	0	0	0	0	0	0	0	0	0	0	0	0	0	0
cluster-hsa-mir-2278(1)	0	0	0	0	0	0	0	0	0	0	0	0	0	0	0	0	0	0	0	0	0	0	0	0	0	0	0	0	0	0	0	0	0	0	0	0	0	0	0	0	0	0	0	0	0	0	0	0	0
cluster-hsa-mir-2355(1)	0	0	0	0	0	0	0	0	0	0	0	0	0	0	0	0	0	0	0	0	0	0	0	0	0	0	0	0	0	0	0	0	0	0	0	0	0	0	0	0	0	0	0	0	0	0	0	0	0
cluster-hsa-mir-2467(1)	0	0	0	0	0	0	0	0	0	0	0	0	0	0	0	0	0	0	0	0	0	0	0	0	0	0	0	0	0	0	0	0	0	0	0	0	0	0	0	0	0	0	0	0	0	0	0	0	0
cluster-hsa-mir-2681(2)	0	0	0	0	0	0	0	0	0	0	0	0	0	0	0	0	0	0	0	0	0	0	0	0	0	0	0	0	0	0	0	0	0	0	0	0	0	0	0	0	0	0	0	0	0	0	0	0	0
cluster-hsa-mir-3064(1)	0	0	0	0	0	0	0	0	0	0	0	0	0	0	0	0	0	0	0	0	0	0	0	0	0	0	0	0	0	0	0	0	0	0	0	0	0	0	0	0	0	0	0	0	0	0	0	0	0
cluster-hsa-mir-3074(1)	0	0	0	0	0	0	0	0	0	0	0	0	0	0	0	0	0	0	0	0	0	0	0	0	0	0	0	0	0	0	0	0	0	0	0	0	0	0	0	0	0	0	0	0	0	0	0	0	0
cluster-hsa-mir-3120(1)	0	0	0	0	0	0	0	0	0	0	0	0	0	0	0	0	0	0	0	0	0	0	0	0	0	0	0	0	0	0	0	0	0	0	0	0	0	0	0	0	0	0	0	0	0	0	0	0	0
cluster-hsa-mir-3124(1)	0	0	0	0	0	0	0	0	0	0	0	0	0	0	0	0	0	0	0	0	0	0	0	0	0	0	0	0	0	0	0	0	0	0	0	0	0	0	0	0	0	0	0	0	0	0	0	0	0
cluster-hsa-mir-3126(1)	0	0	0	0	0	0	0	0	0	0	0	0	0	0	0	0	0	0	0	0	0	0	0	0	0	0	0	0	0	0	0	0	0	0	0	0	0	0	0	0	0	0	0	0	0	0	0	0	0
cluster-hsa-mir-3130(1)	0	0	0	0	0	0	0	0	0	0	0	0	0	0	0	0	0	0	0	0	0	0	0	0	0	0	0	0	0	0	0	0	0	0	0	0	0	0	0	0	0	0	0	0	0	0	0	0	0
cluster-hsa-mir-3132(1)	0	0	0	0	0	0	0	0	0	0	0	0	0	0	0	0	0	0	0	0	0	0	0	0	0	0	0	0	0	0	0	0	0	0	0	0	0	0	0	0	0	0	0	0	0	0	0	0	0
cluster-hsa-mir-3136(1)	0	0	0	0	0	0	0	0	0	0	0	0	0	0	0	0	0	0	0	0	0	0	0	0	0	0	0	0	0	0	0	0	0	0	0	0	0	0	0	0	0	0	0	0	0	0	0	0	0
cluster-hsa-mir-3138(1)	0	0	0	0	0	0	0	0	0	0	0	0	0	0	0	0	0	0	0	0	0	0	0	0	0	0	0	0	0	0	0	0	0	0	0	0	0	0	0	0	0	0	0	0	0	0	0	0	0
cluster-hsa-mir-3139(1)	0	0	0	0	0	0	0	0	0	0	0	0	0	0	0	0	0	0	0	0	0	0	0	0	0	0	0	0	0	0	0	0	0	0	0	0	0	0	0	0	0	0	0	0	0	0	0	0	0
cluster-hsa-mir-3140(1)	0	0	0	0	0	0	0	0	0	0	0	0	0	0	0	0	0	0	0	0	0	0	0	0	0	0	0	0	0	0	0	0	0	0	0	0	0	0	0	0	0	0	0	0	0	0	0	0	0
cluster-hsa-mir-3146(1)	0	0	0	0	0	0	0	0	0	0	0	0	0	0	0	0	0	0	0	0	0	0	0	0	0	0	0	0	0	0	0	0	0	0	0	0	0	0	0	0	0	0	0	0	0	0	0	0	0
cluster-hsa-mir-3150(1)	0	0	0	0	0	0	0	0	0	0	0	0	0	0	0	0	0	0	0	0	0	0	0	0	0	0	0	0	0	0	0	0	0	0	0	0	0	0	0	0	0	0	0	0	0	0	0	0	0
cluster-hsa-mir-3152(1)	0	0	0	0	0	0	0	0	0	0	0	0	0	0	0	0	0	0	0	0	0	0	0	0	0	0	0	0	0	0	0	0	0	0	0	0	0	0	0	0	0	0	0	0	0	0	0	0	0
cluster-hsa-mir-3155(1)	0	0	0	0	0	0	0	0	0	0	0	0	0	0	0	0	0	0	0	0	0	0	0	0	0	0	0	0	0	0	0	0	0	0	0	0	0	0	0	0	0	0	0	0	0	0	0	0	0
cluster-hsa-mir-3157(1)	0	0	0	0	0	0	0	0	0	0	0	0	0	0	0	0	0	0	0	0	0	0	0	0	0	0	0	0	0	0	0	0	0	0	0	0	0	0	0	0	0	0	0	0	0	0	0	0	0
cluster-hsa-mir-3174(1)	0	0	0	0	0	0	0	0	0	0	0	0	0	0	0	0	0	0	0	0	0	0	0	0	0	0	0	0	0	0	0	0	0	0	0	0	0	0	0	0	0	0	0	0	0	0	0	0	0
cluster-hsa-mir-3175(1)	0	0	0	0	0	0	0	0	0	0	0	0	0	0	0	0	0	0	0	0	0	0	0	0	0	0	0	0	0	0	0	0	0	0	0	0	0	0	0	0	0	0	0	0	0	0	0	0	0
cluster-hsa-mir-3177(1)	0	0	0	0	0	0	0	0	0	0	0	0	0	0	0	0	0	0	0	0	0	0	0	0	0	0	0	0	0	0	0	0	0	0	0	0	0	0	0	0	0	0	0	0	0	0	0	0	0
cluster-hsa-mir-3183(1)	0	0	0	0	0	0	0	0	0	0	0	0	0	0	0	0	0	0	0	0	0	0	0	0	0	0	0	0	0	0	0	0	0	0	0	0	0	0	0	0	0	0	0	0	0	0	0	0	0
cluster-hsa-mir-3189(1)	0	0	0	0	0	0	0	0	0	0	0	0	0	0	0	0	0	0	0	0	0	0	0	0	0	0	0	0	0	0	0	0	0	0	0	0	0	0	0	0	0	0	0	0	0	0	0	0	0
cluster-hsa-mir-3192(1)	0	0	0	0	0	0	0	0	0	0	0	0	0	0	0	0	0	0	0	0	0	0	0	0	0	0	0	0	0	0	0	0	0	0	0	0	0	0	0	0	0	0	0	0	0	0	0	0	0
cluster-hsa-mir-3193(1)	0	0	0	0	0	0	0	0	0	0	0	0	0	0	0	0	0	0	0	0	0	0	0	0	0	0	0	0	0	0	0	0	0	0	0	0	0	0	0	0	0	0	0	0	0	0	0	0	0
cluster-hsa-mir-3194(1)	0	0	0	0	0	0	0	0	0	0	0	0	0	0	0	0	0	0	0	0	0	0	0	0	0	0	0	0	0	0	0	0	0	0	0	0	0	0	0	0	0	0	0	0	0	0	0	0	0
cluster-hsa-mir-3198(1)	0	0	0	0	0	0	0	0	0	0	0	0	0	0	0	0	0	0	0	0	0	0	0	0	0	0	0	0	0	0	0	0	0	0	0	0	0	0	0	0	0	0	0	0	0	0	0	0	0
cluster-hsa-mir-3605(1)	0	0	0	0	0	0	0	0	0	0	0	0	0	0	0	0	0	0	0	0	0	0	0	0	0	0	0	0	0	0	0	0	0	0	0	0	0	0	0	0	0	0	0	0	0	0	0	0	0
cluster-hsa-mir-3612(1)	0	0	0	0	0	0	0	0	0	0	0	0	0	0	0	0	0	0	0	0	0	0	0	0	0	0	0	0	0	0	0	0	0	0	0	0	0	0	0	0	0	0	0	0	0	0	0	0	0
cluster-hsa-mir-3614(1)	0	0	0	0	0	0	0	0	0	0	0	0	0	0	0	0	0	0	0	0	0	0	0	0	0	0	0	0	0	0	0	0	0	0	0	0	0	0	0	0	0	0	0	0	0	0	0	0	0
cluster-hsa-mir-3617(1)	0	0	0	0	0	0	0	0	0	0	0	0	0	0	0	0	0	0	0	0	0	0	0	0	0	0	0	0	0	0	0	0	0	0	0	0	0	0	0	0	0	0	0	0	0	0	0	0	0
cluster-hsa-mir-3619(1)	0	0	0	0	0	0	0	0	0	0	0	0	0	0	0	0	0	0	0	0	0	0	0	0	0	0	0	0	0	0	0	0	0	0	0	0	0	0	0	0	0	0	0	0	0	0	0	0	0
cluster-hsa-mir-3657(1)	0	0	0	0	0	0	0	0	0	0	0	0	0	0	0	0	0	0	0	0	0	0	0	0	0	0	0	0	0	0	0	0	0	0	0	0	0	0	0	0	0	0	0	0	0	0	0	0	0
cluster-hsa-mir-3659(1)	0	0	0	0	0	0	0	0	0	0	0	0	0	0	0	0	0	0	0	0	0	0	0	0	0	0	0	0	0	0	0	0	0	0	0	0	0	0	0	0	0	0	0	0	0	0	0	0	0
cluster-hsa-mir-3663(1)	0	0	0	0	0	0	0	0	0	0	0	0	0	0	0	0	0	0	0	0	0	0	0	0	0	0	0	0	0	0	0	0	0	0	0	0	0	0	0	0	0	0	0	0	0	0	0	0	0
cluster-hsa-mir-3664(1)	0	0	0	0	0	0	0	0	0	0	0	0	0	0	0	0	0	0	0	0	0	0	0	0	0	0	0	0	0	0	0	0	0	0	0	0	0	0	0	0	0	0	0	0	0	0	0	0	0
cluster-hsa-mir-3667(1)	0	0	0	0	0	0	0	0	0	0	0	0	0	0	0	0	0	0	0	0	0	0	0	0	0	0	0	0	0	0	0	0	0	0	0	0	0	0	0	0	0	0	0	0	0	0	0	0	0
cluster-hsa-mir-3677(1)	0	0	0	0	0	0	0	0	0	0	0	0	0	0	0	0	0	0	0	0	0	0	0	0	0	0	0	0	0	0	0	0	0	0	0	0	0	0	0	0	0	0	0	0	0	0	0	0	0
cluster-hsa-mir-3681(1)	0	0	0	0	0	0	0	0	0	0	0	0	0	0	0	0	0	0	0	0	0	0	0	0	0	0	0	0	0	0	0	0	0	0	0	0	0	0	0	0	0	0	0	0	0	0	0	0	0
cluster-hsa-mir-3682(1)	0	0	0	0	0	0	0	0	0	0	0	0	0	0	0	0	0	0	0	0	0	0	0	0	0	0	0	0	0	0	0	0	0	0	0	0	0	0	0	0	0	0	0	0	0	0	0	0	0
cluster-hsa-mir-3690-1(2)	0	0	0	0	0	0	0	0	0	0	0	0	0	0	0	0	0	0	0	0	0	0	0	0	0	0	0	0	0	0	0	0	0	0	0	0	0	0	0	0	0	0	0	0	0	0	0	0	0
cluster-hsa-mir-3691(1)	0	0	0	0	0	0	0	0	0	0	0	0	0	0	0	0	0	0	0	0	0	0	0	0	0	0	0	0	0	0	0	0	0	0	0	0	0	0	0	0	0	0	0	0	0	0	0	0	0
cluster-hsa-mir-371(3)	0	0	0	0	0	0	0	0	0	0	0	0	0	0	0	0	0	0	0	0	0	0	0	0	0	0	0	0	0	0	0	0	0	0	0	0	0	0	0	0	0	0	0	0	0	0	0	0	0
cluster-hsa-mir-3910(1)	0	0	0	0	0	0	0	0	0	0	0	0	0	0	0	0	0	0	0	0	0	0	0	0	0	0	0	0	0	0	0	0	0	0	0	0	0	0	0	0	0	0	0	0	0	0	0	0	0
cluster-hsa-mir-3912(1)	0	0	0	0	0	0	0	0	0	0	0	0	0	0	0	0	0	0	0	0	0	0	0	0	0	0	0	0	0	0	0	0	0	0	0	0	0	0	0	0	0	0	0	0	0	0	0	0	0
cluster-hsa-mir-3922(1)	0	0	0	0	0	0	0	0	0	0	0	0	0	0	0	0	0	0	0	0	0	0	0	0	0	0	0	0	0	0	0	0	0	0	0	0	0	0	0	0	0	0	0	0	0	0	0	0	0
cluster-hsa-mir-3934(1)	0	0	0	0	0	0	0	0	0	0	0	0	0	0	0	0	0	0	0	0	0	0	0	0	0	0	0	0	0	0	0	0	0	0	0	0	0	0	0	0	0	0	0	0	0	0	0	0	0
cluster-hsa-mir-3938(1)	0	0	0	0	0	0	0	0	0	0	0	0	0	0	0	0	0	0	0	0	0	0	0	0	0	0	0	0	0	0	0	0	0	0	0	0	0	0	0	0	0	0	0	0	0	0	0	0	0
cluster-hsa-mir-3939(1)	0	0	0	0	0	0	0	0	0	0	0	0	0	0	0	0	0	0	0	0	0	0	0	0	0	0	0	0	0	0	0	0	0	0	0	0	0	0	0	0	0	0	0	0	0	0	0	0	0
cluster-hsa-mir-3942(1)	0	0	0	0	0	0	0	0	0	0	0	0	0	0	0	0	0	0	0	0	0	0	0	0	0	0	0	0	0	0	0	0	0	0	0	0	0	0	0	0	0	0	0	0	0	0	0	0	0
cluster-hsa-mir-4326(1)	0	0	0	0	0	0	0	0	0	0	0	0	0	0	0	0	0	0	0	0	0	0	0	0	0	0	0	0	0	0	0	0	0	0	0	0	0	0	0	0	0	0	0	0	0	0	0	0	0
cluster-hsa-mir-4422(1)	0	0	0	0	0	0	0	0	0	0	0	0	0	0	0	0	0	0	0	0	0	0	0	0	0	0	0	0	0	0	0	0	0	0	0	0	0	0	0	0	0	0	0	0	0	0	0	0	0
cluster-hsa-mir-4436(1)	0	0	0	0	0	0	0	0	0	0	0	0	0	0	0	0	0	0	0	0	0	0	0	0	0	0	0	0	0	0	0	0	0	0	0	0	0	0	0	0	0	0	0	0	0	0	0	0	0
cluster-hsa-mir-4464(1)	0	0	0	0	0	0	0	0	0	0	0	0	0	0	0	0	0	0	0	0	0	0	0	0	0	0	0	0	0	0	0	0	0	0	0	0	0	0	0	0	0	0	0	0	0	0	0	0	0
cluster-hsa-mir-4470(1)	0	0	0	0	0	0	0	0	0	0	0	0	0	0	0	0	0	0	0	0	0	0	0	0	0	0	0	0	0	0	0	0	0	0	0	0	0	0	0	0	0	0	0	0	0	0	0	0	0
cluster-hsa-mir-4473(1)	0	0	0	0	0	0	0	0	0	0	0	0	0	0	0	0	0	0	0	0	0	0	0	0	0	0	0	0	0	0	0	0	0	0	0	0	0	0	0	0	0	0	0	0	0	0	0	0	0
cluster-hsa-mir-4504(1)	0	0	0	0	0	0	0	0	0	0	0	0	0	0	0	0	0	0	0	0	0	0	0	0	0	0	0	0	0	0	0	0	0	0	0	0	0	0	0	0	0	0	0	0	0	0	0	0	0
cluster-hsa-mir-4636(1)	0	0	0	0	0	0	0	0	0	0	0	0	0	0	0	0	0	0	0	0	0	0	0	0	0	0	0	0	0	0	0	0	0	0	0	0	0	0	0	0	0	0	0	0	0	0	0	0	0
cluster-hsa-mir-4640(1)	0	0	0	0	0	0	0	0	0	0	0	0	0	0	0	0	0	0	0	0	0	0	0	0	0	0	0	0	0	0	0	0	0	0	0	0	0	0	0	0	0	0	0	0	0	0	0	0	0
cluster-hsa-mir-4646(1)	0	0	0	0	0	0	0	0	0	0	0	0	0	0	0	0	0	0	0	0	0	0	0	0	0	0	0	0	0	0	0	0	0	0	0	0	0	0	0	0	0	0	0	0	0	0	0	0	0
cluster-hsa-mir-4657(1)	0	0	0	0	0	0	0	0	0	0	0	0	0	0	0	0	0	0	0	0	0	0	0	0	0	0	0	0	0	0	0	0	0	0	0	0	0	0	0	0	0	0	0	0	0	0	0	0	0
cluster-hsa-mir-466(1)	0	0	0	0	0	0	0	0	0	0	0	0	0	0	0	0	0	0	0	0	0	0	0	0	0	0	0	0	0	0	0	0	0	0	0	0	0	0	0	0	0	0	0	0	0	0	0	0	0
cluster-hsa-mir-4685(1)	0	0	0	0	0	0	0	0	0	0	0	0	0	0	0	0	0	0	0	0	0	0	0	0	0	0	0	0	0	0	0	0	0	0	0	0	0	0	0	0	0	0	0	0	0	0	0	0	0
cluster-hsa-mir-4687(1)	0	0	0	0	0	0	0	0	0	0	0	0	0	0	0	0	0	0	0	0	0	0	0	0	0	0	0	0	0	0	0	0	0	0	0	0	0	0	0	0	0	0	0	0	0	0	0	0	0
cluster-hsa-mir-4688(1)	0	0	0	0	0	0	0	0	0	0	0	0	0	0	0	0	0	0	0	0	0	0	0	0	0	0	0	0	0	0	0	0	0	0	0	0	0	0	0	0	0	0	0	0	0	0	0	0	0
cluster-hsa-mir-4697(1)	0	0	0	0	0	0	0	0	0	0	0	0	0	0	0	0	0	0	0	0	0	0	0	0	0	0	0	0	0	0	0	0	0	0	0	0	0	0	0	0	0	0	0	0	0	0	0	0	0
cluster-hsa-mir-4703(1)	0	0	0	0	0	0	0	0	0	0	0	0	0	0	0	0	0	0	0	0	0	0	0	0	0	0	0	0	0	0	0	0	0	0	0	0	0	0	0	0	0	0	0	0	0	0	0	0	0
cluster-hsa-mir-4709(1)	0	0	0	0	0	0	0	0	0	0	0	0	0	0	0	0	0	0	0	0	0	0	0	0	0	0	0	0	0	0	0	0	0	0	0	0	0	0	0	0	0	0	0	0	0	0	0	0	0
cluster-hsa-mir-4725(1)	0	0	0	0	0	0	0	0	0	0	0	0	0	0	0	0	0	0	0	0	0	0	0	0	0	0	0	0	0	0	0	0	0	0	0	0	0	0	0	0	0	0	0	0	0	0	0	0	0
cluster-hsa-mir-4729(1)	0	0	0	0	0	0	0	0	0	0	0	0	0	0	0	0	0	0	0	0	0	0	0	0	0	0	0	0	0	0	0	0	0	0	0	0	0	0	0	0	0	0	0	0	0	0	0	0	0
cluster-hsa-mir-4731(1)	0	0	0	0	0	0	0	0	0	0	0	0	0	0	0	0	0	0	0	0	0	0	0	0	0	0	0	0	0	0	0	0	0	0	0	0	0	0	0	0	0	0	0	0	0	0	0	0	0
cluster-hsa-mir-4753(1)	0	0	0	0	0	0	0	0	0	0	0	0	0	0	0	0	0	0	0	0	0	0	0	0	0	0	0	0	0	0	0	0	0	0	0	0	0	0	0	0	0	0	0	0	0	0	0	0	0
cluster-hsa-mir-4760(1)	0	0	0	0	0	0	0	0	0	0	0	0	0	0	0	0	0	0	0	0	0	0	0	0	0	0	0	0	0	0	0	0	0	0	0	0	0	0	0	0	0	0	0	0	0	0	0	0	0
cluster-hsa-mir-4762(1)	0	0	0	0	0	0	0	0	0	0	0	0	0	0	0	0	0	0	0	0	0	0	0	0	0	0	0	0	0	0	0	0	0	0	0	0	0	0	0	0	0	0	0	0	0	0	0	0	0
cluster-hsa-mir-4768(1)	0	0	0	0	0	0	0	0	0	0	0	0	0	0	0	0	0	0	0	0	0	0	0	0	0	0	0	0	0	0	0	0	0	0	0	0	0	0	0	0	0	0	0	0	0	0	0	0	0
cluster-hsa-mir-4772(1)	0	0	0	0	0	0	0	0	0	0	0	0	0	0	0	0	0	0	0	0	0	0	0	0	0	0	0	0	0	0	0	0	0	0	0	0	0	0	0	0	0	0	0	0	0	0	0	0	0
cluster-hsa-mir-4780(1)	0	0	0	0	0	0	0	0	0	0	0	0	0	0	0	0	0	0	0	0	0	0	0	0	0	0	0	0	0	0	0	0	0	0	0	0	0	0	0	0	0	0	0	0	0	0	0	0	0
cluster-hsa-mir-4793(1)	0	0	0	0	0	0	0	0	0	0	0	0	0	0	0	0	0	0	0	0	0	0	0	0	0	0	0	0	0	0	0	0	0	0	0	0	0	0	0	0	0	0	0	0	0	0	0	0	0
cluster-hsa-mir-4799(1)	0	0	0	0	0	0	0	0	0	0	0	0	0	0	0	0	0	0	0	0	0	0	0	0	0	0	0	0	0	0	0	0	0	0	0	0	0	0	0	0	0	0	0	0	0	0	0	0	0
cluster-hsa-mir-4802(1)	0	0	0	0	0	0	0	0	0	0	0	0	0	0	0	0	0	0	0	0	0	0	0	0	0	0	0	0	0	0	0	0	0	0	0	0	0	0	0	0	0	0	0	0	0	0	0	0	0
cluster-hsa-mir-4804(1)	0	0	0	0	0	0	0	0	0	0	0	0	0	0	0	0	0	0	0	0	0	0	0	0	0	0	0	0	0	0	0	0	0	0	0	0	0	0	0	0	0	0	0	0	0	0	0	0	0
cluster-hsa-mir-489(2)	0	0	0	0	0	0	0	0	0	0	0	0	0	0	0	0	0	0	0	0	0	0	0	0	0	0	0	0	0	0	0	0	0	0	0	0	0	0	0	0	0	0	0	0	0	0	0	0	0
cluster-hsa-mir-5092(1)	0	0	0	0	0	0	0	0	0	0	0	0	0	0	0	0	0	0	0	0	0	0	0	0	0	0	0	0	0	0	0	0	0	0	0	0	0	0	0	0	0	0	0	0	0	0	0	0	0
cluster-hsa-mir-513b(1)	0	0	0	0	0	0	0	0	0	0	0	0	0	0	0	0	0	0	0	0	0	0	0	0	0	0	0	0	0	0	0	0	0	0	0	0	0	0	0	0	0	0	0	0	0	0	0	0	0
cluster-hsa-mir-513c(1)	0	0	0	0	0	0	0	0	0	0	0	0	0	0	0	0	0	0	0	0	0	0	0	0	0	0	0	0	0	0	0	0	0	0	0	0	0	0	0	0	0	0	0	0	0	0	0	0	0
cluster-hsa-mir-514b(1)	0	0	0	0	0	0	0	0	0	0	0	0	0	0	0	0	0	0	0	0	0	0	0	0	0	0	0	0	0	0	0	0	0	0	0	0	0	0	0	0	0	0	0	0	0	0	0	0	0
cluster-hsa-mir-550-1(3)	0	0	0	0	0	0	0	0	0	0	0	0	0	0	0	0	0	0	0	0	0	0	0	0	0	0	0	0	0	0	0	0	0	0	0	0	0	0	0	0	0	0	0	0	0	0	0	0	0
cluster-hsa-mir-552(1)	0	0	0	0	0	0	0	0	0	0	0	0	0	0	0	0	0	0	0	0	0	0	0	0	0	0	0	0	0	0	0	0	0	0	0	0	0	0	0	0	0	0	0	0	0	0	0	0	0
cluster-hsa-mir-556(1)	0	0	0	0	0	0	0	0	0	0	0	0	0	0	0	0	0	0	0	0	0	0	0	0	0	0	0	0	0	0	0	0	0	0	0	0	0	0	0	0	0	0	0	0	0	0	0	0	0
cluster-hsa-mir-559(1)	0	0	0	0	0	0	0	0	0	0	0	0	0	0	0	0	0	0	0	0	0	0	0	0	0	0	0	0	0	0	0	0	0	0	0	0	0	0	0	0	0	0	0	0	0	0	0	0	0
cluster-hsa-mir-561(1)	0	0	0	0	0	0	0	0	0	0	0	0	0	0	0	0	0	0	0	0	0	0	0	0	0	0	0	0	0	0	0	0	0	0	0	0	0	0	0	0	0	0	0	0	0	0	0	0	0
cluster-hsa-mir-577(1)	0	0	0	0	0	0	0	0	0	0	0	0	0	0	0	0	0	0	0	0	0	0	0	0	0	0	0	0	0	0	0	0	0	0	0	0	0	0	0	0	0	0	0	0	0	0	0	0	0
cluster-hsa-mir-579(1)	0	0	0	0	0	0	0	0	0	0	0	0	0	0	0	0	0	0	0	0	0	0	0	0	0	0	0	0	0	0	0	0	0	0	0	0	0	0	0	0	0	0	0	0	0	0	0	0	0
cluster-hsa-mir-580(1)	0	0	0	0	0	0	0	0	0	0	0	0	0	0	0	0	0	0	0	0	0	0	0	0	0	0	0	0	0	0	0	0	0	0	0	0	0	0	0	0	0	0	0	0	0	0	0	0	0
cluster-hsa-mir-588(1)	0	0	0	0	0	0	0	0	0	0	0	0	0	0	0	0	0	0	0	0	0	0	0	0	0	0	0	0	0	0	0	0	0	0	0	0	0	0	0	0	0	0	0	0	0	0	0	0	0
cluster-hsa-mir-597(1)	0	0	0	0	0	0	0	0	0	0	0	0	0	0	0	0	0	0	0	0	0	0	0	0	0	0	0	0	0	0	0	0	0	0	0	0	0	0	0	0	0	0	0	0	0	0	0	0	0
cluster-hsa-mir-610(1)	0	0	0	0	0	0	0	0	0	0	0	0	0	0	0	0	0	0	0	0	0	0	0	0	0	0	0	0	0	0	0	0	0	0	0	0	0	0	0	0	0	0	0	0	0	0	0	0	0
cluster-hsa-mir-616(1)	0	0	0	0	0	0	0	0	0	0	0	0	0	0	0	0	0	0	0	0	0	0	0	0	0	0	0	0	0	0	0	0	0	0	0	0	0	0	0	0	0	0	0	0	0	0	0	0	0
cluster-hsa-mir-618(1)	0	0	0	0	0	0	0	0	0	0	0	0	0	0	0	0	0	0	0	0	0	0	0	0	0	0	0	0	0	0	0	0	0	0	0	0	0	0	0	0	0	0	0	0	0	0	0	0	0
cluster-hsa-mir-624(1)	0	0	0	0	0	0	0	0	0	0	0	0	0	0	0	0	0	0	0	0	0	0	0	0	0	0	0	0	0	0	0	0	0	0	0	0	0	0	0	0	0	0	0	0	0	0	0	0	0
cluster-hsa-mir-628(1)	0	0	0	0	0	0	0	0	0	0	0	0	0	0	0	0	0	0	0	0	0	0	0	0	0	0	0	0	0	0	0	0	0	0	0	0	0	0	0	0	0	0	0	0	0	0	0	0	0
cluster-hsa-mir-641(1)	0	0	0	0	0	0	0	0	0	0	0	0	0	0	0	0	0	0	0	0	0	0	0	0	0	0	0	0	0	0	0	0	0	0	0	0	0	0	0	0	0	0	0	0	0	0	0	0	0
cluster-hsa-mir-642(1)	0	0	0	0	0	0	0	0	0	0	0	0	0	0	0	0	0	0	0	0	0	0	0	0	0	0	0	0	0	0	0	0	0	0	0	0	0	0	0	0	0	0	0	0	0	0	0	0	0
cluster-hsa-mir-659(1)	0	0	0	0	0	0	0	0	0	0	0	0	0	0	0	0	0	0	0	0	0	0	0	0	0	0	0	0	0	0	0	0	0	0	0	0	0	0	0	0	0	0	0	0	0	0	0	0	0
cluster-hsa-mir-6720(1)	0	0	0	0	0	0	0	0	0	0	0	0	0	0	0	0	0	0	0	0	0	0	0	0	0	0	0	0	0	0	0	0	0	0	0	0	0	0	0	0	0	0	0	0	0	0	0	0	0
cluster-hsa-mir-676(1)	0	0	0	0	0	0	0	0	0	0	0	0	0	0	0	0	0	0	0	0	0	0	0	0	0	0	0	0	0	0	0	0	0	0	0	0	0	0	0	0	0	0	0	0	0	0	0	0	0
cluster-hsa-mir-802(1)	0	0	0	0	0	0	0	0	0	0	0	0	0	0	0	0	0	0	0	0	0	0	0	0	0	0	0	0	0	0	0	0	0	0	0	0	0	0	0	0	0	0	0	0	0	0	0	0	0
cluster-hsa-mir-933(1)	0	0	0	0	0	0	0	0	0	0	0	0	0	0	0	0	0	0	0	0	0	0	0	0	0	0	0	0	0	0	0	0	0	0	0	0	0	0	0	0	0	0	0	0	0	0	0	0	0
ebv-miR-BART1-3p	0	0	0	0	0	0	0	0	0	0	0	0	0	0	0	0	0	0	0	0	0	0	0	0	0	0	0	0	0	0	0	0	0	0	0	0	0	0	0	0	0	0	0	0	0	0	0	0	0
ebv-miR-BART1-5p	0	0	0	0	0	0	0	0	0	0	0	0	0	0	0	0	0	0	0	0	0	0	0	0	0	0	0	0	0	0	0	0	0	0	0	0	0	0	0	0	0	0	0	0	0	0	0	0	0
ebv-miR-BART10*	0	0	0	0	0	0	0	0	0	0	0	0	0	0	0	0	0	0	0	0	0	0	0	0	0	0	0	0	0	0	0	0	0	0	0	0	0	0	0	0	0	0	0	0	0	0	0	0	0
ebv-miR-BART11-3p	0	0	0	0	0	0	0	0	0	0	0	0	0	0	0	0	0	0	0	0	0	0	0	0	0	0	0	0	0	0	0	0	0	0	0	0	0	0	0	0	0	0	0	0	0	0	0	0	0
ebv-miR-BART11-5p	0	0	0	0	0	0	0	0	0	0	0	0	0	0	0	0	0	0	0	0	0	0	0	0	0	0	0	0	0	0	0	0	0	0	0	0	0	0	0	0	0	0	0	0	0	0	0	0	0
ebv-miR-BART13	0	0	0	0	0	0	0	0	0	0	0	0	0	0	0	0	0	0	0	0	0	0	0	0	0	0	0	0	0	0	0	0	0	0	0	0	0	0	0	0	0	0	0	0	0	0	0	0	0
ebv-miR-BART13*	0	0	0	0	0	0	0	0	0	0	0	0	0	0	0	0	0	0	0	0	0	0	0	0	0	0	0	0	0	0	0	0	0	0	0	0	0	0	0	0	0	0	0	0	0	0	0	0	0
ebv-miR-BART14	0	0	0	0	0	0	0	0	0	0	0	0	0	0	0	0	0	0	0	0	0	0	0	0	0	0	0	0	0	0	0	0	0	0	0	0	0	0	0	0	0	0	0	0	0	0	0	0	0
ebv-miR-BART14*	0	0	0	0	0	0	0	0	0	0	0	0	0	0	0	0	0	0	0	0	0	0	0	0	0	0	0	0	0	0	0	0	0	0	0	0	0	0	0	0	0	0	0	0	0	0	0	0	0
ebv-miR-BART15	0	0	0	0	0	0	0	0	0	0	0	0	0	0	0	0	0	0	0	0	0	0	0	0	0	0	0	0	0	0	0	0	0	0	0	0	0	0	0	0	0	0	0	0	0	0	0	0	0
ebv-miR-BART16	0	0	0	0	0	0	0	0	0	0	0	0	0	0	0	0	0	0	0	0	0	0	0	0	0	0	0	0	0	0	0	0	0	0	0	0	0	0	0	0	0	0	0	0	0	0	0	0	0
ebv-miR-BART17-3p	0	0	0	0	0	0	0	0	0	0	0	0	0	0	0	0	0	0	0	0	0	0	0	0	0	0	0	0	0	0	0	0	0	0	0	0	0	0	0	0	0	0	0	0	0	0	0	0	0
ebv-miR-BART17-5p	0	0	0	0	0	0	0	0	0	0	0	0	0	0	0	0	0	0	0	0	0	0	0	0	0	0	0	0	0	0	0	0	0	0	0	0	0	0	0	0	0	0	0	0	0	0	0	0	0
ebv-miR-BART18-3p	0	0	0	0	0	0	0	0	0	0	0	0	0	0	0	0	0	0	0	0	0	0	0	0	0	0	0	0	0	0	0	0	0	0	0	0	0	0	0	0	0	0	0	0	0	0	0	0	0
ebv-miR-BART18-5p	0	0	0	0	0	0	0	0	0	0	0	0	0	0	0	0	0	0	0	0	0	0	0	0	0	0	0	0	0	0	0	0	0	0	0	0	0	0	0	0	0	0	0	0	0	0	0	0	0
ebv-miR-BART2-5p	0	0	0	0	0	0	0	0	0	0	0	0	0	0	0	0	0	0	0	0	0	0	0	0	0	0	0	0	0	0	0	0	0	0	0	0	0	0	0	0	0	0	0	0	0	0	0	0	0
ebv-miR-BART21-3p	0	0	0	0	0	0	0	0	0	0	0	0	0	0	0	0	0	0	0	0	0	0	0	0	0	0	0	0	0	0	0	0	0	0	0	0	0	0	0	0	0	0	0	0	0	0	0	0	0
ebv-miR-BART21-5p	0	0	0	0	0	0	0	0	0	0	0	0	0	0	0	0	0	0	0	0	0	0	0	0	0	0	0	0	0	0	0	0	0	0	0	0	0	0	0	0	0	0	0	0	0	0	0	0	0
ebv-miR-BART22	0	0	0	0	0	0	0	0	0	0	0	0	0	0	0	0	0	0	0	0	0	0	0	0	0	0	0	0	0	0	0	0	0	0	0	0	0	0	0	0	0	0	0	0	0	0	0	0	0
ebv-miR-BART3	0	0	0	0	0	0	0	0	0	0	0	0	0	0	0	0	0	0	0	0	0	0	0	0	0	0	0	0	0	0	0	0	0	0	0	0	0	0	0	0	0	0	0	0	0	0	0	0	0
ebv-miR-BART3*	0	0	0	0	0	0	0	0	0	0	0	0	0	0	0	0	0	0	0	0	0	0	0	0	0	0	0	0	0	0	0	0	0	0	0	0	0	0	0	0	0	0	0	0	0	0	0	0	0
ebv-miR-BART4	0	0	0	0	0	0	0	0	0	0	0	0	0	0	0	0	0	0	0	0	0	0	0	0	0	0	0	0	0	0	0	0	0	0	0	0	0	0	0	0	0	0	0	0	0	0	0	0	0
ebv-miR-BART4*	0	0	0	0	0	0	0	0	0	0	0	0	0	0	0	0	0	0	0	0	0	0	0	0	0	0	0	0	0	0	0	0	0	0	0	0	0	0	0	0	0	0	0	0	0	0	0	0	0
ebv-miR-BART5	0	0	0	0	0	0	0	0	0	0	0	0	0	0	0	0	0	0	0	0	0	0	0	0	0	0	0	0	0	0	0	0	0	0	0	0	0	0	0	0	0	0	0	0	0	0	0	0	0
ebv-miR-BART5*	0	0	0	0	0	0	0	0	0	0	0	0	0	0	0	0	0	0	0	0	0	0	0	0	0	0	0	0	0	0	0	0	0	0	0	0	0	0	0	0	0	0	0	0	0	0	0	0	0
ebv-miR-BART6-5p	0	0	0	0	0	0	0	0	0	0	0	0	0	0	0	0	0	0	0	0	0	0	0	0	0	0	0	0	0	0	0	0	0	0	0	0	0	0	0	0	0	0	0	0	0	0	0	0	0
ebv-miR-BART7*	0	0	0	0	0	0	0	0	0	0	0	0	0	0	0	0	0	0	0	0	0	0	0	0	0	0	0	0	0	0	0	0	0	0	0	0	0	0	0	0	0	0	0	0	0	0	0	0	0
ebv-miR-BART8	0	0	0	0	0	0	0	0	0	0	0	0	0	0	0	0	0	0	0	0	0	0	0	0	0	0	0	0	0	0	0	0	0	0	0	0	0	0	0	0	0	0	0	0	0	0	0	0	0
ebv-miR-BART9	0	0	0	0	0	0	0	0	0	0	0	0	0	0	0	0	0	0	0	0	0	0	0	0	0	0	0	0	0	0	0	0	0	0	0	0	0	0	0	0	0	0	0	0	0	0	0	0	0
ebv-miR-BART9*	0	0	0	0	0	0	0	0	0	0	0	0	0	0	0	0	0	0	0	0	0	0	0	0	0	0	0	0	0	0	0	0	0	0	0	0	0	0	0	0	0	0	0	0	0	0	0	0	0
ebv-miR-BHRF1-2	0	0	0	0	0	0	0	0	0	0	0	0	0	0	0	0	0	0	0	0	0	0	0	0	0	0	0	0	0	0	0	0	0	0	0	0	0	0	0	0	0	0	0	0	0	0	0	0	0
ebv-miR-BHRF1-2*	0	0	0	0	0	0	0	0	0	0	0	0	0	0	0	0	0	0	0	0	0	0	0	0	0	0	0	0	0	0	0	0	0	0	0	0	0	0	0	0	0	0	0	0	0	0	0	0	0
ebv-miR-BHRF1-3	0	0	0	0	0	0	0	0	0	0	0	0	0	0	0	0	0	0	0	0	0	0	0	0	0	0	0	0	0	0	0	0	0	0	0	0	0	0	0	0	0	0	0	0	0	0	0	0	0
hbv-miR-B20	0	0	0	0	0	0	0	0	0	0	0	0	0	0	0	0	0	0	0	0	0	0	0	0	0	0	0	0	0	0	0	0	0	0	0	0	0	0	0	0	0	0	0	0	0	0	0	0	0
hbv-miR-B4	0	0	0	0	0	0	0	0	0	0	0	0	0	0	0	0	0	0	0	0	0	0	0	0	0	0	0	0	0	0	0	0	0	0	0	0	0	0	0	0	0	0	0	0	0	0	0	0	0
hcmv-miR-UL112	0	0	0	0	0	0	0	0	0	0	0	0	0	0	0	0	0	0	0	0	0	0	0	0	0	0	0	0	0	0	0	0	0	0	0	0	0	0	0	0	0	0	0	0	0	0	0	0	0
hcmv-miR-UL148D	0	0	0	0	0	0	0	0	0	0	0	0	0	0	0	0	0	0	0	0	0	0	0	0	0	0	0	0	0	0	0	0	0	0	0	0	0	0	0	0	0	0	0	0	0	0	0	0	0
hcmv-miR-UL22A	0	0	0	0	0	0	0	0	0	0	0	0	0	0	0	0	0	0	0	0	0	0	0	0	0	0	0	0	0	0	0	0	0	0	0	0	0	0	0	0	0	0	0	0	0	0	0	0	0
hcmv-miR-UL22A*	0	0	0	0	0	0	0	0	0	0	0	0	0	0	0	0	0	0	0	0	0	0	0	0	0	0	0	0	0	0	0	0	0	0	0	0	0	0	0	0	0	0	0	0	0	0	0	0	0
hcmv-miR-UL36	0	0	0	0	0	0	0	0	0	0	0	0	0	0	0	0	0	0	0	0	0	0	0	0	0	0	0	0	0	0	0	0	0	0	0	0	0	0	0	0	0	0	0	0	0	0	0	0	0
hcmv-miR-UL36*	0	0	0	0	0	0	0	0	0	0	0	0	0	0	0	0	0	0	0	0	0	0	0	0	0	0	0	0	0	0	0	0	0	0	0	0	0	0	0	0	0	0	0	0	0	0	0	0	0
hcmv-miR-UL70-5p	0	0	0	0	0	0	0	0	0	0	0	0	0	0	0	0	0	0	0	0	0	0	0	0	0	0	0	0	0	0	0	0	0	0	0	0	0	0	0	0	0	0	0	0	0	0	0	0	0
hcmv-miR-US25-1	0	0	0	0	0	0	0	0	0	0	0	0	0	0	0	0	0	0	0	0	0	0	0	0	0	0	0	0	0	0	0	0	0	0	0	0	0	0	0	0	0	0	0	0	0	0	0	0	0
hcmv-miR-US25-1*	0	0	0	0	0	0	0	0	0	0	0	0	0	0	0	0	0	0	0	0	0	0	0	0	0	0	0	0	0	0	0	0	0	0	0	0	0	0	0	0	0	0	0	0	0	0	0	0	0
hcmv-miR-US25-2-3p	0	0	0	0	0	0	0	0	0	0	0	0	0	0	0	0	0	0	0	0	0	0	0	0	0	0	0	0	0	0	0	0	0	0	0	0	0	0	0	0	0	0	0	0	0	0	0	0	0
hcmv-miR-US25-2-5p	0	0	0	0	0	0	0	0	0	0	0	0	0	0	0	0	0	0	0	0	0	0	0	0	0	0	0	0	0	0	0	0	0	0	0	0	0	0	0	0	0	0	0	0	0	0	0	0	0
hcmv-miR-US33-3p	0	0	0	0	0	0	0	0	0	0	0	0	0	0	0	0	0	0	0	0	0	0	0	0	0	0	0	0	0	0	0	0	0	0	0	0	0	0	0	0	0	0	0	0	0	0	0	0	0
hcmv-miR-US33-5p	0	0	0	0	0	0	0	0	0	0	0	0	0	0	0	0	0	0	0	0	0	0	0	0	0	0	0	0	0	0	0	0	0	0	0	0	0	0	0	0	0	0	0	0	0	0	0	0	0
hcmv-miR-US4	0	0	0	0	0	0	0	0	0	0	0	0	0	0	0	0	0	0	0	0	0	0	0	0	0	0	0	0	0	0	0	0	0	0	0	0	0	0	0	0	0	0	0	0	0	0	0	0	0
hcmv-miR-US5-1	0	0	0	0	0	0	0	0	0	0	0	0	0	0	0	0	0	0	0	0	0	0	0	0	0	0	0	0	0	0	0	0	0	0	0	0	0	0	0	0	0	0	0	0	0	0	0	0	0
hcmv-miR-US5-2	0	0	0	0	0	0	0	0	0	0	0	0	0	0	0	0	0	0	0	0	0	0	0	0	0	0	0	0	0	0	0	0	0	0	0	0	0	0	0	0	0	0	0	0	0	0	0	0	0
hiv1-miR-H1	0	0	0	0	0	0	0	0	0	0	0	0	0	0	0	0	0	0	0	0	0	0	0	0	0	0	0	0	0	0	0	0	0	0	0	0	0	0	0	0	0	0	0	0	0	0	0	0	0
hiv1-miR-N367	0	0	0	0	0	0	0	0	0	0	0	0	0	0	0	0	0	0	0	0	0	0	0	0	0	0	0	0	0	0	0	0	0	0	0	0	0	0	0	0	0	0	0	0	0	0	0	0	0
hiv1-miR-TAR-3p	0	0	0	0	0	0	0	0	0	0	0	0	0	0	0	0	0	0	0	0	0	0	0	0	0	0	0	0	0	0	0	0	0	0	0	0	0	0	0	0	0	0	0	0	0	0	0	0	0
hiv1-miR-TAR-5p	0	0	0	0	0	0	0	0	0	0	0	0	0	0	0	0	0	0	0	0	0	0	0	0	0	0	0	0	0	0	0	0	0	0	0	0	0	0	0	0	0	0	0	0	0	0	0	0	0
hsv1-miR-H1*	0	0	0	0	0	0	0	0	0	0	0	0	0	0	0	0	0	0	0	0	0	0	0	0	0	0	0	0	0	0	0	0	0	0	0	0	0	0	0	0	0	0	0	0	0	0	0	0	0
hsv1-miR-H11	0	0	0	0	0	0	0	0	0	0	0	0	0	0	0	0	0	0	0	0	0	0	0	0	0	0	0	0	0	0	0	0	0	0	0	0	0	0	0	0	0	0	0	0	0	0	0	0	0
hsv1-miR-H12	0	0	0	0	0	0	0	0	0	0	0	0	0	0	0	0	0	0	0	0	0	0	0	0	0	0	0	0	0	0	0	0	0	0	0	0	0	0	0	0	0	0	0	0	0	0	0	0	0
hsv1-miR-H13	0	0	0	0	0	0	0	0	0	0	0	0	0	0	0	0	0	0	0	0	0	0	0	0	0	0	0	0	0	0	0	0	0	0	0	0	0	0	0	0	0	0	0	0	0	0	0	0	0
hsv1-miR-H14-5p	0	0	0	0	0	0	0	0	0	0	0	0	0	0	0	0	0	0	0	0	0	0	0	0	0	0	0	0	0	0	0	0	0	0	0	0	0	0	0	0	0	0	0	0	0	0	0	0	0
hsv1-miR-H16	0	0	0	0	0	0	0	0	0	0	0	0	0	0	0	0	0	0	0	0	0	0	0	0	0	0	0	0	0	0	0	0	0	0	0	0	0	0	0	0	0	0	0	0	0	0	0	0	0
hsv1-miR-H17	0	0	0	0	0	0	0	0	0	0	0	0	0	0	0	0	0	0	0	0	0	0	0	0	0	0	0	0	0	0	0	0	0	0	0	0	0	0	0	0	0	0	0	0	0	0	0	0	0
hsv1-miR-H2	0	0	0	0	0	0	0	0	0	0	0	0	0	0	0	0	0	0	0	0	0	0	0	0	0	0	0	0	0	0	0	0	0	0	0	0	0	0	0	0	0	0	0	0	0	0	0	0	0
hsv1-miR-H2*	0	0	0	0	0	0	0	0	0	0	0	0	0	0	0	0	0	0	0	0	0	0	0	0	0	0	0	0	0	0	0	0	0	0	0	0	0	0	0	0	0	0	0	0	0	0	0	0	0
hsv1-miR-H3	0	0	0	0	0	0	0	0	0	0	0	0	0	0	0	0	0	0	0	0	0	0	0	0	0	0	0	0	0	0	0	0	0	0	0	0	0	0	0	0	0	0	0	0	0	0	0	0	0
hsv1-miR-H3*	0	0	0	0	0	0	0	0	0	0	0	0	0	0	0	0	0	0	0	0	0	0	0	0	0	0	0	0	0	0	0	0	0	0	0	0	0	0	0	0	0	0	0	0	0	0	0	0	0
hsv1-miR-H4	0	0	0	0	0	0	0	0	0	0	0	0	0	0	0	0	0	0	0	0	0	0	0	0	0	0	0	0	0	0	0	0	0	0	0	0	0	0	0	0	0	0	0	0	0	0	0	0	0
hsv1-miR-H4*	0	0	0	0	0	0	0	0	0	0	0	0	0	0	0	0	0	0	0	0	0	0	0	0	0	0	0	0	0	0	0	0	0	0	0	0	0	0	0	0	0	0	0	0	0	0	0	0	0
hsv1-miR-H5-3p	0	0	0	0	0	0	0	0	0	0	0	0	0	0	0	0	0	0	0	0	0	0	0	0	0	0	0	0	0	0	0	0	0	0	0	0	0	0	0	0	0	0	0	0	0	0	0	0	0
hsv1-miR-H5-5p	0	0	0	0	0	0	0	0	0	0	0	0	0	0	0	0	0	0	0	0	0	0	0	0	0	0	0	0	0	0	0	0	0	0	0	0	0	0	0	0	0	0	0	0	0	0	0	0	0
hsv1-miR-H6-5p	0	0	0	0	0	0	0	0	0	0	0	0	0	0	0	0	0	0	0	0	0	0	0	0	0	0	0	0	0	0	0	0	0	0	0	0	0	0	0	0	0	0	0	0	0	0	0	0	0
hsv1-miR-H7	0	0	0	0	0	0	0	0	0	0	0	0	0	0	0	0	0	0	0	0	0	0	0	0	0	0	0	0	0	0	0	0	0	0	0	0	0	0	0	0	0	0	0	0	0	0	0	0	0
hsv1-miR-H7*	0	0	0	0	0	0	0	0	0	0	0	0	0	0	0	0	0	0	0	0	0	0	0	0	0	0	0	0	0	0	0	0	0	0	0	0	0	0	0	0	0	0	0	0	0	0	0	0	0
hsv1-miR-H8	0	0	0	0	0	0	0	0	0	0	0	0	0	0	0	0	0	0	0	0	0	0	0	0	0	0	0	0	0	0	0	0	0	0	0	0	0	0	0	0	0	0	0	0	0	0	0	0	0
hsv1-miR-H8*	0	0	0	0	0	0	0	0	0	0	0	0	0	0	0	0	0	0	0	0	0	0	0	0	0	0	0	0	0	0	0	0	0	0	0	0	0	0	0	0	0	0	0	0	0	0	0	0	0
hsv2-miR-H11	0	0	0	0	0	0	0	0	0	0	0	0	0	0	0	0	0	0	0	0	0	0	0	0	0	0	0	0	0	0	0	0	0	0	0	0	0	0	0	0	0	0	0	0	0	0	0	0	0
hsv2-miR-H11*	0	0	0	0	0	0	0	0	0	0	0	0	0	0	0	0	0	0	0	0	0	0	0	0	0	0	0	0	0	0	0	0	0	0	0	0	0	0	0	0	0	0	0	0	0	0	0	0	0
hsv2-miR-H12	0	0	0	0	0	0	0	0	0	0	0	0	0	0	0	0	0	0	0	0	0	0	0	0	0	0	0	0	0	0	0	0	0	0	0	0	0	0	0	0	0	0	0	0	0	0	0	0	0
hsv2-miR-H13	0	0	0	0	0	0	0	0	0	0	0	0	0	0	0	0	0	0	0	0	0	0	0	0	0	0	0	0	0	0	0	0	0	0	0	0	0	0	0	0	0	0	0	0	0	0	0	0	0
hsv2-miR-H19	0	0	0	0	0	0	0	0	0	0	0	0	0	0	0	0	0	0	0	0	0	0	0	0	0	0	0	0	0	0	0	0	0	0	0	0	0	0	0	0	0	0	0	0	0	0	0	0	0
hsv2-miR-H2	0	0	0	0	0	0	0	0	0	0	0	0	0	0	0	0	0	0	0	0	0	0	0	0	0	0	0	0	0	0	0	0	0	0	0	0	0	0	0	0	0	0	0	0	0	0	0	0	0
hsv2-miR-H20	0	0	0	0	0	0	0	0	0	0	0	0	0	0	0	0	0	0	0	0	0	0	0	0	0	0	0	0	0	0	0	0	0	0	0	0	0	0	0	0	0	0	0	0	0	0	0	0	0
hsv2-miR-H21	0	0	0	0	0	0	0	0	0	0	0	0	0	0	0	0	0	0	0	0	0	0	0	0	0	0	0	0	0	0	0	0	0	0	0	0	0	0	0	0	0	0	0	0	0	0	0	0	0
hsv2-miR-H23*	0	0	0	0	0	0	0	0	0	0	0	0	0	0	0	0	0	0	0	0	0	0	0	0	0	0	0	0	0	0	0	0	0	0	0	0	0	0	0	0	0	0	0	0	0	0	0	0	0
hsv2-miR-H24	0	0	0	0	0	0	0	0	0	0	0	0	0	0	0	0	0	0	0	0	0	0	0	0	0	0	0	0	0	0	0	0	0	0	0	0	0	0	0	0	0	0	0	0	0	0	0	0	0
hsv2-miR-H25	0	0	0	0	0	0	0	0	0	0	0	0	0	0	0	0	0	0	0	0	0	0	0	0	0	0	0	0	0	0	0	0	0	0	0	0	0	0	0	0	0	0	0	0	0	0	0	0	0
hsv2-miR-H3	0	0	0	0	0	0	0	0	0	0	0	0	0	0	0	0	0	0	0	0	0	0	0	0	0	0	0	0	0	0	0	0	0	0	0	0	0	0	0	0	0	0	0	0	0	0	0	0	0
hsv2-miR-H4-3p	0	0	0	0	0	0	0	0	0	0	0	0	0	0	0	0	0	0	0	0	0	0	0	0	0	0	0	0	0	0	0	0	0	0	0	0	0	0	0	0	0	0	0	0	0	0	0	0	0
hsv2-miR-H4-5p	0	0	0	0	0	0	0	0	0	0	0	0	0	0	0	0	0	0	0	0	0	0	0	0	0	0	0	0	0	0	0	0	0	0	0	0	0	0	0	0	0	0	0	0	0	0	0	0	0
hsv2-miR-H6	0	0	0	0	0	0	0	0	0	0	0	0	0	0	0	0	0	0	0	0	0	0	0	0	0	0	0	0	0	0	0	0	0	0	0	0	0	0	0	0	0	0	0	0	0	0	0	0	0
hsv2-miR-H6*	0	0	0	0	0	0	0	0	0	0	0	0	0	0	0	0	0	0	0	0	0	0	0	0	0	0	0	0	0	0	0	0	0	0	0	0	0	0	0	0	0	0	0	0	0	0	0	0	0
hsv2-miR-H7-5p	0	0	0	0	0	0	0	0	0	0	0	0	0	0	0	0	0	0	0	0	0	0	0	0	0	0	0	0	0	0	0	0	0	0	0	0	0	0	0	0	0	0	0	0	0	0	0	0	0
hsv2-miR-H9-3p	0	0	0	0	0	0	0	0	0	0	0	0	0	0	0	0	0	0	0	0	0	0	0	0	0	0	0	0	0	0	0	0	0	0	0	0	0	0	0	0	0	0	0	0	0	0	0	0	0
hsv2-miR-H9-5p	0	0	0	0	0	0	0	0	0	0	0	0	0	0	0	0	0	0	0	0	0	0	0	0	0	0	0	0	0	0	0	0	0	0	0	0	0	0	0	0	0	0	0	0	0	0	0	0	0
hvt-miR-H1	0	0	0	0	0	0	0	0	0	0	0	0	0	0	0	0	0	0	0	0	0	0	0	0	0	0	0	0	0	0	0	0	0	0	0	0	0	0	0	0	0	0	0	0	0	0	0	0	0
hvt-miR-H10	0	0	0	0	0	0	0	0	0	0	0	0	0	0	0	0	0	0	0	0	0	0	0	0	0	0	0	0	0	0	0	0	0	0	0	0	0	0	0	0	0	0	0	0	0	0	0	0	0
hvt-miR-H12-3p	0	0	0	0	0	0	0	0	0	0	0	0	0	0	0	0	0	0	0	0	0	0	0	0	0	0	0	0	0	0	0	0	0	0	0	0	0	0	0	0	0	0	0	0	0	0	0	0	0
hvt-miR-H12-5p	0	0	0	0	0	0	0	0	0	0	0	0	0	0	0	0	0	0	0	0	0	0	0	0	0	0	0	0	0	0	0	0	0	0	0	0	0	0	0	0	0	0	0	0	0	0	0	0	0
hvt-miR-H13	0	0	0	0	0	0	0	0	0	0	0	0	0	0	0	0	0	0	0	0	0	0	0	0	0	0	0	0	0	0	0	0	0	0	0	0	0	0	0	0	0	0	0	0	0	0	0	0	0
hvt-miR-H14	0	0	0	0	0	0	0	0	0	0	0	0	0	0	0	0	0	0	0	0	0	0	0	0	0	0	0	0	0	0	0	0	0	0	0	0	0	0	0	0	0	0	0	0	0	0	0	0	0
hvt-miR-H15	0	0	0	0	0	0	0	0	0	0	0	0	0	0	0	0	0	0	0	0	0	0	0	0	0	0	0	0	0	0	0	0	0	0	0	0	0	0	0	0	0	0	0	0	0	0	0	0	0
hvt-miR-H15*	0	0	0	0	0	0	0	0	0	0	0	0	0	0	0	0	0	0	0	0	0	0	0	0	0	0	0	0	0	0	0	0	0	0	0	0	0	0	0	0	0	0	0	0	0	0	0	0	0
hvt-miR-H16-3p	0	0	0	0	0	0	0	0	0	0	0	0	0	0	0	0	0	0	0	0	0	0	0	0	0	0	0	0	0	0	0	0	0	0	0	0	0	0	0	0	0	0	0	0	0	0	0	0	0
hvt-miR-H16-5p	0	0	0	0	0	0	0	0	0	0	0	0	0	0	0	0	0	0	0	0	0	0	0	0	0	0	0	0	0	0	0	0	0	0	0	0	0	0	0	0	0	0	0	0	0	0	0	0	0
hvt-miR-H17	0	0	0	0	0	0	0	0	0	0	0	0	0	0	0	0	0	0	0	0	0	0	0	0	0	0	0	0	0	0	0	0	0	0	0	0	0	0	0	0	0	0	0	0	0	0	0	0	0
hvt-miR-H17*	0	0	0	0	0	0	0	0	0	0	0	0	0	0	0	0	0	0	0	0	0	0	0	0	0	0	0	0	0	0	0	0	0	0	0	0	0	0	0	0	0	0	0	0	0	0	0	0	0
hvt-miR-H18-3p	0	0	0	0	0	0	0	0	0	0	0	0	0	0	0	0	0	0	0	0	0	0	0	0	0	0	0	0	0	0	0	0	0	0	0	0	0	0	0	0	0	0	0	0	0	0	0	0	0
hvt-miR-H18-5p	0	0	0	0	0	0	0	0	0	0	0	0	0	0	0	0	0	0	0	0	0	0	0	0	0	0	0	0	0	0	0	0	0	0	0	0	0	0	0	0	0	0	0	0	0	0	0	0	0
hvt-miR-H2	0	0	0	0	0	0	0	0	0	0	0	0	0	0	0	0	0	0	0	0	0	0	0	0	0	0	0	0	0	0	0	0	0	0	0	0	0	0	0	0	0	0	0	0	0	0	0	0	0
hvt-miR-H3-3p	0	0	0	0	0	0	0	0	0	0	0	0	0	0	0	0	0	0	0	0	0	0	0	0	0	0	0	0	0	0	0	0	0	0	0	0	0	0	0	0	0	0	0	0	0	0	0	0	0
hvt-miR-H3-5p	0	0	0	0	0	0	0	0	0	0	0	0	0	0	0	0	0	0	0	0	0	0	0	0	0	0	0	0	0	0	0	0	0	0	0	0	0	0	0	0	0	0	0	0	0	0	0	0	0
hvt-miR-H4	0	0	0	0	0	0	0	0	0	0	0	0	0	0	0	0	0	0	0	0	0	0	0	0	0	0	0	0	0	0	0	0	0	0	0	0	0	0	0	0	0	0	0	0	0	0	0	0	0
hvt-miR-H4*	0	0	0	0	0	0	0	0	0	0	0	0	0	0	0	0	0	0	0	0	0	0	0	0	0	0	0	0	0	0	0	0	0	0	0	0	0	0	0	0	0	0	0	0	0	0	0	0	0
hvt-miR-H5*	0	0	0	0	0	0	0	0	0	0	0	0	0	0	0	0	0	0	0	0	0	0	0	0	0	0	0	0	0	0	0	0	0	0	0	0	0	0	0	0	0	0	0	0	0	0	0	0	0
hvt-miR-H7-3p	0	0	0	0	0	0	0	0	0	0	0	0	0	0	0	0	0	0	0	0	0	0	0	0	0	0	0	0	0	0	0	0	0	0	0	0	0	0	0	0	0	0	0	0	0	0	0	0	0
hvt-miR-H8	0	0	0	0	0	0	0	0	0	0	0	0	0	0	0	0	0	0	0	0	0	0	0	0	0	0	0	0	0	0	0	0	0	0	0	0	0	0	0	0	0	0	0	0	0	0	0	0	0
hvt-miR-H9-3p	0	0	0	0	0	0	0	0	0	0	0	0	0	0	0	0	0	0	0	0	0	0	0	0	0	0	0	0	0	0	0	0	0	0	0	0	0	0	0	0	0	0	0	0	0	0	0	0	0
hvt-miR-H9-5p	0	0	0	0	0	0	0	0	0	0	0	0	0	0	0	0	0	0	0	0	0	0	0	0	0	0	0	0	0	0	0	0	0	0	0	0	0	0	0	0	0	0	0	0	0	0	0	0	0
iltv-miR-I1	0	0	0	0	0	0	0	0	0	0	0	0	0	0	0	0	0	0	0	0	0	0	0	0	0	0	0	0	0	0	0	0	0	0	0	0	0	0	0	0	0	0	0	0	0	0	0	0	0
iltv-miR-I1*	0	0	0	0	0	0	0	0	0	0	0	0	0	0	0	0	0	0	0	0	0	0	0	0	0	0	0	0	0	0	0	0	0	0	0	0	0	0	0	0	0	0	0	0	0	0	0	0	0
iltv-miR-I2	0	0	0	0	0	0	0	0	0	0	0	0	0	0	0	0	0	0	0	0	0	0	0	0	0	0	0	0	0	0	0	0	0	0	0	0	0	0	0	0	0	0	0	0	0	0	0	0	0
iltv-miR-I4	0	0	0	0	0	0	0	0	0	0	0	0	0	0	0	0	0	0	0	0	0	0	0	0	0	0	0	0	0	0	0	0	0	0	0	0	0	0	0	0	0	0	0	0	0	0	0	0	0
iltv-miR-I5*	0	0	0	0	0	0	0	0	0	0	0	0	0	0	0	0	0	0	0	0	0	0	0	0	0	0	0	0	0	0	0	0	0	0	0	0	0	0	0	0	0	0	0	0	0	0	0	0	0
iltv-miR-I6	0	0	0	0	0	0	0	0	0	0	0	0	0	0	0	0	0	0	0	0	0	0	0	0	0	0	0	0	0	0	0	0	0	0	0	0	0	0	0	0	0	0	0	0	0	0	0	0	0
iltv-miR-I6*	0	0	0	0	0	0	0	0	0	0	0	0	0	0	0	0	0	0	0	0	0	0	0	0	0	0	0	0	0	0	0	0	0	0	0	0	0	0	0	0	0	0	0	0	0	0	0	0	0
iltv-miR-I7	0	0	0	0	0	0	0	0	0	0	0	0	0	0	0	0	0	0	0	0	0	0	0	0	0	0	0	0	0	0	0	0	0	0	0	0	0	0	0	0	0	0	0	0	0	0	0	0	0
jcv-miR-J1-3p	0	0	0	0	0	0	0	0	0	0	0	0	0	0	0	0	0	0	0	0	0	0	0	0	0	0	0	0	0	0	0	0	0	0	0	0	0	0	0	0	0	0	0	0	0	0	0	0	0
jcv-miR-J1-5p	0	0	0	0	0	0	0	0	0	0	0	0	0	0	0	0	0	0	0	0	0	0	0	0	0	0	0	0	0	0	0	0	0	0	0	0	0	0	0	0	0	0	0	0	0	0	0	0	0
kshv-miR-K12-1	0	0	0	0	0	0	0	0	0	0	0	0	0	0	0	0	0	0	0	0	0	0	0	0	0	0	0	0	0	0	0	0	0	0	0	0	0	0	0	0	0	0	0	0	0	0	0	0	0
kshv-miR-K12-1*	0	0	0	0	0	0	0	0	0	0	0	0	0	0	0	0	0	0	0	0	0	0	0	0	0	0	0	0	0	0	0	0	0	0	0	0	0	0	0	0	0	0	0	0	0	0	0	0	0
kshv-miR-K12-10a	0	0	0	0	0	0	0	0	0	0	0	0	0	0	0	0	0	0	0	0	0	0	0	0	0	0	0	0	0	0	0	0	0	0	0	0	0	0	0	0	0	0	0	0	0	0	0	0	0
kshv-miR-K12-10a*	0	0	0	0	0	0	0	0	0	0	0	0	0	0	0	0	0	0	0	0	0	0	0	0	0	0	0	0	0	0	0	0	0	0	0	0	0	0	0	0	0	0	0	0	0	0	0	0	0
kshv-miR-K12-10b	0	0	0	0	0	0	0	0	0	0	0	0	0	0	0	0	0	0	0	0	0	0	0	0	0	0	0	0	0	0	0	0	0	0	0	0	0	0	0	0	0	0	0	0	0	0	0	0	0
kshv-miR-K12-11	0	0	0	0	0	0	0	0	0	0	0	0	0	0	0	0	0	0	0	0	0	0	0	0	0	0	0	0	0	0	0	0	0	0	0	0	0	0	0	0	0	0	0	0	0	0	0	0	0
kshv-miR-K12-11*	0	0	0	0	0	0	0	0	0	0	0	0	0	0	0	0	0	0	0	0	0	0	0	0	0	0	0	0	0	0	0	0	0	0	0	0	0	0	0	0	0	0	0	0	0	0	0	0	0
kshv-miR-K12-12	0	0	0	0	0	0	0	0	0	0	0	0	0	0	0	0	0	0	0	0	0	0	0	0	0	0	0	0	0	0	0	0	0	0	0	0	0	0	0	0	0	0	0	0	0	0	0	0	0
kshv-miR-K12-12*	0	0	0	0	0	0	0	0	0	0	0	0	0	0	0	0	0	0	0	0	0	0	0	0	0	0	0	0	0	0	0	0	0	0	0	0	0	0	0	0	0	0	0	0	0	0	0	0	0
kshv-miR-K12-2*	0	0	0	0	0	0	0	0	0	0	0	0	0	0	0	0	0	0	0	0	0	0	0	0	0	0	0	0	0	0	0	0	0	0	0	0	0	0	0	0	0	0	0	0	0	0	0	0	0
kshv-miR-K12-3	0	0	0	0	0	0	0	0	0	0	0	0	0	0	0	0	0	0	0	0	0	0	0	0	0	0	0	0	0	0	0	0	0	0	0	0	0	0	0	0	0	0	0	0	0	0	0	0	0
kshv-miR-K12-3*	0	0	0	0	0	0	0	0	0	0	0	0	0	0	0	0	0	0	0	0	0	0	0	0	0	0	0	0	0	0	0	0	0	0	0	0	0	0	0	0	0	0	0	0	0	0	0	0	0
kshv-miR-K12-4-3p	0	0	0	0	0	0	0	0	0	0	0	0	0	0	0	0	0	0	0	0	0	0	0	0	0	0	0	0	0	0	0	0	0	0	0	0	0	0	0	0	0	0	0	0	0	0	0	0	0
kshv-miR-K12-4-5p	0	0	0	0	0	0	0	0	0	0	0	0	0	0	0	0	0	0	0	0	0	0	0	0	0	0	0	0	0	0	0	0	0	0	0	0	0	0	0	0	0	0	0	0	0	0	0	0	0
kshv-miR-K12-5*	0	0	0	0	0	0	0	0	0	0	0	0	0	0	0	0	0	0	0	0	0	0	0	0	0	0	0	0	0	0	0	0	0	0	0	0	0	0	0	0	0	0	0	0	0	0	0	0	0
kshv-miR-K12-6-5p	0	0	0	0	0	0	0	0	0	0	0	0	0	0	0	0	0	0	0	0	0	0	0	0	0	0	0	0	0	0	0	0	0	0	0	0	0	0	0	0	0	0	0	0	0	0	0	0	0
kshv-miR-K12-7	0	0	0	0	0	0	0	0	0	0	0	0	0	0	0	0	0	0	0	0	0	0	0	0	0	0	0	0	0	0	0	0	0	0	0	0	0	0	0	0	0	0	0	0	0	0	0	0	0
kshv-miR-K12-7*	0	0	0	0	0	0	0	0	0	0	0	0	0	0	0	0	0	0	0	0	0	0	0	0	0	0	0	0	0	0	0	0	0	0	0	0	0	0	0	0	0	0	0	0	0	0	0	0	0
kshv-miR-K12-8	0	0	0	0	0	0	0	0	0	0	0	0	0	0	0	0	0	0	0	0	0	0	0	0	0	0	0	0	0	0	0	0	0	0	0	0	0	0	0	0	0	0	0	0	0	0	0	0	0
kshv-miR-K12-8*	0	0	0	0	0	0	0	0	0	0	0	0	0	0	0	0	0	0	0	0	0	0	0	0	0	0	0	0	0	0	0	0	0	0	0	0	0	0	0	0	0	0	0	0	0	0	0	0	0
kshv-miR-K12-9	0	0	0	0	0	0	0	0	0	0	0	0	0	0	0	0	0	0	0	0	0	0	0	0	0	0	0	0	0	0	0	0	0	0	0	0	0	0	0	0	0	0	0	0	0	0	0	0	0
kshv-miR-K12-9*	0	0	0	0	0	0	0	0	0	0	0	0	0	0	0	0	0	0	0	0	0	0	0	0	0	0	0	0	0	0	0	0	0	0	0	0	0	0	0	0	0	0	0	0	0	0	0	0	0
mcmv-miR-M23-1-3p	0	0	0	0	0	0	0	0	0	0	0	0	0	0	0	0	0	0	0	0	0	0	0	0	0	0	0	0	0	0	0	0	0	0	0	0	0	0	0	0	0	0	0	0	0	0	0	0	0
mcmv-miR-M23-1-5p	0	0	0	0	0	0	0	0	0	0	0	0	0	0	0	0	0	0	0	0	0	0	0	0	0	0	0	0	0	0	0	0	0	0	0	0	0	0	0	0	0	0	0	0	0	0	0	0	0
mcmv-miR-M23-2	0	0	0	0	0	0	0	0	0	0	0	0	0	0	0	0	0	0	0	0	0	0	0	0	0	0	0	0	0	0	0	0	0	0	0	0	0	0	0	0	0	0	0	0	0	0	0	0	0
mcmv-miR-M23-2*	0	0	0	0	0	0	0	0	0	0	0	0	0	0	0	0	0	0	0	0	0	0	0	0	0	0	0	0	0	0	0	0	0	0	0	0	0	0	0	0	0	0	0	0	0	0	0	0	0
mcmv-miR-M44-1	0	0	0	0	0	0	0	0	0	0	0	0	0	0	0	0	0	0	0	0	0	0	0	0	0	0	0	0	0	0	0	0	0	0	0	0	0	0	0	0	0	0	0	0	0	0	0	0	0
mcmv-miR-M55-1	0	0	0	0	0	0	0	0	0	0	0	0	0	0	0	0	0	0	0	0	0	0	0	0	0	0	0	0	0	0	0	0	0	0	0	0	0	0	0	0	0	0	0	0	0	0	0	0	0
mcmv-miR-M87-1	0	0	0	0	0	0	0	0	0	0	0	0	0	0	0	0	0	0	0	0	0	0	0	0	0	0	0	0	0	0	0	0	0	0	0	0	0	0	0	0	0	0	0	0	0	0	0	0	0
mcmv-miR-M95-1-3p	0	0	0	0	0	0	0	0	0	0	0	0	0	0	0	0	0	0	0	0	0	0	0	0	0	0	0	0	0	0	0	0	0	0	0	0	0	0	0	0	0	0	0	0	0	0	0	0	0
mcmv-miR-M95-1-5p	0	0	0	0	0	0	0	0	0	0	0	0	0	0	0	0	0	0	0	0	0	0	0	0	0	0	0	0	0	0	0	0	0	0	0	0	0	0	0	0	0	0	0	0	0	0	0	0	0
mcmv-miR-m01-1	0	0	0	0	0	0	0	0	0	0	0	0	0	0	0	0	0	0	0	0	0	0	0	0	0	0	0	0	0	0	0	0	0	0	0	0	0	0	0	0	0	0	0	0	0	0	0	0	0
mcmv-miR-m01-2	0	0	0	0	0	0	0	0	0	0	0	0	0	0	0	0	0	0	0	0	0	0	0	0	0	0	0	0	0	0	0	0	0	0	0	0	0	0	0	0	0	0	0	0	0	0	0	0	0
mcmv-miR-m01-2*	0	0	0	0	0	0	0	0	0	0	0	0	0	0	0	0	0	0	0	0	0	0	0	0	0	0	0	0	0	0	0	0	0	0	0	0	0	0	0	0	0	0	0	0	0	0	0	0	0
mcmv-miR-m01-3	0	0	0	0	0	0	0	0	0	0	0	0	0	0	0	0	0	0	0	0	0	0	0	0	0	0	0	0	0	0	0	0	0	0	0	0	0	0	0	0	0	0	0	0	0	0	0	0	0
mcmv-miR-m01-3*	0	0	0	0	0	0	0	0	0	0	0	0	0	0	0	0	0	0	0	0	0	0	0	0	0	0	0	0	0	0	0	0	0	0	0	0	0	0	0	0	0	0	0	0	0	0	0	0	0
mcmv-miR-m01-4	0	0	0	0	0	0	0	0	0	0	0	0	0	0	0	0	0	0	0	0	0	0	0	0	0	0	0	0	0	0	0	0	0	0	0	0	0	0	0	0	0	0	0	0	0	0	0	0	0
mcmv-miR-m01-4*	0	0	0	0	0	0	0	0	0	0	0	0	0	0	0	0	0	0	0	0	0	0	0	0	0	0	0	0	0	0	0	0	0	0	0	0	0	0	0	0	0	0	0	0	0	0	0	0	0
mcmv-miR-m107-1-3p	0	0	0	0	0	0	0	0	0	0	0	0	0	0	0	0	0	0	0	0	0	0	0	0	0	0	0	0	0	0	0	0	0	0	0	0	0	0	0	0	0	0	0	0	0	0	0	0	0
mcmv-miR-m107-1-5p	0	0	0	0	0	0	0	0	0	0	0	0	0	0	0	0	0	0	0	0	0	0	0	0	0	0	0	0	0	0	0	0	0	0	0	0	0	0	0	0	0	0	0	0	0	0	0	0	0
mcmv-miR-m108-1	0	0	0	0	0	0	0	0	0	0	0	0	0	0	0	0	0	0	0	0	0	0	0	0	0	0	0	0	0	0	0	0	0	0	0	0	0	0	0	0	0	0	0	0	0	0	0	0	0
mcmv-miR-m108-1*	0	0	0	0	0	0	0	0	0	0	0	0	0	0	0	0	0	0	0	0	0	0	0	0	0	0	0	0	0	0	0	0	0	0	0	0	0	0	0	0	0	0	0	0	0	0	0	0	0
mcmv-miR-m108-2-5p.1	0	0	0	0	0	0	0	0	0	0	0	0	0	0	0	0	0	0	0	0	0	0	0	0	0	0	0	0	0	0	0	0	0	0	0	0	0	0	0	0	0	0	0	0	0	0	0	0	0
mcmv-miR-m108-2-5p.2	0	0	0	0	0	0	0	0	0	0	0	0	0	0	0	0	0	0	0	0	0	0	0	0	0	0	0	0	0	0	0	0	0	0	0	0	0	0	0	0	0	0	0	0	0	0	0	0	0
mcmv-miR-m21-1	0	0	0	0	0	0	0	0	0	0	0	0	0	0	0	0	0	0	0	0	0	0	0	0	0	0	0	0	0	0	0	0	0	0	0	0	0	0	0	0	0	0	0	0	0	0	0	0	0
mcmv-miR-m22-1	0	0	0	0	0	0	0	0	0	0	0	0	0	0	0	0	0	0	0	0	0	0	0	0	0	0	0	0	0	0	0	0	0	0	0	0	0	0	0	0	0	0	0	0	0	0	0	0	0
mcmv-miR-m59-1	0	0	0	0	0	0	0	0	0	0	0	0	0	0	0	0	0	0	0	0	0	0	0	0	0	0	0	0	0	0	0	0	0	0	0	0	0	0	0	0	0	0	0	0	0	0	0	0	0
mcmv-miR-m59-2	0	0	0	0	0	0	0	0	0	0	0	0	0	0	0	0	0	0	0	0	0	0	0	0	0	0	0	0	0	0	0	0	0	0	0	0	0	0	0	0	0	0	0	0	0	0	0	0	0
mcmv-miR-m88-1	0	0	0	0	0	0	0	0	0	0	0	0	0	0	0	0	0	0	0	0	0	0	0	0	0	0	0	0	0	0	0	0	0	0	0	0	0	0	0	0	0	0	0	0	0	0	0	0	0
mcv-miR-M1-3p	0	0	0	0	0	0	0	0	0	0	0	0	0	0	0	0	0	0	0	0	0	0	0	0	0	0	0	0	0	0	0	0	0	0	0	0	0	0	0	0	0	0	0	0	0	0	0	0	0
mcv-miR-M1-5p	0	0	0	0	0	0	0	0	0	0	0	0	0	0	0	0	0	0	0	0	0	0	0	0	0	0	0	0	0	0	0	0	0	0	0	0	0	0	0	0	0	0	0	0	0	0	0	0	0
mdv1-miR-M1	0	0	0	0	0	0	0	0	0	0	0	0	0	0	0	0	0	0	0	0	0	0	0	0	0	0	0	0	0	0	0	0	0	0	0	0	0	0	0	0	0	0	0	0	0	0	0	0	0
mdv1-miR-M1*	0	0	0	0	0	0	0	0	0	0	0	0	0	0	0	0	0	0	0	0	0	0	0	0	0	0	0	0	0	0	0	0	0	0	0	0	0	0	0	0	0	0	0	0	0	0	0	0	0
mdv1-miR-M10-3p	0	0	0	0	0	0	0	0	0	0	0	0	0	0	0	0	0	0	0	0	0	0	0	0	0	0	0	0	0	0	0	0	0	0	0	0	0	0	0	0	0	0	0	0	0	0	0	0	0
mdv1-miR-M10-5p	0	0	0	0	0	0	0	0	0	0	0	0	0	0	0	0	0	0	0	0	0	0	0	0	0	0	0	0	0	0	0	0	0	0	0	0	0	0	0	0	0	0	0	0	0	0	0	0	0
mdv1-miR-M11-3p	0	0	0	0	0	0	0	0	0	0	0	0	0	0	0	0	0	0	0	0	0	0	0	0	0	0	0	0	0	0	0	0	0	0	0	0	0	0	0	0	0	0	0	0	0	0	0	0	0
mdv1-miR-M11-5p	0	0	0	0	0	0	0	0	0	0	0	0	0	0	0	0	0	0	0	0	0	0	0	0	0	0	0	0	0	0	0	0	0	0	0	0	0	0	0	0	0	0	0	0	0	0	0	0	0
mdv1-miR-M12	0	0	0	0	0	0	0	0	0	0	0	0	0	0	0	0	0	0	0	0	0	0	0	0	0	0	0	0	0	0	0	0	0	0	0	0	0	0	0	0	0	0	0	0	0	0	0	0	0
mdv1-miR-M12*	0	0	0	0	0	0	0	0	0	0	0	0	0	0	0	0	0	0	0	0	0	0	0	0	0	0	0	0	0	0	0	0	0	0	0	0	0	0	0	0	0	0	0	0	0	0	0	0	0
mdv1-miR-M13	0	0	0	0	0	0	0	0	0	0	0	0	0	0	0	0	0	0	0	0	0	0	0	0	0	0	0	0	0	0	0	0	0	0	0	0	0	0	0	0	0	0	0	0	0	0	0	0	0
mdv1-miR-M2-3p	0	0	0	0	0	0	0	0	0	0	0	0	0	0	0	0	0	0	0	0	0	0	0	0	0	0	0	0	0	0	0	0	0	0	0	0	0	0	0	0	0	0	0	0	0	0	0	0	0
mdv1-miR-M2-5p	0	0	0	0	0	0	0	0	0	0	0	0	0	0	0	0	0	0	0	0	0	0	0	0	0	0	0	0	0	0	0	0	0	0	0	0	0	0	0	0	0	0	0	0	0	0	0	0	0
mdv1-miR-M3	0	0	0	0	0	0	0	0	0	0	0	0	0	0	0	0	0	0	0	0	0	0	0	0	0	0	0	0	0	0	0	0	0	0	0	0	0	0	0	0	0	0	0	0	0	0	0	0	0
mdv1-miR-M3*	0	0	0	0	0	0	0	0	0	0	0	0	0	0	0	0	0	0	0	0	0	0	0	0	0	0	0	0	0	0	0	0	0	0	0	0	0	0	0	0	0	0	0	0	0	0	0	0	0
mdv1-miR-M4	0	0	0	0	0	0	0	0	0	0	0	0	0	0	0	0	0	0	0	0	0	0	0	0	0	0	0	0	0	0	0	0	0	0	0	0	0	0	0	0	0	0	0	0	0	0	0	0	0
mdv1-miR-M4*	0	0	0	0	0	0	0	0	0	0	0	0	0	0	0	0	0	0	0	0	0	0	0	0	0	0	0	0	0	0	0	0	0	0	0	0	0	0	0	0	0	0	0	0	0	0	0	0	0
mdv1-miR-M5	0	0	0	0	0	0	0	0	0	0	0	0	0	0	0	0	0	0	0	0	0	0	0	0	0	0	0	0	0	0	0	0	0	0	0	0	0	0	0	0	0	0	0	0	0	0	0	0	0
mdv1-miR-M5*	0	0	0	0	0	0	0	0	0	0	0	0	0	0	0	0	0	0	0	0	0	0	0	0	0	0	0	0	0	0	0	0	0	0	0	0	0	0	0	0	0	0	0	0	0	0	0	0	0
mdv1-miR-M6-3p	0	0	0	0	0	0	0	0	0	0	0	0	0	0	0	0	0	0	0	0	0	0	0	0	0	0	0	0	0	0	0	0	0	0	0	0	0	0	0	0	0	0	0	0	0	0	0	0	0
mdv1-miR-M6-5p	0	0	0	0	0	0	0	0	0	0	0	0	0	0	0	0	0	0	0	0	0	0	0	0	0	0	0	0	0	0	0	0	0	0	0	0	0	0	0	0	0	0	0	0	0	0	0	0	0
mdv1-miR-M7	0	0	0	0	0	0	0	0	0	0	0	0	0	0	0	0	0	0	0	0	0	0	0	0	0	0	0	0	0	0	0	0	0	0	0	0	0	0	0	0	0	0	0	0	0	0	0	0	0
mdv1-miR-M7*	0	0	0	0	0	0	0	0	0	0	0	0	0	0	0	0	0	0	0	0	0	0	0	0	0	0	0	0	0	0	0	0	0	0	0	0	0	0	0	0	0	0	0	0	0	0	0	0	0
mdv1-miR-M8-3p	0	0	0	0	0	0	0	0	0	0	0	0	0	0	0	0	0	0	0	0	0	0	0	0	0	0	0	0	0	0	0	0	0	0	0	0	0	0	0	0	0	0	0	0	0	0	0	0	0
mdv1-miR-M8-5p	0	0	0	0	0	0	0	0	0	0	0	0	0	0	0	0	0	0	0	0	0	0	0	0	0	0	0	0	0	0	0	0	0	0	0	0	0	0	0	0	0	0	0	0	0	0	0	0	0
mdv1-miR-M9-5p	0	0	0	0	0	0	0	0	0	0	0	0	0	0	0	0	0	0	0	0	0	0	0	0	0	0	0	0	0	0	0	0	0	0	0	0	0	0	0	0	0	0	0	0	0	0	0	0	0
mdv2-miR-M14-3p	0	0	0	0	0	0	0	0	0	0	0	0	0	0	0	0	0	0	0	0	0	0	0	0	0	0	0	0	0	0	0	0	0	0	0	0	0	0	0	0	0	0	0	0	0	0	0	0	0
mdv2-miR-M14-5p	0	0	0	0	0	0	0	0	0	0	0	0	0	0	0	0	0	0	0	0	0	0	0	0	0	0	0	0	0	0	0	0	0	0	0	0	0	0	0	0	0	0	0	0	0	0	0	0	0
mdv2-miR-M15	0	0	0	0	0	0	0	0	0	0	0	0	0	0	0	0	0	0	0	0	0	0	0	0	0	0	0	0	0	0	0	0	0	0	0	0	0	0	0	0	0	0	0	0	0	0	0	0	0
mdv2-miR-M16	0	0	0	0	0	0	0	0	0	0	0	0	0	0	0	0	0	0	0	0	0	0	0	0	0	0	0	0	0	0	0	0	0	0	0	0	0	0	0	0	0	0	0	0	0	0	0	0	0
mdv2-miR-M16*	0	0	0	0	0	0	0	0	0	0	0	0	0	0	0	0	0	0	0	0	0	0	0	0	0	0	0	0	0	0	0	0	0	0	0	0	0	0	0	0	0	0	0	0	0	0	0	0	0
mdv2-miR-M17	0	0	0	0	0	0	0	0	0	0	0	0	0	0	0	0	0	0	0	0	0	0	0	0	0	0	0	0	0	0	0	0	0	0	0	0	0	0	0	0	0	0	0	0	0	0	0	0	0
mdv2-miR-M17*	0	0	0	0	0	0	0	0	0	0	0	0	0	0	0	0	0	0	0	0	0	0	0	0	0	0	0	0	0	0	0	0	0	0	0	0	0	0	0	0	0	0	0	0	0	0	0	0	0
mdv2-miR-M18-3p	0	0	0	0	0	0	0	0	0	0	0	0	0	0	0	0	0	0	0	0	0	0	0	0	0	0	0	0	0	0	0	0	0	0	0	0	0	0	0	0	0	0	0	0	0	0	0	0	0
mdv2-miR-M18-5p	0	0	0	0	0	0	0	0	0	0	0	0	0	0	0	0	0	0	0	0	0	0	0	0	0	0	0	0	0	0	0	0	0	0	0	0	0	0	0	0	0	0	0	0	0	0	0	0	0
mdv2-miR-M19-5p	0	0	0	0	0	0	0	0	0	0	0	0	0	0	0	0	0	0	0	0	0	0	0	0	0	0	0	0	0	0	0	0	0	0	0	0	0	0	0	0	0	0	0	0	0	0	0	0	0
mdv2-miR-M20	0	0	0	0	0	0	0	0	0	0	0	0	0	0	0	0	0	0	0	0	0	0	0	0	0	0	0	0	0	0	0	0	0	0	0	0	0	0	0	0	0	0	0	0	0	0	0	0	0
mdv2-miR-M20*	0	0	0	0	0	0	0	0	0	0	0	0	0	0	0	0	0	0	0	0	0	0	0	0	0	0	0	0	0	0	0	0	0	0	0	0	0	0	0	0	0	0	0	0	0	0	0	0	0
mdv2-miR-M21	0	0	0	0	0	0	0	0	0	0	0	0	0	0	0	0	0	0	0	0	0	0	0	0	0	0	0	0	0	0	0	0	0	0	0	0	0	0	0	0	0	0	0	0	0	0	0	0	0
mdv2-miR-M22	0	0	0	0	0	0	0	0	0	0	0	0	0	0	0	0	0	0	0	0	0	0	0	0	0	0	0	0	0	0	0	0	0	0	0	0	0	0	0	0	0	0	0	0	0	0	0	0	0
mdv2-miR-M22*	0	0	0	0	0	0	0	0	0	0	0	0	0	0	0	0	0	0	0	0	0	0	0	0	0	0	0	0	0	0	0	0	0	0	0	0	0	0	0	0	0	0	0	0	0	0	0	0	0
mdv2-miR-M23	0	0	0	0	0	0	0	0	0	0	0	0	0	0	0	0	0	0	0	0	0	0	0	0	0	0	0	0	0	0	0	0	0	0	0	0	0	0	0	0	0	0	0	0	0	0	0	0	0
mdv2-miR-M23*	0	0	0	0	0	0	0	0	0	0	0	0	0	0	0	0	0	0	0	0	0	0	0	0	0	0	0	0	0	0	0	0	0	0	0	0	0	0	0	0	0	0	0	0	0	0	0	0	0
mdv2-miR-M24	0	0	0	0	0	0	0	0	0	0	0	0	0	0	0	0	0	0	0	0	0	0	0	0	0	0	0	0	0	0	0	0	0	0	0	0	0	0	0	0	0	0	0	0	0	0	0	0	0
mdv2-miR-M24*	0	0	0	0	0	0	0	0	0	0	0	0	0	0	0	0	0	0	0	0	0	0	0	0	0	0	0	0	0	0	0	0	0	0	0	0	0	0	0	0	0	0	0	0	0	0	0	0	0
mdv2-miR-M25-3p	0	0	0	0	0	0	0	0	0	0	0	0	0	0	0	0	0	0	0	0	0	0	0	0	0	0	0	0	0	0	0	0	0	0	0	0	0	0	0	0	0	0	0	0	0	0	0	0	0
mdv2-miR-M25-5p	0	0	0	0	0	0	0	0	0	0	0	0	0	0	0	0	0	0	0	0	0	0	0	0	0	0	0	0	0	0	0	0	0	0	0	0	0	0	0	0	0	0	0	0	0	0	0	0	0
mdv2-miR-M26	0	0	0	0	0	0	0	0	0	0	0	0	0	0	0	0	0	0	0	0	0	0	0	0	0	0	0	0	0	0	0	0	0	0	0	0	0	0	0	0	0	0	0	0	0	0	0	0	0
mdv2-miR-M26*	0	0	0	0	0	0	0	0	0	0	0	0	0	0	0	0	0	0	0	0	0	0	0	0	0	0	0	0	0	0	0	0	0	0	0	0	0	0	0	0	0	0	0	0	0	0	0	0	0
mdv2-miR-M27-3p	0	0	0	0	0	0	0	0	0	0	0	0	0	0	0	0	0	0	0	0	0	0	0	0	0	0	0	0	0	0	0	0	0	0	0	0	0	0	0	0	0	0	0	0	0	0	0	0	0
mdv2-miR-M27-5p	0	0	0	0	0	0	0	0	0	0	0	0	0	0	0	0	0	0	0	0	0	0	0	0	0	0	0	0	0	0	0	0	0	0	0	0	0	0	0	0	0	0	0	0	0	0	0	0	0
mdv2-miR-M28	0	0	0	0	0	0	0	0	0	0	0	0	0	0	0	0	0	0	0	0	0	0	0	0	0	0	0	0	0	0	0	0	0	0	0	0	0	0	0	0	0	0	0	0	0	0	0	0	0
mdv2-miR-M28*	0	0	0	0	0	0	0	0	0	0	0	0	0	0	0	0	0	0	0	0	0	0	0	0	0	0	0	0	0	0	0	0	0	0	0	0	0	0	0	0	0	0	0	0	0	0	0	0	0
mdv2-miR-M29-3p	0	0	0	0	0	0	0	0	0	0	0	0	0	0	0	0	0	0	0	0	0	0	0	0	0	0	0	0	0	0	0	0	0	0	0	0	0	0	0	0	0	0	0	0	0	0	0	0	0
mdv2-miR-M29-5p	0	0	0	0	0	0	0	0	0	0	0	0	0	0	0	0	0	0	0	0	0	0	0	0	0	0	0	0	0	0	0	0	0	0	0	0	0	0	0	0	0	0	0	0	0	0	0	0	0
mdv2-miR-M30	0	0	0	0	0	0	0	0	0	0	0	0	0	0	0	0	0	0	0	0	0	0	0	0	0	0	0	0	0	0	0	0	0	0	0	0	0	0	0	0	0	0	0	0	0	0	0	0	0
mdv2-miR-M30*	0	0	0	0	0	0	0	0	0	0	0	0	0	0	0	0	0	0	0	0	0	0	0	0	0	0	0	0	0	0	0	0	0	0	0	0	0	0	0	0	0	0	0	0	0	0	0	0	0
mdv2-miR-M32	0	0	0	0	0	0	0	0	0	0	0	0	0	0	0	0	0	0	0	0	0	0	0	0	0	0	0	0	0	0	0	0	0	0	0	0	0	0	0	0	0	0	0	0	0	0	0	0	0
mdv2-miR-M32*	0	0	0	0	0	0	0	0	0	0	0	0	0	0	0	0	0	0	0	0	0	0	0	0	0	0	0	0	0	0	0	0	0	0	0	0	0	0	0	0	0	0	0	0	0	0	0	0	0
mghv-miR-M1-1	0	0	0	0	0	0	0	0	0	0	0	0	0	0	0	0	0	0	0	0	0	0	0	0	0	0	0	0	0	0	0	0	0	0	0	0	0	0	0	0	0	0	0	0	0	0	0	0	0
mghv-miR-M1-10	0	0	0	0	0	0	0	0	0	0	0	0	0	0	0	0	0	0	0	0	0	0	0	0	0	0	0	0	0	0	0	0	0	0	0	0	0	0	0	0	0	0	0	0	0	0	0	0	0
mghv-miR-M1-10*	0	0	0	0	0	0	0	0	0	0	0	0	0	0	0	0	0	0	0	0	0	0	0	0	0	0	0	0	0	0	0	0	0	0	0	0	0	0	0	0	0	0	0	0	0	0	0	0	0
mghv-miR-M1-11-3p	0	0	0	0	0	0	0	0	0	0	0	0	0	0	0	0	0	0	0	0	0	0	0	0	0	0	0	0	0	0	0	0	0	0	0	0	0	0	0	0	0	0	0	0	0	0	0	0	0
mghv-miR-M1-11-5p	0	0	0	0	0	0	0	0	0	0	0	0	0	0	0	0	0	0	0	0	0	0	0	0	0	0	0	0	0	0	0	0	0	0	0	0	0	0	0	0	0	0	0	0	0	0	0	0	0
mghv-miR-M1-12	0	0	0	0	0	0	0	0	0	0	0	0	0	0	0	0	0	0	0	0	0	0	0	0	0	0	0	0	0	0	0	0	0	0	0	0	0	0	0	0	0	0	0	0	0	0	0	0	0
mghv-miR-M1-12*	0	0	0	0	0	0	0	0	0	0	0	0	0	0	0	0	0	0	0	0	0	0	0	0	0	0	0	0	0	0	0	0	0	0	0	0	0	0	0	0	0	0	0	0	0	0	0	0	0
mghv-miR-M1-13	0	0	0	0	0	0	0	0	0	0	0	0	0	0	0	0	0	0	0	0	0	0	0	0	0	0	0	0	0	0	0	0	0	0	0	0	0	0	0	0	0	0	0	0	0	0	0	0	0
mghv-miR-M1-13*	0	0	0	0	0	0	0	0	0	0	0	0	0	0	0	0	0	0	0	0	0	0	0	0	0	0	0	0	0	0	0	0	0	0	0	0	0	0	0	0	0	0	0	0	0	0	0	0	0
mghv-miR-M1-14	0	0	0	0	0	0	0	0	0	0	0	0	0	0	0	0	0	0	0	0	0	0	0	0	0	0	0	0	0	0	0	0	0	0	0	0	0	0	0	0	0	0	0	0	0	0	0	0	0
mghv-miR-M1-14*	0	0	0	0	0	0	0	0	0	0	0	0	0	0	0	0	0	0	0	0	0	0	0	0	0	0	0	0	0	0	0	0	0	0	0	0	0	0	0	0	0	0	0	0	0	0	0	0	0
mghv-miR-M1-15	0	0	0	0	0	0	0	0	0	0	0	0	0	0	0	0	0	0	0	0	0	0	0	0	0	0	0	0	0	0	0	0	0	0	0	0	0	0	0	0	0	0	0	0	0	0	0	0	0
mghv-miR-M1-3	0	0	0	0	0	0	0	0	0	0	0	0	0	0	0	0	0	0	0	0	0	0	0	0	0	0	0	0	0	0	0	0	0	0	0	0	0	0	0	0	0	0	0	0	0	0	0	0	0
mghv-miR-M1-4	0	0	0	0	0	0	0	0	0	0	0	0	0	0	0	0	0	0	0	0	0	0	0	0	0	0	0	0	0	0	0	0	0	0	0	0	0	0	0	0	0	0	0	0	0	0	0	0	0
mghv-miR-M1-5	0	0	0	0	0	0	0	0	0	0	0	0	0	0	0	0	0	0	0	0	0	0	0	0	0	0	0	0	0	0	0	0	0	0	0	0	0	0	0	0	0	0	0	0	0	0	0	0	0
mghv-miR-M1-6	0	0	0	0	0	0	0	0	0	0	0	0	0	0	0	0	0	0	0	0	0	0	0	0	0	0	0	0	0	0	0	0	0	0	0	0	0	0	0	0	0	0	0	0	0	0	0	0	0
mghv-miR-M1-6*	0	0	0	0	0	0	0	0	0	0	0	0	0	0	0	0	0	0	0	0	0	0	0	0	0	0	0	0	0	0	0	0	0	0	0	0	0	0	0	0	0	0	0	0	0	0	0	0	0
mghv-miR-M1-7-3p	0	0	0	0	0	0	0	0	0	0	0	0	0	0	0	0	0	0	0	0	0	0	0	0	0	0	0	0	0	0	0	0	0	0	0	0	0	0	0	0	0	0	0	0	0	0	0	0	0
mghv-miR-M1-7-5p	0	0	0	0	0	0	0	0	0	0	0	0	0	0	0	0	0	0	0	0	0	0	0	0	0	0	0	0	0	0	0	0	0	0	0	0	0	0	0	0	0	0	0	0	0	0	0	0	0
mghv-miR-M1-9	0	0	0	0	0	0	0	0	0	0	0	0	0	0	0	0	0	0	0	0	0	0	0	0	0	0	0	0	0	0	0	0	0	0	0	0	0	0	0	0	0	0	0	0	0	0	0	0	0
mghv-mir-M1-1*	0	0	0	0	0	0	0	0	0	0	0	0	0	0	0	0	0	0	0	0	0	0	0	0	0	0	0	0	0	0	0	0	0	0	0	0	0	0	0	0	0	0	0	0	0	0	0	0	0
mghv-mir-M1-3*	0	0	0	0	0	0	0	0	0	0	0	0	0	0	0	0	0	0	0	0	0	0	0	0	0	0	0	0	0	0	0	0	0	0	0	0	0	0	0	0	0	0	0	0	0	0	0	0	0
mghv-mir-M1-4*	0	0	0	0	0	0	0	0	0	0	0	0	0	0	0	0	0	0	0	0	0	0	0	0	0	0	0	0	0	0	0	0	0	0	0	0	0	0	0	0	0	0	0	0	0	0	0	0	0
mghv-mir-M1-5*	0	0	0	0	0	0	0	0	0	0	0	0	0	0	0	0	0	0	0	0	0	0	0	0	0	0	0	0	0	0	0	0	0	0	0	0	0	0	0	0	0	0	0	0	0	0	0	0	0
mghv-mir-M1-8*	0	0	0	0	0	0	0	0	0	0	0	0	0	0	0	0	0	0	0	0	0	0	0	0	0	0	0	0	0	0	0	0	0	0	0	0	0	0	0	0	0	0	0	0	0	0	0	0	0
rlcv-miR-rL1-1	0	0	0	0	0	0	0	0	0	0	0	0	0	0	0	0	0	0	0	0	0	0	0	0	0	0	0	0	0	0	0	0	0	0	0	0	0	0	0	0	0	0	0	0	0	0	0	0	0
rlcv-miR-rL1-10	0	0	0	0	0	0	0	0	0	0	0	0	0	0	0	0	0	0	0	0	0	0	0	0	0	0	0	0	0	0	0	0	0	0	0	0	0	0	0	0	0	0	0	0	0	0	0	0	0
rlcv-miR-rL1-11	0	0	0	0	0	0	0	0	0	0	0	0	0	0	0	0	0	0	0	0	0	0	0	0	0	0	0	0	0	0	0	0	0	0	0	0	0	0	0	0	0	0	0	0	0	0	0	0	0
rlcv-miR-rL1-12-3p	0	0	0	0	0	0	0	0	0	0	0	0	0	0	0	0	0	0	0	0	0	0	0	0	0	0	0	0	0	0	0	0	0	0	0	0	0	0	0	0	0	0	0	0	0	0	0	0	0
rlcv-miR-rL1-12-5p	0	0	0	0	0	0	0	0	0	0	0	0	0	0	0	0	0	0	0	0	0	0	0	0	0	0	0	0	0	0	0	0	0	0	0	0	0	0	0	0	0	0	0	0	0	0	0	0	0
rlcv-miR-rL1-13	0	0	0	0	0	0	0	0	0	0	0	0	0	0	0	0	0	0	0	0	0	0	0	0	0	0	0	0	0	0	0	0	0	0	0	0	0	0	0	0	0	0	0	0	0	0	0	0	0
rlcv-miR-rL1-14-3p	0	0	0	0	0	0	0	0	0	0	0	0	0	0	0	0	0	0	0	0	0	0	0	0	0	0	0	0	0	0	0	0	0	0	0	0	0	0	0	0	0	0	0	0	0	0	0	0	0
rlcv-miR-rL1-15	0	0	0	0	0	0	0	0	0	0	0	0	0	0	0	0	0	0	0	0	0	0	0	0	0	0	0	0	0	0	0	0	0	0	0	0	0	0	0	0	0	0	0	0	0	0	0	0	0
rlcv-miR-rL1-16-3p	0	0	0	0	0	0	0	0	0	0	0	0	0	0	0	0	0	0	0	0	0	0	0	0	0	0	0	0	0	0	0	0	0	0	0	0	0	0	0	0	0	0	0	0	0	0	0	0	0
rlcv-miR-rL1-17	0	0	0	0	0	0	0	0	0	0	0	0	0	0	0	0	0	0	0	0	0	0	0	0	0	0	0	0	0	0	0	0	0	0	0	0	0	0	0	0	0	0	0	0	0	0	0	0	0
rlcv-miR-rL1-18	0	0	0	0	0	0	0	0	0	0	0	0	0	0	0	0	0	0	0	0	0	0	0	0	0	0	0	0	0	0	0	0	0	0	0	0	0	0	0	0	0	0	0	0	0	0	0	0	0
rlcv-miR-rL1-2	0	0	0	0	0	0	0	0	0	0	0	0	0	0	0	0	0	0	0	0	0	0	0	0	0	0	0	0	0	0	0	0	0	0	0	0	0	0	0	0	0	0	0	0	0	0	0	0	0
rlcv-miR-rL1-20-3p	0	0	0	0	0	0	0	0	0	0	0	0	0	0	0	0	0	0	0	0	0	0	0	0	0	0	0	0	0	0	0	0	0	0	0	0	0	0	0	0	0	0	0	0	0	0	0	0	0
rlcv-miR-rL1-20-5p	0	0	0	0	0	0	0	0	0	0	0	0	0	0	0	0	0	0	0	0	0	0	0	0	0	0	0	0	0	0	0	0	0	0	0	0	0	0	0	0	0	0	0	0	0	0	0	0	0
rlcv-miR-rL1-21	0	0	0	0	0	0	0	0	0	0	0	0	0	0	0	0	0	0	0	0	0	0	0	0	0	0	0	0	0	0	0	0	0	0	0	0	0	0	0	0	0	0	0	0	0	0	0	0	0
rlcv-miR-rL1-22	0	0	0	0	0	0	0	0	0	0	0	0	0	0	0	0	0	0	0	0	0	0	0	0	0	0	0	0	0	0	0	0	0	0	0	0	0	0	0	0	0	0	0	0	0	0	0	0	0
rlcv-miR-rL1-23-3p	0	0	0	0	0	0	0	0	0	0	0	0	0	0	0	0	0	0	0	0	0	0	0	0	0	0	0	0	0	0	0	0	0	0	0	0	0	0	0	0	0	0	0	0	0	0	0	0	0
rlcv-miR-rL1-23-5p	0	0	0	0	0	0	0	0	0	0	0	0	0	0	0	0	0	0	0	0	0	0	0	0	0	0	0	0	0	0	0	0	0	0	0	0	0	0	0	0	0	0	0	0	0	0	0	0	0
rlcv-miR-rL1-24-3p	0	0	0	0	0	0	0	0	0	0	0	0	0	0	0	0	0	0	0	0	0	0	0	0	0	0	0	0	0	0	0	0	0	0	0	0	0	0	0	0	0	0	0	0	0	0	0	0	0
rlcv-miR-rL1-24-5p	0	0	0	0	0	0	0	0	0	0	0	0	0	0	0	0	0	0	0	0	0	0	0	0	0	0	0	0	0	0	0	0	0	0	0	0	0	0	0	0	0	0	0	0	0	0	0	0	0
rlcv-miR-rL1-25	0	0	0	0	0	0	0	0	0	0	0	0	0	0	0	0	0	0	0	0	0	0	0	0	0	0	0	0	0	0	0	0	0	0	0	0	0	0	0	0	0	0	0	0	0	0	0	0	0
rlcv-miR-rL1-26	0	0	0	0	0	0	0	0	0	0	0	0	0	0	0	0	0	0	0	0	0	0	0	0	0	0	0	0	0	0	0	0	0	0	0	0	0	0	0	0	0	0	0	0	0	0	0	0	0
rlcv-miR-rL1-27	0	0	0	0	0	0	0	0	0	0	0	0	0	0	0	0	0	0	0	0	0	0	0	0	0	0	0	0	0	0	0	0	0	0	0	0	0	0	0	0	0	0	0	0	0	0	0	0	0
rlcv-miR-rL1-3	0	0	0	0	0	0	0	0	0	0	0	0	0	0	0	0	0	0	0	0	0	0	0	0	0	0	0	0	0	0	0	0	0	0	0	0	0	0	0	0	0	0	0	0	0	0	0	0	0
rlcv-miR-rL1-30	0	0	0	0	0	0	0	0	0	0	0	0	0	0	0	0	0	0	0	0	0	0	0	0	0	0	0	0	0	0	0	0	0	0	0	0	0	0	0	0	0	0	0	0	0	0	0	0	0
rlcv-miR-rL1-31-3p	0	0	0	0	0	0	0	0	0	0	0	0	0	0	0	0	0	0	0	0	0	0	0	0	0	0	0	0	0	0	0	0	0	0	0	0	0	0	0	0	0	0	0	0	0	0	0	0	0
rlcv-miR-rL1-31-5p	0	0	0	0	0	0	0	0	0	0	0	0	0	0	0	0	0	0	0	0	0	0	0	0	0	0	0	0	0	0	0	0	0	0	0	0	0	0	0	0	0	0	0	0	0	0	0	0	0
rlcv-miR-rL1-32-3p	0	0	0	0	0	0	0	0	0	0	0	0	0	0	0	0	0	0	0	0	0	0	0	0	0	0	0	0	0	0	0	0	0	0	0	0	0	0	0	0	0	0	0	0	0	0	0	0	0
rlcv-miR-rL1-32-5p	0	0	0	0	0	0	0	0	0	0	0	0	0	0	0	0	0	0	0	0	0	0	0	0	0	0	0	0	0	0	0	0	0	0	0	0	0	0	0	0	0	0	0	0	0	0	0	0	0
rlcv-miR-rL1-33	0	0	0	0	0	0	0	0	0	0	0	0	0	0	0	0	0	0	0	0	0	0	0	0	0	0	0	0	0	0	0	0	0	0	0	0	0	0	0	0	0	0	0	0	0	0	0	0	0
rlcv-miR-rL1-34-3p	0	0	0	0	0	0	0	0	0	0	0	0	0	0	0	0	0	0	0	0	0	0	0	0	0	0	0	0	0	0	0	0	0	0	0	0	0	0	0	0	0	0	0	0	0	0	0	0	0
rlcv-miR-rL1-34-5p	0	0	0	0	0	0	0	0	0	0	0	0	0	0	0	0	0	0	0	0	0	0	0	0	0	0	0	0	0	0	0	0	0	0	0	0	0	0	0	0	0	0	0	0	0	0	0	0	0
rlcv-miR-rL1-35-3p	0	0	0	0	0	0	0	0	0	0	0	0	0	0	0	0	0	0	0	0	0	0	0	0	0	0	0	0	0	0	0	0	0	0	0	0	0	0	0	0	0	0	0	0	0	0	0	0	0
rlcv-miR-rL1-35-5p	0	0	0	0	0	0	0	0	0	0	0	0	0	0	0	0	0	0	0	0	0	0	0	0	0	0	0	0	0	0	0	0	0	0	0	0	0	0	0	0	0	0	0	0	0	0	0	0	0
rlcv-miR-rL1-4-3p	0	0	0	0	0	0	0	0	0	0	0	0	0	0	0	0	0	0	0	0	0	0	0	0	0	0	0	0	0	0	0	0	0	0	0	0	0	0	0	0	0	0	0	0	0	0	0	0	0
rlcv-miR-rL1-4-5p	0	0	0	0	0	0	0	0	0	0	0	0	0	0	0	0	0	0	0	0	0	0	0	0	0	0	0	0	0	0	0	0	0	0	0	0	0	0	0	0	0	0	0	0	0	0	0	0	0
rlcv-miR-rL1-5-3p	0	0	0	0	0	0	0	0	0	0	0	0	0	0	0	0	0	0	0	0	0	0	0	0	0	0	0	0	0	0	0	0	0	0	0	0	0	0	0	0	0	0	0	0	0	0	0	0	0
rlcv-miR-rL1-5-5p	0	0	0	0	0	0	0	0	0	0	0	0	0	0	0	0	0	0	0	0	0	0	0	0	0	0	0	0	0	0	0	0	0	0	0	0	0	0	0	0	0	0	0	0	0	0	0	0	0
rlcv-miR-rL1-6	0	0	0	0	0	0	0	0	0	0	0	0	0	0	0	0	0	0	0	0	0	0	0	0	0	0	0	0	0	0	0	0	0	0	0	0	0	0	0	0	0	0	0	0	0	0	0	0	0
rlcv-miR-rL1-7	0	0	0	0	0	0	0	0	0	0	0	0	0	0	0	0	0	0	0	0	0	0	0	0	0	0	0	0	0	0	0	0	0	0	0	0	0	0	0	0	0	0	0	0	0	0	0	0	0
rlcv-miR-rL1-8	0	0	0	0	0	0	0	0	0	0	0	0	0	0	0	0	0	0	0	0	0	0	0	0	0	0	0	0	0	0	0	0	0	0	0	0	0	0	0	0	0	0	0	0	0	0	0	0	0
rlcv-miR-rL1-9	0	0	0	0	0	0	0	0	0	0	0	0	0	0	0	0	0	0	0	0	0	0	0	0	0	0	0	0	0	0	0	0	0	0	0	0	0	0	0	0	0	0	0	0	0	0	0	0	0
rrv-miR-rR1-1	0	0	0	0	0	0	0	0	0	0	0	0	0	0	0	0	0	0	0	0	0	0	0	0	0	0	0	0	0	0	0	0	0	0	0	0	0	0	0	0	0	0	0	0	0	0	0	0	0
rrv-miR-rR1-1*	0	0	0	0	0	0	0	0	0	0	0	0	0	0	0	0	0	0	0	0	0	0	0	0	0	0	0	0	0	0	0	0	0	0	0	0	0	0	0	0	0	0	0	0	0	0	0	0	0
rrv-miR-rR1-2	0	0	0	0	0	0	0	0	0	0	0	0	0	0	0	0	0	0	0	0	0	0	0	0	0	0	0	0	0	0	0	0	0	0	0	0	0	0	0	0	0	0	0	0	0	0	0	0	0
rrv-miR-rR1-3	0	0	0	0	0	0	0	0	0	0	0	0	0	0	0	0	0	0	0	0	0	0	0	0	0	0	0	0	0	0	0	0	0	0	0	0	0	0	0	0	0	0	0	0	0	0	0	0	0
rrv-miR-rR1-4	0	0	0	0	0	0	0	0	0	0	0	0	0	0	0	0	0	0	0	0	0	0	0	0	0	0	0	0	0	0	0	0	0	0	0	0	0	0	0	0	0	0	0	0	0	0	0	0	0
rrv-miR-rR1-4*	0	0	0	0	0	0	0	0	0	0	0	0	0	0	0	0	0	0	0	0	0	0	0	0	0	0	0	0	0	0	0	0	0	0	0	0	0	0	0	0	0	0	0	0	0	0	0	0	0
rrv-miR-rR1-5	0	0	0	0	0	0	0	0	0	0	0	0	0	0	0	0	0	0	0	0	0	0	0	0	0	0	0	0	0	0	0	0	0	0	0	0	0	0	0	0	0	0	0	0	0	0	0	0	0
rrv-miR-rR1-6*	0	0	0	0	0	0	0	0	0	0	0	0	0	0	0	0	0	0	0	0	0	0	0	0	0	0	0	0	0	0	0	0	0	0	0	0	0	0	0	0	0	0	0	0	0	0	0	0	0
rrv-miR-rR1-7-3p	0	0	0	0	0	0	0	0	0	0	0	0	0	0	0	0	0	0	0	0	0	0	0	0	0	0	0	0	0	0	0	0	0	0	0	0	0	0	0	0	0	0	0	0	0	0	0	0	0
rrv-miR-rR1-7-5p	0	0	0	0	0	0	0	0	0	0	0	0	0	0	0	0	0	0	0	0	0	0	0	0	0	0	0	0	0	0	0	0	0	0	0	0	0	0	0	0	0	0	0	0	0	0	0	0	0
sv40-miR-S1-3p	0	0	0	0	0	0	0	0	0	0	0	0	0	0	0	0	0	0	0	0	0	0	0	0	0	0	0	0	0	0	0	0	0	0	0	0	0	0	0	0	0	0	0	0	0	0	0	0	0
sv40-miR-S1-5p	0	0	0	0	0	0	0	0	0	0	0	0	0	0	0	0	0	0	0	0	0	0	0	0	0	0	0	0	0	0	0	0	0	0	0	0	0	0	0	0	0	0	0	0	0	0	0	0	0
[truncated: 30 more columns]

## Sheet: Table E
Table E: Spearman rank correlation coefficients between samples based on miRNA read counts
including miRNA which were detected with ≥2 reads in ≥25% of samples (160 mature miRNA)
sample	UF_A1	UF_A10	UF_A11	UF_A12	UF_A13	UF_A14	UF_A15	UF_A16	UF_A17	UF_A18	UF_A19	UF_A2	UF_A20	UF_A3	UF_A4	UF_A5	UF_A6	UF_A7	UF_A8	UF_A9	UF_B1	UF_B10	UF_B11	UF_B12	UF_B13	UF_B14	UF_B15	UF_B16	UF_B17	UF_B19	UF_B2	UF_B20	UF_B3	UF_B4	UF_B5	UF_B6	UF_B7	UF_B8	UF_B9	cells_A1	cells_A10	cells_A11	cells_A12	cells_A13	cells_A14	cells_A15	cells_A16	cells_A17	cells_A18
UF_A1	1	0.564676	0.381507	0.595607	0.606051	0.53765	0.592065	0.431058	0.555413	0.727853	0.556567	0.578559	0.440311	0.690482	0.613784	0.619389	0.673194	0.521103	0.635319	0.652699	0.774764	0.572503	0.37463	0.474531	0.518057	0.496852	0.496438	0.421063	0.503319	0.572517	0.504007	0.421577	0.67003	0.542304	0.637112	0.66804	0.506148	0.646956	0.567389	0.802507	0.566801	0.215824	0.581866	0.663358	0.617812	0.542017	0.312194	0.456116	0.664654
UF_A10	0.564676	1	0.368076	0.545682	0.582012	0.528571	0.571338	0.409527	0.476765	0.52229	0.547875	0.503785	0.476308	0.664849	0.547565	0.598446	0.48796	0.546896	0.63053	0.5805	0.590014	0.780834	0.368028	0.446182	0.531402	0.439539	0.530387	0.357539	0.498184	0.538296	0.44896	0.447161	0.582131	0.548137	0.560567	0.498178	0.503755	0.614607	0.578169	0.593143	0.669781	0.224489	0.544047	0.552901	0.514528	0.478695	0.319724	0.415138	0.493916
UF_A11	0.381507	0.368076	1	0.446818	0.490581	0.379604	0.45942	0.621931	0.459954	0.357778	0.574225	0.409376	0.444331	0.440489	0.372893	0.322904	0.341405	0.457353	0.320701	0.391495	0.352223	0.391999	0.83438	0.443631	0.452154	0.306761	0.416838	0.637052	0.454744	0.476077	0.40352	0.494951	0.465556	0.416023	0.439835	0.324144	0.378488	0.341613	0.412228	0.411615	0.354382	0.780675	0.449627	0.454539	0.384983	0.418959	0.686735	0.541861	0.383572
UF_A12	0.595607	0.545682	0.446818	1	0.667589	0.463227	0.584039	0.569471	0.495862	0.600264	0.585937	0.617838	0.528471	0.517259	0.599547	0.595909	0.562874	0.619107	0.5744	0.66903	0.5543	0.535273	0.444712	0.736298	0.563289	0.48519	0.509325	0.464258	0.415488	0.543962	0.541675	0.454955	0.55951	0.570349	0.651297	0.540863	0.605565	0.594132	0.62312	0.549188	0.590814	0.369071	0.759882	0.661415	0.580108	0.611213	0.438955	0.399545	0.608303
UF_A13	0.606051	0.582012	0.490581	0.667589	1	0.586615	0.62698	0.623769	0.597175	0.601793	0.674843	0.565206	0.505632	0.598033	0.590686	0.663103	0.638848	0.614654	0.611261	0.634527	0.55519	0.587687	0.493086	0.561895	0.795806	0.507416	0.573795	0.515694	0.530686	0.640721	0.529229	0.511877	0.63096	0.61421	0.688884	0.579157	0.573531	0.609032	0.532931	0.563979	0.639769	0.35393	0.681325	0.729409	0.594793	0.598266	0.506969	0.49729	0.636715
UF_A14	0.53765	0.528571	0.379604	0.463227	0.586615	1	0.578316	0.46052	0.49304	0.548084	0.550423	0.477282	0.456003	0.578218	0.566666	0.579343	0.628477	0.526055	0.615717	0.590348	0.580399	0.570284	0.350165	0.484494	0.506069	0.632336	0.524005	0.433277	0.519318	0.541183	0.461804	0.473453	0.534517	0.576595	0.55208	0.602796	0.421674	0.636063	0.486799	0.577773	0.560531	0.305887	0.58203	0.570216	0.767827	0.522812	0.396143	0.424953	0.519789
UF_A15	0.592065	0.571338	0.45942	0.584039	0.62698	0.578316	1	0.591445	0.496433	0.605964	0.64998	0.559457	0.433011	0.590959	0.547495	0.609842	0.576953	0.561855	0.595872	0.645857	0.568068	0.590006	0.40706	0.578265	0.560904	0.463852	0.796854	0.560928	0.520442	0.578635	0.461333	0.497526	0.537899	0.585132	0.638093	0.591815	0.492635	0.607865	0.576344	0.539306	0.565875	0.287404	0.616762	0.618691	0.586046	0.701432	0.409137	0.500726	0.575557
UF_A16	0.431058	0.409527	0.621931	0.569471	0.623769	0.46052	0.591445	1	0.486096	0.625652	0.702714	0.531666	0.610762	0.493206	0.399874	0.483007	0.503884	0.606228	0.433392	0.568919	0.442476	0.451023	0.620549	0.57683	0.615923	0.445024	0.524858	0.797817	0.52164	0.660257	0.556518	0.596185	0.475593	0.496998	0.591701	0.471218	0.549837	0.491167	0.50329	0.470577	0.499387	0.579739	0.590835	0.655984	0.499874	0.561014	0.745592	0.61956	0.595245
UF_A17	0.555413	0.476765	0.459954	0.495862	0.597175	0.49304	0.496433	0.486096	1	0.587917	0.546583	0.466523	0.495019	0.581067	0.535104	0.526262	0.52091	0.488732	0.55405	0.550174	0.504144	0.550223	0.433807	0.489101	0.565482	0.472792	0.512127	0.474198	0.739999	0.541151	0.450393	0.468142	0.614913	0.495234	0.622556	0.543324	0.506878	0.597178	0.543773	0.576385	0.491182	0.297342	0.541168	0.593961	0.59713	0.567939	0.42458	0.570615	0.629754
UF_A18	0.727853	0.52229	0.357778	0.600264	0.601793	0.548084	0.605964	0.625652	0.587917	1	0.627885	0.523519	0.533744	0.596424	0.601741	0.590437	0.621517	0.548651	0.618665	0.619201	0.654403	0.53456	0.384847	0.563452	0.576114	0.489168	0.542956	0.514317	0.516409	0.578516	0.479357	0.509828	0.583597	0.617194	0.651786	0.588048	0.520232	0.660541	0.55843	0.692919	0.643152	0.238048	0.633472	0.697524	0.575952	0.629561	0.404125	0.534272	0.762757
UF_A19	0.556567	0.547875	0.574225	0.585937	0.674843	0.550423	0.64998	0.702714	0.546583	0.627885	1	0.573669	0.565025	0.574989	0.539386	0.520285	0.501832	0.643735	0.522324	0.63568	0.517805	0.562647	0.587651	0.626833	0.603475	0.498742	0.544097	0.621736	0.543318	0.737231	0.580768	0.55132	0.554751	0.639277	0.597963	0.476549	0.552802	0.595706	0.549498	0.530073	0.608655	0.452638	0.639893	0.6883	0.565433	0.583951	0.572965	0.577717	0.597234
UF_A2	0.578559	0.503785	0.409376	0.617838	0.565206	0.477282	0.559457	0.531666	0.466523	0.523519	0.573669	1	0.473022	0.518345	0.580729	0.55678	0.504342	0.519089	0.556866	0.653316	0.498881	0.518311	0.405931	0.609743	0.413133	0.525333	0.483121	0.465403	0.396615	0.593893	0.812927	0.464954	0.554497	0.531493	0.647262	0.515371	0.4975	0.576702	0.552377	0.547235	0.586997	0.357224	0.572262	0.565614	0.508329	0.585043	0.426425	0.488654	0.55368
UF_A20	0.440311	0.476308	0.444331	0.528471	0.505632	0.456003	0.433011	0.610762	0.495019	0.533744	0.565025	0.473022	1	0.464502	0.4428	0.425098	0.457649	0.535446	0.469844	0.558841	0.467175	0.486316	0.514609	0.536312	0.53315	0.469779	0.406285	0.524769	0.446576	0.575512	0.464384	0.765263	0.420436	0.444428	0.501701	0.399267	0.587586	0.499225	0.528035	0.485073	0.499261	0.386378	0.56109	0.595432	0.54553	0.447886	0.589522	0.609434	0.532196
UF_A3	0.690482	0.664849	0.440489	0.517259	0.598033	0.578218	0.590959	0.493206	0.581067	0.596424	0.574989	0.518345	0.464502	1	0.590808	0.569726	0.615131	0.55052	0.640688	0.60612	0.677242	0.670136	0.445867	0.555276	0.580369	0.451126	0.54487	0.532458	0.603014	0.562737	0.505099	0.457399	0.814677	0.566582	0.620889	0.686252	0.53375	0.653031	0.55406	0.649693	0.571816	0.317422	0.578852	0.596188	0.603002	0.506284	0.474746	0.471366	0.608134
UF_A4	0.613784	0.547565	0.372893	0.599547	0.590686	0.566666	0.547495	0.399874	0.535104	0.601741	0.539386	0.580729	0.4428	0.590808	1	0.594549	0.642196	0.569653	0.612759	0.662459	0.58947	0.576025	0.398377	0.50882	0.525929	0.501424	0.465556	0.40584	0.444494	0.565784	0.505444	0.410658	0.565295	0.771624	0.673121	0.635371	0.518832	0.657157	0.625065	0.629694	0.625447	0.246791	0.648005	0.613672	0.552628	0.532004	0.321381	0.358967	0.587106
UF_A5	0.619389	0.598446	0.322904	0.595909	0.663103	0.579343	0.609842	0.483007	0.526262	0.590437	0.520285	0.55678	0.425098	0.569726	0.594549	1	0.607635	0.511415	0.602357	0.591783	0.554919	0.553144	0.335552	0.46415	0.658044	0.442141	0.513203	0.374611	0.496513	0.540371	0.550984	0.406066	0.565915	0.568409	0.749811	0.572178	0.467476	0.606304	0.510217	0.592727	0.646905	0.270412	0.631356	0.602533	0.604324	0.557027	0.368453	0.410812	0.609063
UF_A6	0.673194	0.48796	0.341405	0.562874	0.638848	0.628477	0.576953	0.503884	0.52091	0.621517	0.501832	0.504342	0.457649	0.615131	0.642196	0.607635	1	0.539421	0.64655	0.597316	0.693637	0.534583	0.371805	0.467006	0.588137	0.54232	0.539074	0.426369	0.49083	0.525645	0.442755	0.42449	0.577291	0.548652	0.638627	0.830267	0.484765	0.656746	0.546282	0.699343	0.542645	0.235783	0.574834	0.705056	0.643533	0.575728	0.347038	0.46062	0.623131
UF_A7	0.521103	0.546896	0.457353	0.619107	0.614654	0.526055	0.561855	0.606228	0.488732	0.548651	0.643735	0.519089	0.535446	0.55052	0.569653	0.511415	0.539421	1	0.512539	0.606029	0.455355	0.531881	0.495879	0.524769	0.543573	0.487653	0.45667	0.499847	0.465969	0.553521	0.50391	0.475506	0.545795	0.587714	0.558743	0.524018	0.752092	0.571292	0.543473	0.541999	0.559126	0.432834	0.619024	0.621415	0.545299	0.474757	0.5017	0.47963	0.546669
UF_A8	0.635319	0.63053	0.320701	0.5744	0.611261	0.615717	0.595872	0.433392	0.55405	0.618665	0.522324	0.556866	0.469844	0.640688	0.612759	0.602357	0.64655	0.512539	1	0.655607	0.647576	0.642646	0.328586	0.531782	0.540578	0.474072	0.512446	0.430087	0.539258	0.483851	0.505689	0.438675	0.673017	0.589397	0.614184	0.656823	0.528169	0.844249	0.533575	0.636519	0.658161	0.276179	0.592423	0.535919	0.647445	0.585931	0.345443	0.435383	0.635742
UF_A9	0.652699	0.5805	0.391495	0.66903	0.634527	0.590348	0.645857	0.568919	0.550174	0.619201	0.63568	0.653316	0.558841	0.60612	0.662459	0.591783	0.597316	0.606029	0.655607	1	0.553054	0.658722	0.406274	0.628561	0.557825	0.516529	0.53791	0.509543	0.481888	0.605468	0.5738	0.491733	0.603092	0.634329	0.663772	0.576763	0.544612	0.663083	0.787911	0.599902	0.652882	0.288877	0.648642	0.67277	0.618391	0.643369	0.423536	0.476394	0.626515
UF_B1	0.774764	0.590014	0.352223	0.5543	0.55519	0.580399	0.568068	0.442476	0.504144	0.654403	0.517805	0.498881	0.467175	0.677242	0.58947	0.554919	0.693637	0.455355	0.647576	0.553054	1	0.627075	0.361206	0.506456	0.508404	0.486643	0.557283	0.473758	0.527871	0.598596	0.487381	0.490317	0.62342	0.52391	0.618409	0.676722	0.446474	0.645777	0.561604	0.737682	0.565206	0.230269	0.522607	0.598049	0.58294	0.55698	0.367461	0.492538	0.631665
UF_B10	0.572503	0.780834	0.391999	0.535273	0.587687	0.570284	0.590006	0.451023	0.550223	0.53456	0.562647	0.518311	0.486316	0.670136	0.576025	0.553144	0.534583	0.531881	0.642646	0.658722	0.627075	1	0.377743	0.534063	0.525685	0.499376	0.568538	0.466464	0.514814	0.648692	0.461922	0.524254	0.619217	0.554031	0.619715	0.557509	0.527426	0.654935	0.602914	0.614707	0.671086	0.279375	0.541511	0.586934	0.569387	0.571016	0.353434	0.428328	0.5857
UF_B11	0.37463	0.368028	0.83438	0.444712	0.493086	0.350165	0.40706	0.620549	0.433807	0.384847	0.587651	0.405931	0.514609	0.445867	0.398377	0.335552	0.371805	0.495879	0.328586	0.406274	0.361206	0.377743	1	0.453013	0.490564	0.372086	0.373389	0.602784	0.476299	0.472806	0.407495	0.503638	0.412352	0.464683	0.470954	0.309126	0.433538	0.352159	0.439419	0.382814	0.385434	0.74538	0.473893	0.467787	0.373008	0.371083	0.687505	0.514151	0.403039
UF_B12	0.474531	0.446182	0.443631	0.736298	0.561895	0.484494	0.578265	0.57683	0.489101	0.563452	0.626833	0.609743	0.536312	0.555276	0.50882	0.46415	0.467006	0.524769	0.531782	0.628561	0.506456	0.534063	0.453013	1	0.474841	0.501826	0.496599	0.460239	0.429863	0.54418	0.52607	0.47795	0.566328	0.533897	0.597807	0.466908	0.539714	0.601086	0.570032	0.49385	0.485549	0.3991	0.635914	0.563615	0.557674	0.594647	0.498872	0.451819	0.550616
UF_B13	0.518057	0.531402	0.452154	0.563289	0.795806	0.506069	0.560904	0.615923	0.565482	0.576114	0.603475	0.413133	0.53315	0.580369	0.525929	0.658044	0.588137	0.543573	0.540578	0.557825	0.508404	0.525685	0.490564	0.474841	1	0.448935	0.520015	0.510813	0.564695	0.578502	0.484001	0.50569	0.59697	0.584807	0.600567	0.537915	0.466334	0.562882	0.501195	0.540734	0.589898	0.386747	0.606261	0.679081	0.575175	0.606645	0.515058	0.52354	0.634836
UF_B14	0.496852	0.439539	0.306761	0.48519	0.507416	0.632336	0.463852	0.445024	0.472792	0.489168	0.498742	0.525333	0.469779	0.451126	0.501424	0.442141	0.54232	0.487653	0.474072	0.516529	0.486643	0.499376	0.372086	0.501826	0.448935	1	0.464818	0.432411	0.449524	0.523928	0.488349	0.448672	0.438951	0.495537	0.528903	0.509783	0.558798	0.511544	0.447446	0.520431	0.465253	0.241893	0.517662	0.552431	0.619222	0.498242	0.356027	0.344724	0.531743
UF_B15	0.496438	0.530387	0.416838	0.509325	0.573795	0.524005	0.796854	0.524858	0.512127	0.542956	0.544097	0.483121	0.406285	0.54487	0.465556	0.513203	0.539074	0.45667	0.512446	0.53791	0.557283	0.568538	0.373389	0.496599	0.520015	0.464818	1	0.481179	0.525207	0.52377	0.407065	0.471904	0.460315	0.493452	0.543933	0.533599	0.434485	0.49344	0.530327	0.503321	0.539668	0.253911	0.561774	0.563897	0.550658	0.627655	0.360552	0.474721	0.518925
UF_B16	0.421063	0.357539	0.637052	0.464258	0.515694	0.433277	0.560928	0.797817	0.474198	0.514317	0.621736	0.465403	0.524769	0.532458	0.40584	0.374611	0.426369	0.499847	0.430087	0.509543	0.473758	0.466464	0.602784	0.460239	0.510813	0.432411	0.481179	1	0.57863	0.603095	0.510753	0.565814	0.544205	0.482764	0.558203	0.43361	0.479916	0.498189	0.470258	0.433069	0.422656	0.574785	0.523597	0.532136	0.457348	0.51383	0.690179	0.56689	0.520738
UF_B17	0.503319	0.498184	0.454744	0.415488	0.530686	0.519318	0.520442	0.52164	0.739999	0.516409	0.543318	0.396615	0.446576	0.603014	0.444494	0.496513	0.49083	0.465969	0.539258	0.481888	0.527871	0.514814	0.476299	0.429863	0.564695	0.449524	0.525207	0.57863	1	0.496198	0.431067	0.457932	0.580435	0.503033	0.56424	0.494353	0.476444	0.572515	0.527732	0.531142	0.454302	0.332573	0.470748	0.499293	0.536151	0.517308	0.481245	0.570822	0.547119
UF_B19	0.572517	0.538296	0.476077	0.543962	0.640721	0.541183	0.578635	0.660257	0.541151	0.578516	0.737231	0.593893	0.575512	0.562737	0.565784	0.540371	0.525645	0.553521	0.483851	0.605468	0.598596	0.648692	0.472806	0.54418	0.578502	0.523928	0.52377	0.603095	0.496198	1	0.620893	0.597274	0.578863	0.590406	0.644287	0.527204	0.555182	0.542355	0.537911	0.578615	0.591631	0.39553	0.575515	0.64472	0.571175	0.552113	0.550086	0.499985	0.61828
UF_B2	0.504007	0.44896	0.40352	0.541675	0.529229	0.461804	0.461333	0.556518	0.450393	0.479357	0.580768	0.812927	0.464384	0.505099	0.505444	0.550984	0.442755	0.50391	0.505689	0.5738	0.487381	0.461922	0.407495	0.52607	0.484001	0.488349	0.407065	0.510753	0.431067	0.620893	1	0.479415	0.555826	0.489598	0.616909	0.485733	0.4902	0.503072	0.416552	0.478031	0.542974	0.405241	0.55419	0.532577	0.499018	0.556022	0.499602	0.50922	0.559444
UF_B20	0.421577	0.447161	0.494951	0.454955	0.511877	0.473453	0.497526	0.596185	0.468142	0.509828	0.55132	0.464954	0.765263	0.457399	0.410658	0.406066	0.42449	0.475506	0.438675	0.491733	0.490317	0.524254	0.503638	0.47795	0.50569	0.448672	0.471904	0.565814	0.457932	0.597274	0.479415	1	0.428163	0.501041	0.522096	0.379527	0.467136	0.456385	0.457782	0.439445	0.524937	0.390313	0.509562	0.579234	0.523343	0.519413	0.576456	0.595859	0.50553
UF_B3	0.67003	0.582131	0.465556	0.55951	0.63096	0.534517	0.537899	0.475593	0.614913	0.583597	0.554751	0.554497	0.420436	0.814677	0.565295	0.565915	0.577291	0.545795	0.673017	0.603092	0.62342	0.619217	0.412352	0.566328	0.59697	0.438951	0.460315	0.544205	0.580435	0.578863	0.555826	0.428163	1	0.53353	0.609588	0.642209	0.533508	0.700067	0.561925	0.63597	0.574823	0.365885	0.547372	0.597601	0.604695	0.560001	0.480784	0.440538	0.655994
UF_B4	0.542304	0.548137	0.416023	0.570349	0.61421	0.576595	0.585132	0.496998	0.495234	0.617194	0.639277	0.531493	0.444428	0.566582	0.771624	0.568409	0.548652	0.587714	0.589397	0.634329	0.52391	0.554031	0.464683	0.533897	0.584807	0.495537	0.493452	0.482764	0.503033	0.590406	0.489598	0.501041	0.53353	1	0.608282	0.554341	0.543911	0.617609	0.586509	0.580995	0.628088	0.361213	0.637493	0.576453	0.565308	0.555022	0.45494	0.43038	0.556919
UF_B5	0.637112	0.560567	0.439835	0.651297	0.688884	0.55208	0.638093	0.591701	0.622556	0.651786	0.597963	0.647262	0.501701	0.620889	0.673121	0.749811	0.638627	0.558743	0.614184	0.663772	0.618409	0.619715	0.470954	0.597807	0.600567	0.528903	0.543933	0.558203	0.56424	0.644287	0.616909	0.522096	0.609588	0.608282	1	0.639066	0.565854	0.636858	0.577833	0.599324	0.666992	0.365589	0.654571	0.649842	0.678958	0.614577	0.460388	0.542365	0.666667
UF_B6	0.66804	0.498178	0.324144	0.540863	0.579157	0.602796	0.591815	0.471218	0.543324	0.588048	0.476549	0.515371	0.399267	0.686252	0.635371	0.572178	0.830267	0.524018	0.656823	0.576763	0.676722	0.557509	0.309126	0.466908	0.537915	0.509783	0.533599	0.43361	0.494353	0.527204	0.485733	0.379527	0.642209	0.554341	0.639066	1	0.503485	0.662055	0.493392	0.639548	0.527397	0.251106	0.544428	0.650139	0.638766	0.602143	0.369177	0.452687	0.573032
UF_B7	0.506148	0.503755	0.378488	0.605565	0.573531	0.421674	0.492635	0.549837	0.506878	0.520232	0.552802	0.4975	0.587586	0.53375	0.518832	0.467476	0.484765	0.752092	0.528169	0.544612	0.446474	0.527426	0.433538	0.539714	0.466334	0.558798	0.434485	0.479916	0.476444	0.555182	0.4902	0.467136	0.533508	0.543911	0.565854	0.503485	1	0.50861	0.495626	0.445305	0.52081	0.330559	0.617232	0.595825	0.547991	0.444413	0.471826	0.432365	0.571394
UF_B8	0.646956	0.614607	0.341613	0.594132	0.609032	0.636063	0.607865	0.491167	0.597178	0.660541	0.595706	0.576702	0.499225	0.653031	0.657157	0.606304	0.656746	0.571292	0.844249	0.663083	0.645777	0.654935	0.352159	0.601086	0.562882	0.511544	0.49344	0.498189	0.572515	0.542355	0.503072	0.456385	0.700067	0.617609	0.636858	0.662055	0.50861	1	0.58674	0.651551	0.67177	0.269744	0.608941	0.565841	0.622961	0.624145	0.379639	0.464765	0.675822
UF_B9	0.567389	0.578169	0.412228	0.62312	0.532931	0.486799	0.576344	0.50329	0.543773	0.55843	0.549498	0.552377	0.528035	0.55406	0.625065	0.510217	0.546282	0.543473	0.533575	0.787911	0.561604	0.602914	0.439419	0.570032	0.501195	0.447446	0.530327	0.470258	0.527732	0.537911	0.416552	0.457782	0.561925	0.586509	0.577833	0.493392	0.495626	0.58674	1	0.594596	0.555051	0.316625	0.596406	0.544758	0.493395	0.54854	0.407091	0.466377	0.54713
cells_A1	0.802507	0.593143	0.411615	0.549188	0.563979	0.577773	0.539306	0.470577	0.576385	0.692919	0.530073	0.547235	0.485073	0.649693	0.629694	0.592727	0.699343	0.541999	0.636519	0.599902	0.737682	0.614707	0.382814	0.49385	0.540734	0.520431	0.503321	0.433069	0.531142	0.578615	0.478031	0.439445	0.63597	0.580995	0.599324	0.639548	0.445305	0.651551	0.594596	1	0.600652	0.266366	0.568783	0.641964	0.613549	0.551323	0.335685	0.465325	0.606407
cells_A10	0.566801	0.669781	0.354382	0.590814	0.639769	0.560531	0.565875	0.499387	0.491182	0.643152	0.608655	0.586997	0.499261	0.571816	0.625447	0.646905	0.542645	0.559126	0.658161	0.652882	0.565206	0.671086	0.385434	0.485549	0.589898	0.465253	0.539668	0.422656	0.454302	0.591631	0.542974	0.524937	0.574823	0.628088	0.666992	0.527397	0.52081	0.67177	0.555051	0.600652	1	0.237129	0.588403	0.612716	0.557884	0.56454	0.338397	0.425656	0.609632
cells_A11	0.215824	0.224489	0.780675	0.369071	0.35393	0.305887	0.287404	0.579739	0.297342	0.238048	0.452638	0.357224	0.386378	0.317422	0.246791	0.270412	0.235783	0.432834	0.276179	0.288877	0.230269	0.279375	0.74538	0.3991	0.386747	0.241893	0.253911	0.574785	0.332573	0.39553	0.405241	0.390313	0.365885	0.361213	0.365589	0.251106	0.330559	0.269744	0.316625	0.266366	0.237129	1	0.394408	0.304195	0.309361	0.28977	0.774238	0.508227	0.302853
cells_A12	0.581866	0.544047	0.449627	0.759882	0.681325	0.58203	0.616762	0.590835	0.541168	0.633472	0.639893	0.572262	0.56109	0.578852	0.648005	0.631356	0.574834	0.619024	0.592423	0.648642	0.522607	0.541511	0.473893	0.635914	0.606261	0.517662	0.561774	0.523597	0.470748	0.575515	0.55419	0.509562	0.547372	0.637493	0.654571	0.544428	0.617232	0.608941	0.596406	0.568783	0.588403	0.394408	1	0.672611	0.615923	0.586831	0.48521	0.428987	0.674603
cells_A13	0.663358	0.552901	0.454539	0.661415	0.729409	0.570216	0.618691	0.655984	0.593961	0.697524	0.6883	0.565614	0.595432	0.596188	0.613672	0.602533	0.705056	0.621415	0.535919	0.67277	0.598049	0.586934	0.467787	0.563615	0.679081	0.552431	0.563897	0.532136	0.499293	0.64472	0.532577	0.579234	0.597601	0.576453	0.649842	0.650139	0.595825	0.565841	0.544758	0.641964	0.612716	0.304195	0.672611	1	0.66786	0.633682	0.478371	0.492801	0.716046
cells_A14	0.617812	0.514528	0.384983	0.580108	0.594793	0.767827	0.586046	0.499874	0.59713	0.575952	0.565433	0.508329	0.54553	0.603002	0.552628	0.604324	0.643533	0.545299	0.647445	0.618391	0.58294	0.569387	0.373008	0.557674	0.575175	0.619222	0.550658	0.457348	0.536151	0.571175	0.499018	0.523343	0.604695	0.565308	0.678958	0.638766	0.547991	0.622961	0.493395	0.613549	0.557884	0.309361	0.615923	0.66786	1	0.654795	0.426365	0.464221	0.605706
cells_A15	0.542017	0.478695	0.418959	0.611213	0.598266	0.522812	0.701432	0.561014	0.567939	0.629561	0.583951	0.585043	0.447886	0.506284	0.532004	0.557027	0.575728	0.474757	0.585931	0.643369	0.55698	0.571016	0.371083	0.594647	0.606645	0.498242	0.627655	0.51383	0.517308	0.552113	0.556022	0.519413	0.560001	0.555022	0.614577	0.602143	0.444413	0.624145	0.54854	0.551323	0.56454	0.28977	0.586831	0.633682	0.654795	1	0.416409	0.518346	0.636037
cells_A16	0.312194	0.319724	0.686735	0.438955	0.506969	0.396143	0.409137	0.745592	0.42458	0.404125	0.572965	0.426425	0.589522	0.474746	0.321381	0.368453	0.347038	0.5017	0.345443	0.423536	0.367461	0.353434	0.687505	0.498872	0.515058	0.356027	0.360552	0.690179	0.481245	0.550086	0.499602	0.576456	0.480784	0.45494	0.460388	0.369177	0.471826	0.379639	0.407091	0.335685	0.338397	0.774238	0.48521	0.478371	0.426365	0.416409	1	0.623861	0.433433
cells_A17	0.456116	0.415138	0.541861	0.399545	0.49729	0.424953	0.500726	0.61956	0.570615	0.534272	0.577717	0.488654	0.609434	0.471366	0.358967	0.410812	0.46062	0.47963	0.435383	0.476394	0.492538	0.428328	0.514151	0.451819	0.52354	0.344724	0.474721	0.56689	0.570822	0.499985	0.50922	0.595859	0.440538	0.43038	0.542365	0.452687	0.432365	0.464765	0.466377	0.465325	0.425656	0.508227	0.428987	0.492801	0.464221	0.518346	0.623861	1	0.520326
cells_A18	0.664654	0.493916	0.383572	0.608303	0.636715	0.519789	0.575557	0.595245	0.629754	0.762757	0.597234	0.55368	0.532196	0.608134	0.587106	0.609063	0.623131	0.546669	0.635742	0.626515	0.631665	0.5857	0.403039	0.550616	0.634836	0.531743	0.518925	0.520738	0.547119	0.61828	0.559444	0.50553	0.655994	0.556919	0.666667	0.573032	0.571394	0.675822	0.54713	0.606407	0.609632	0.302853	0.674603	0.716046	0.605706	0.636037	0.433433	0.520326	1
cells_A19	0.556331	0.503961	0.55703	0.621913	0.652775	0.532336	0.594472	0.704946	0.54341	0.627879	0.777684	0.591348	0.617989	0.554004	0.550675	0.55286	0.509779	0.616994	0.557726	0.634983	0.562397	0.571981	0.605922	0.607878	0.608953	0.520951	0.511985	0.615181	0.527473	0.764237	0.61009	0.576426	0.563053	0.63275	0.642951	0.519592	0.589101	0.55075	0.559576	0.552909	0.569452	0.534973	0.654764	0.670878	0.622021	0.606335	0.673694	0.620794	0.643173
cells_A2	0.365993	0.398195	0.595994	0.508087	0.534655	0.431814	0.504365	0.656525	0.424321	0.41376	0.613912	0.576205	0.564038	0.498328	0.444959	0.421798	0.376563	0.576688	0.380836	0.477944	0.382024	0.380177	0.620905	0.538131	0.494875	0.39541	0.445625	0.638766	0.417909	0.584272	0.610113	0.557992	0.456674	0.556926	0.526492	0.384515	0.52642	0.435715	0.415703	0.396981	0.441146	0.614959	0.549386	0.485921	0.414605	0.43784	0.684958	0.577363	0.412661
cells_A20	0.365563	0.388806	0.536189	0.479904	0.495781	0.369208	0.424957	0.63611	0.439138	0.392733	0.545838	0.47515	0.663478	0.471953	0.297545	0.391178	0.34839	0.512452	0.412924	0.507002	0.380051	0.433846	0.600122	0.537913	0.513352	0.396117	0.390277	0.559576	0.418494	0.539942	0.520138	0.661156	0.429037	0.488823	0.480347	0.379782	0.51981	0.398583	0.371576	0.340246	0.416945	0.581632	0.515622	0.490348	0.492504	0.446664	0.741896	0.606207	0.412598
cells_A3	0.592067	0.538195	0.518479	0.53367	0.557553	0.503279	0.550783	0.544279	0.582041	0.566155	0.547857	0.48901	0.460218	0.702623	0.502002	0.550552	0.531522	0.479387	0.596206	0.562207	0.605186	0.642847	0.542775	0.526555	0.55418	0.411052	0.504482	0.576177	0.541458	0.542338	0.492794	0.535226	0.718232	0.526914	0.614429	0.527482	0.446841	0.594634	0.479719	0.587174	0.518971	0.486635	0.515131	0.555072	0.594806	0.58136	0.573126	0.554401	0.608654
cells_A4	0.650644	0.607969	0.383239	0.678758	0.633394	0.570481	0.59119	0.483381	0.521573	0.644423	0.599735	0.597646	0.479395	0.671106	0.789332	0.61549	0.664346	0.563663	0.611469	0.675082	0.609912	0.576581	0.445641	0.582998	0.580516	0.51472	0.509339	0.426018	0.509471	0.562246	0.531523	0.473585	0.629	0.698074	0.638339	0.635904	0.529928	0.645572	0.6778	0.662372	0.638028	0.257688	0.698737	0.672335	0.589743	0.616742	0.393696	0.43007	0.631647
cells_A5	0.634073	0.589857	0.423345	0.608936	0.671186	0.57542	0.645571	0.498797	0.584962	0.615678	0.617463	0.579257	0.513713	0.579252	0.631832	0.778234	0.607041	0.555353	0.619379	0.661908	0.531926	0.614888	0.457467	0.520939	0.622292	0.490677	0.550599	0.460738	0.508466	0.595829	0.51819	0.510813	0.618255	0.674474	0.727604	0.556829	0.501233	0.649957	0.637103	0.624577	0.673671	0.311908	0.68546	0.603046	0.643589	0.603777	0.398045	0.472104	0.663503
cells_A6	0.69301	0.562761	0.356671	0.636286	0.630428	0.598668	0.583927	0.543692	0.496632	0.699278	0.556091	0.535619	0.500787	0.655604	0.624053	0.652905	0.759095	0.546122	0.629772	0.601199	0.698798	0.594791	0.414608	0.513847	0.605145	0.54157	0.535056	0.487011	0.504997	0.570881	0.521038	0.46414	0.634057	0.625321	0.661306	0.721072	0.565153	0.635401	0.566351	0.716268	0.626478	0.246295	0.682415	0.723579	0.687601	0.634273	0.401941	0.468303	0.70249
cells_A7	0.481144	0.474012	0.6094	0.56244	0.566976	0.445474	0.54627	0.63089	0.484593	0.548701	0.62417	0.524823	0.501982	0.478111	0.520234	0.493609	0.487047	0.692858	0.445406	0.538521	0.468577	0.486621	0.589621	0.494336	0.536426	0.374977	0.464909	0.536394	0.443706	0.616444	0.538346	0.492308	0.503996	0.639889	0.531332	0.525545	0.602969	0.459611	0.496296	0.509528	0.534745	0.552801	0.614534	0.580925	0.480809	0.526962	0.594234	0.508069	0.518481
cells_A8	0.637395	0.614976	0.350701	0.633294	0.601431	0.561846	0.572997	0.508663	0.550058	0.653644	0.509437	0.548827	0.495641	0.624678	0.67653	0.583055	0.657419	0.535477	0.740382	0.600719	0.602488	0.631074	0.389301	0.556081	0.581856	0.508757	0.507461	0.466029	0.489088	0.539273	0.438484	0.473392	0.61681	0.622308	0.671316	0.678171	0.552945	0.724955	0.592639	0.652751	0.640686	0.250575	0.647222	0.620185	0.642475	0.572597	0.357414	0.405529	0.604031
cells_A9	0.598582	0.585788	0.423457	0.618095	0.530263	0.595432	0.542132	0.502333	0.451442	0.571459	0.586156	0.594088	0.509094	0.556354	0.642612	0.628536	0.553917	0.500067	0.562515	0.694373	0.59617	0.547883	0.426041	0.582987	0.535225	0.497205	0.47728	0.407204	0.432659	0.602061	0.544007	0.468725	0.522291	0.615195	0.617502	0.515585	0.452836	0.546902	0.643498	0.650839	0.583181	0.378791	0.628479	0.612758	0.578889	0.522318	0.435447	0.44868	0.527964
cells_B1	0.759075	0.578959	0.425333	0.576452	0.652485	0.586232	0.554224	0.474477	0.588532	0.638945	0.590887	0.5695	0.469792	0.698526	0.61776	0.573533	0.702202	0.541278	0.692589	0.684826	0.657128	0.639385	0.474682	0.53669	0.551594	0.501127	0.531031	0.445436	0.529111	0.557114	0.499244	0.43508	0.650514	0.595009	0.624386	0.675332	0.488194	0.671765	0.638682	0.78519	0.565945	0.296095	0.596114	0.637291	0.640137	0.575838	0.391668	0.479396	0.601452
cells_B10	0.51627	0.634771	0.373187	0.574575	0.588289	0.510432	0.532989	0.54	0.482073	0.647637	0.597781	0.544535	0.488085	0.57418	0.556134	0.541448	0.519872	0.510039	0.579989	0.550246	0.545716	0.655205	0.365891	0.604142	0.570996	0.482846	0.512673	0.465286	0.499088	0.627958	0.457905	0.449385	0.550932	0.567525	0.581755	0.505891	0.514568	0.624872	0.508459	0.567793	0.709937	0.265396	0.538152	0.609323	0.515733	0.537045	0.374686	0.436467	0.565786
cells_B11	0.310283	0.313227	0.791621	0.407911	0.430159	0.384739	0.347476	0.612178	0.421723	0.305841	0.521736	0.361014	0.49992	0.430297	0.318375	0.313523	0.279598	0.498694	0.336362	0.358335	0.312759	0.368393	0.762118	0.442595	0.462023	0.309302	0.333526	0.617263	0.415689	0.485265	0.445676	0.489304	0.467958	0.429719	0.411694	0.316575	0.409633	0.327158	0.368468	0.357625	0.301598	0.91141	0.465093	0.387996	0.397373	0.313099	0.830377	0.568312	0.336204
cells_B12	0.499384	0.466047	0.405029	0.721706	0.649074	0.52014	0.623569	0.504274	0.523324	0.575363	0.632658	0.494508	0.446972	0.449894	0.520455	0.575461	0.497857	0.575182	0.516125	0.589606	0.466587	0.451625	0.395402	0.641287	0.582232	0.455047	0.523158	0.431423	0.457409	0.541084	0.429195	0.422512	0.49974	0.544222	0.605853	0.489086	0.525434	0.567322	0.51933	0.44485	0.541322	0.301465	0.741205	0.594568	0.595229	0.584875	0.385351	0.368615	0.598813
cells_B13	0.554896	0.442595	0.487769	0.588082	0.638433	0.502899	0.5228	0.63091	0.520375	0.593684	0.612222	0.538166	0.57911	0.569331	0.498923	0.567143	0.532219	0.600695	0.460428	0.588328	0.468295	0.518988	0.535255	0.545467	0.656472	0.455867	0.476268	0.548983	0.439587	0.600921	0.584602	0.557028	0.564428	0.575765	0.591117	0.535252	0.516261	0.50111	0.45323	0.524382	0.516767	0.443124	0.601604	0.727532	0.577795	0.605697	0.583374	0.495019	0.558561
cells_B14	0.554464	0.48856	0.339786	0.494789	0.56433	0.787125	0.519542	0.444794	0.496215	0.510567	0.542771	0.480117	0.378987	0.538255	0.553894	0.583018	0.619548	0.536314	0.585519	0.552646	0.562441	0.512425	0.300716	0.465393	0.511293	0.606458	0.485369	0.423707	0.481076	0.542723	0.495765	0.431323	0.558578	0.575475	0.584205	0.603178	0.48334	0.598272	0.409033	0.5929	0.528148	0.259115	0.557911	0.600927	0.810298	0.57804	0.357581	0.413524	0.5811
cells_B15	0.606447	0.534533	0.47147	0.574252	0.624675	0.4912	0.716095	0.650513	0.610054	0.620857	0.659808	0.595181	0.499416	0.610846	0.52674	0.588939	0.61334	0.493778	0.578385	0.586046	0.60372	0.573859	0.44353	0.563368	0.600209	0.446027	0.645511	0.57486	0.599171	0.660064	0.582264	0.489603	0.583472	0.520168	0.678014	0.627189	0.503327	0.582536	0.54051	0.544239	0.536804	0.352003	0.614048	0.632699	0.602229	0.731602	0.444238	0.578483	0.669533
cells_B16	0.398262	0.344498	0.607544	0.496085	0.537206	0.430912	0.457543	0.785707	0.430844	0.509992	0.646999	0.455365	0.599621	0.466769	0.369565	0.433455	0.392524	0.583718	0.370232	0.499731	0.397197	0.421989	0.625161	0.514588	0.535199	0.410031	0.383134	0.71908	0.457202	0.614478	0.534793	0.606732	0.456121	0.533888	0.53756	0.409433	0.473478	0.428568	0.443466	0.41692	0.443335	0.67294	0.539036	0.51596	0.452857	0.483216	0.786743	0.665572	0.505567
cells_B17	0.539204	0.505996	0.451069	0.542304	0.602968	0.540901	0.544667	0.60836	0.741189	0.673445	0.660708	0.535673	0.570768	0.565158	0.451093	0.508056	0.532657	0.573134	0.559173	0.5756	0.509025	0.538289	0.45655	0.554987	0.513701	0.529253	0.525476	0.549484	0.645094	0.560341	0.529294	0.572134	0.599743	0.510159	0.615216	0.530716	0.562407	0.56278	0.542496	0.564801	0.534031	0.35288	0.555397	0.678379	0.635663	0.604197	0.498436	0.651818	0.651462
cells_B18	0.682165	0.531498	0.42356	0.586789	0.626704	0.543469	0.611315	0.573179	0.627519	0.788366	0.599311	0.486712	0.570015	0.630053	0.633495	0.599088	0.670664	0.571079	0.572283	0.598792	0.627438	0.560233	0.479547	0.541275	0.609802	0.506387	0.537786	0.47396	0.538346	0.5504	0.419658	0.525604	0.580446	0.612081	0.634475	0.618638	0.527928	0.599755	0.602911	0.665389	0.583534	0.298634	0.635772	0.706085	0.611498	0.613043	0.396877	0.541013	0.743801
cells_B19	0.331945	0.292205	0.582452	0.445718	0.515712	0.408408	0.413204	0.67154	0.38197	0.377904	0.645036	0.395959	0.50497	0.411775	0.301133	0.389324	0.301351	0.451725	0.267964	0.419346	0.326083	0.354109	0.626516	0.457436	0.49448	0.370535	0.343985	0.618652	0.452954	0.609299	0.489047	0.531264	0.367586	0.494562	0.49674	0.305519	0.493974	0.323921	0.342303	0.267026	0.378816	0.586342	0.497909	0.43583	0.440442	0.369458	0.687438	0.56517	0.385981
cells_B2	0.38573	0.378686	0.65272	0.473828	0.529934	0.352674	0.440274	0.626105	0.444108	0.372886	0.554241	0.556602	0.493058	0.476215	0.390615	0.421445	0.3284	0.528589	0.354884	0.448392	0.377269	0.364392	0.624463	0.482595	0.514021	0.330718	0.327241	0.607464	0.442375	0.540291	0.603563	0.489993	0.50225	0.511928	0.547134	0.398615	0.434766	0.409766	0.370767	0.369012	0.392733	0.714512	0.502109	0.436911	0.402294	0.426627	0.729668	0.599197	0.413617
cells_B20	0.267468	0.398603	0.554222	0.51097	0.473063	0.421678	0.402909	0.68683	0.429045	0.424762	0.539665	0.46107	0.657634	0.426571	0.380384	0.386173	0.379683	0.522015	0.422966	0.477139	0.353043	0.437855	0.575457	0.51272	0.492102	0.437146	0.361651	0.59194	0.413414	0.504438	0.490316	0.620695	0.379102	0.512953	0.509488	0.38648	0.509924	0.411519	0.422023	0.356384	0.456151	0.602221	0.559142	0.464763	0.445783	0.408558	0.696717	0.562744	0.448761
cells_B3	0.604795	0.457272	0.530243	0.440376	0.55117	0.482708	0.458248	0.609591	0.540042	0.540879	0.58461	0.4847	0.431214	0.720627	0.459326	0.49136	0.511543	0.545697	0.518737	0.48915	0.574438	0.50387	0.579394	0.492184	0.509714	0.382291	0.425108	0.540193	0.580349	0.54281	0.512363	0.486338	0.695288	0.491949	0.534031	0.53863	0.486579	0.514688	0.458041	0.57411	0.431345	0.519283	0.449467	0.539125	0.473344	0.424916	0.591815	0.558527	0.559364
cells_B4	0.470637	0.41705	0.414282	0.547417	0.518557	0.429148	0.416682	0.509727	0.47125	0.510249	0.500478	0.459945	0.500085	0.532875	0.70264	0.522557	0.533626	0.497912	0.474376	0.583481	0.471264	0.485662	0.504702	0.51666	0.539464	0.443516	0.400801	0.44981	0.471199	0.528887	0.435355	0.434443	0.486107	0.598845	0.581673	0.490097	0.514356	0.502797	0.559578	0.521136	0.488452	0.371436	0.573305	0.545385	0.448744	0.472295	0.482017	0.425956	0.556857
cells_B5	0.589237	0.576664	0.441833	0.621214	0.658736	0.547041	0.615466	0.523205	0.617582	0.587239	0.585037	0.616449	0.552248	0.639751	0.643568	0.756987	0.597229	0.54605	0.565258	0.596572	0.586087	0.615764	0.463426	0.550876	0.631475	0.500287	0.538029	0.495372	0.51455	0.66257	0.577078	0.557672	0.592287	0.649309	0.728846	0.602834	0.566346	0.60318	0.576287	0.602493	0.64416	0.360794	0.683977	0.611711	0.594371	0.562201	0.491976	0.514059	0.640755
cells_B6	0.633325	0.534095	0.448989	0.537743	0.62356	0.576375	0.564041	0.570105	0.477563	0.632036	0.584619	0.519679	0.516402	0.611117	0.562588	0.494492	0.66664	0.564011	0.601865	0.554822	0.635632	0.584294	0.44247	0.569653	0.582379	0.424307	0.499799	0.489033	0.483646	0.602009	0.462039	0.500531	0.612831	0.575895	0.579998	0.640847	0.525178	0.602688	0.537576	0.678481	0.56292	0.381527	0.570349	0.634127	0.598467	0.603033	0.476542	0.604747	0.598876
cells_B7	0.354963	0.374198	0.635129	0.492009	0.492497	0.448624	0.387883	0.604459	0.463134	0.378609	0.556647	0.432212	0.512863	0.475717	0.381266	0.351582	0.335143	0.664065	0.3806	0.441118	0.422918	0.39724	0.645119	0.501979	0.447029	0.392154	0.350621	0.576317	0.467126	0.526886	0.495699	0.497448	0.479792	0.478535	0.473415	0.401054	0.579747	0.372838	0.435352	0.365291	0.355941	0.669258	0.502011	0.442898	0.459828	0.367562	0.712635	0.590477	0.405888
cells_B8	0.608432	0.480583	0.384907	0.573188	0.557875	0.530184	0.483207	0.496198	0.550492	0.569013	0.502337	0.458512	0.519576	0.616381	0.561219	0.56906	0.60218	0.546248	0.691252	0.478839	0.569773	0.497662	0.448982	0.473508	0.534009	0.495244	0.435124	0.516009	0.532417	0.47222	0.477911	0.480354	0.604986	0.527368	0.585729	0.633948	0.547463	0.685453	0.416072	0.581292	0.494101	0.366796	0.590203	0.545341	0.584717	0.44472	0.444611	0.395436	0.571542
cells_B9	0.613265	0.489379	0.418794	0.59186	0.536205	0.542874	0.584309	0.558664	0.499985	0.580395	0.618537	0.543263	0.5861	0.580899	0.614908	0.562075	0.550552	0.552832	0.53807	0.742452	0.530196	0.551041	0.449159	0.582708	0.544071	0.482618	0.516923	0.492421	0.430639	0.628419	0.529312	0.495186	0.554299	0.596654	0.645354	0.532739	0.53964	0.568741	0.609118	0.582881	0.559245	0.423015	0.606227	0.636799	0.57262	0.53849	0.466282	0.486746	0.596601
[truncated: 30 more columns]

## Sheet: Table F
Table F: Differential expression of miRNA in EVs vs. cells
including miRNA with at least 5 reads (summed across all samples)
miRNA	baseMean	log2FC	lfcSE	stat	pvalue	padj
hsa-miR-320(1)	7293.06	-1.33206	0.544355	-2.44705	0.0144031	0.0356536
hsa-miR-21(1)	5814.85	0.636673	0.375297	1.69645	0.0898007	0.169499
hsa-miR-124(3)	4392.67	1.63798	0.269165	6.08543	1.16178e-09	1.75429e-08
hsa-miR-29a(1)	3347.73	1.16477	0.250537	4.6491	3.33389e-06	2.1422e-05
hsa-miR-9(3)	3200.08	0.890665	0.301433	2.95477	0.00312905	0.00974199
hsa-miR-26a(2)	3073.16	0.469378	0.278391	1.68604	0.0917888	0.170063
hsa-miR-22(1)	3018.24	0.319974	0.51422	0.62225	0.533777	0.617627
hsa-let-7f(2)	1737.06	1.01676	0.332287	3.05989	0.00221422	0.00726841
hsa-miR-128(2)	1383.52	1.33057	0.429999	3.09435	0.00197246	0.00654598
hsa-let-7a(3)	1362.66	0.898086	0.305516	2.93957	0.00328665	0.01008
hsa-let-7c(1)	1264.1	0.435535	0.294694	1.47793	0.139428	0.232637
hsa-miR-103(2)	1029.96	1.14437	0.394093	2.9038	0.0036866	0.0110233
hsa-miR-24(2)	939.089	1.36081	0.411956	3.30328	0.000955614	0.00347705
hsa-miR-143(1)	931.931	1.19271	0.549589	2.17019	0.0299925	0.0681032
hsa-miR-203(1)	795.784	-4.65738	0.722624	-6.4451	1.15526e-10	2.32592e-09
hsa-miR-1(2)	743.005	0.668788	0.801152	0.834782	0.40384	0.512436
hsa-miR-29b(2)	719.351	0.531613	0.441045	1.20535	0.228069	0.347863
hsa-let-7b(1)	693.405	-0.662832	0.418745	-1.5829	0.113444	0.203023
hsa-miR-30e(1)	644.853	-0.0739731	0.446152	-0.165802	0.868313	0.901135
hsa-miR-30c(2)	635.661	0.570747	0.37774	1.51095	0.130801	0.223175
hsa-miR-210(1)	625.986	-1.32573	0.661442	-2.0043	0.0450382	0.0978528
hsa-miR-30a(1)	610.398	0.77424	0.414038	1.86997	0.0614874	0.124625
hsa-miR-221(1)	608.912	-0.54034	0.581598	-0.929061	0.352858	0.471518
hsa-miR-125b(2)	598.273	0.299555	0.385952	0.776146	0.437663	0.539487
hsa-miR-181a(2)	582.185	0.203922	0.413137	0.493594	0.621593	0.693289
hsa-let-7g(1)	580.575	0.0540287	0.411596	0.131266	0.895565	0.923073
hsa-let-7i(1)	575.668	0.439033	0.461841	0.950613	0.341801	0.462887
hsa-miR-378(1)	550.176	-0.900998	0.599382	-1.50321	0.132784	0.225286
hsa-miR-16(2)	548.516	1.036	0.459678	2.25375	0.0242119	0.0558167
hsa-miR-99a(1)	506.738	0.594528	0.456202	1.30321	0.192503	0.301222
hsa-miR-138(2)	505.778	2.49801	0.653997	3.81961	0.000133664	0.000552966
hsa-miR-101(2)	451.559	0.862664	0.510237	1.69071	0.0908922	0.170063
hsa-miR-205(1)	367.01	-5.05954	0.849589	-5.95529	2.59614e-09	3.26681e-08
hsa-miR-497(1)	322.715	2.10741	0.57393	3.67189	0.000240763	0.000969472
hsa-miR-127(1)	317.774	1.18701	0.404034	2.93791	0.00330437	0.01008
hsa-miR-126(1)	301.474	0.742858	0.59784	1.24257	0.214026	0.331466
hsa-miR-27b(1)	298.715	-0.302185	0.524338	-0.576318	0.564401	0.64564
hsa-let-7d(1)	294.995	-0.299566	0.481088	-0.622684	0.533492	0.617627
hsa-miR-29c(1)	292.099	0.671655	0.426654	1.57424	0.115433	0.205063
hsa-miR-26b(1)	285.183	0.156623	0.520574	0.300866	0.763517	0.811744
hsa-miR-191(1)	278.89	-1.67283	0.590916	-2.83091	0.00464151	0.0136091
hsa-miR-148a(1)	271.361	-0.629362	0.562087	-1.11969	0.262847	0.386893
hsa-miR-30d(1)	269.001	-0.234742	0.45712	-0.513524	0.607585	0.689935
hsa-miR-9STAR(3)	265.749	-0.745377	0.459851	-1.62091	0.105037	0.191091
hsa-miR-15a(1)	264.571	2.17666	0.769953	2.827	0.0046986	0.013644
hsa-miR-30b(1)	247.585	0.626543	0.517627	1.21041	0.22612	0.346641
hsa-miR-671-5p(1)	246.59	-2.10532	0.83652	-2.51677	0.0118438	0.0298068
hsa-miR-222(1)	232.918	-0.686824	0.614237	-1.11817	0.263493	0.386893
hsa-miR-125a(1)	223.134	1.15193	0.544828	2.1143	0.0344895	0.0777301
hsa-miR-19b(2)	207.133	-1.29201	0.86128	-1.50011	0.133587	0.225381
hsa-miR-186(1)	198.112	-1.91474	0.758961	-2.52284	0.011641	0.0295428
hsa-miR-574-5p(1)	191.284	-4.17337	1.01283	-4.12049	3.78069e-05	0.000190295
hsa-miR-133a(2)	188.715	0.543319	1.08415	0.501148	0.616267	0.693289
hsa-miR-7(3)	176.841	-0.704329	0.576697	-1.22132	0.221966	0.34201
hsa-miR-375(1)	164.419	-3.94967	0.868274	-4.54887	5.39344e-06	3.25764e-05
hsa-miR-23a(1)	156.394	0.244661	0.702631	0.348207	0.727685	0.790507
hsa-let-7e(1)	147.546	0.215682	0.437628	0.492843	0.622124	0.693289
hsa-miR-34a(1)	142.159	0.214663	0.671409	0.319721	0.74918	0.804364
hsa-miR-122(1)	142.153	0.374209	1.11455	0.335749	0.73706	0.797822
hsa-miR-27a(1)	141.737	0.282659	0.557914	0.506635	0.612411	0.69269
hsa-miR-423-5p(1)	133.477	-1.42051	0.815429	-1.74203	0.0815027	0.156851
hsa-miR-23b(1)	125.077	0.411558	0.594827	0.691895	0.489003	0.586027
hsa-miR-130b(1)	122.551	-0.437243	0.685161	-0.638161	0.523369	0.61501
hsa-miR-100(1)	119.801	0.282177	0.566562	0.498052	0.618448	0.693289
hsa-miR-93(1)	113.51	-0.731374	0.758474	-0.96427	0.33491	0.459741
hsa-miR-107(1)	111.032	1.06347	0.614563	1.73044	0.0835513	0.158695
hsa-miR-129-2-3p(1)	99.9902	1.05015	0.756452	1.38826	0.165058	0.272392
hsa-miR-200b(1)	97.6722	-4.68469	0.825993	-5.67158	1.41483e-08	1.58252e-07
hsa-miR-141(1)	96.0747	0.0804853	0.951086	0.0846246	0.93256	0.945077
hsa-miR-19a(1)	86.9636	-1.14427	0.895163	-1.27829	0.201148	0.313128
hsa-miR-181b(2)	86.1094	-0.279351	0.625038	-0.446935	0.654922	0.721887
hsa-miR-153(2)	85.8227	1.57415	0.586385	2.6845	0.00726388	0.0192429
hsa-miR-195(1)	83.0351	-0.353509	0.561018	-0.63012	0.528616	0.616378
hsa-miR-218(2)	75.7023	-0.286858	0.714772	-0.401329	0.688178	0.755745
hsa-miR-151-3p(1)	75.6847	-0.818795	0.826158	-0.991088	0.321643	0.445578
hsa-miR-126STAR(1)	71.0209	2.29226	0.817989	2.80231	0.00507373	0.0144554
hsa-miR-137(1)	69.65	0.186309	0.626151	0.297546	0.766049	0.811744
hsa-miR-185(1)	69.0692	-1.38012	1.01074	-1.36545	0.172112	0.279451
hsa-miR-33a(1)	66.966	0.899733	0.810383	1.11026	0.266889	0.389374
hsa-miR-769(1)	64.4357	0.2772	1.12026	0.247442	0.804566	0.843677
hsa-miR-204(1)	63.194	-1.87632	0.629397	-2.98114	0.00287182	0.00903427
hsa-miR-34c(1)	62.635	-0.693744	0.809799	-0.856688	0.391618	0.50327
hsa-miR-140(1)	62.1068	-1.13989	0.750793	-1.51825	0.12895	0.221267
hsa-miR-425(1)	61.1427	-0.0546539	1.01714	-0.0537328	0.957148	0.963529
hsa-miR-411(1)	60.2502	-0.244596	0.675508	-0.362092	0.717283	0.78202
hsa-miR-452(1)	58.2798	4.40971	1.71599	2.56978	0.0101764	0.0262672
hsa-miR-381(1)	58.2385	-1.00162	0.633069	-1.58216	0.113612	0.203023
hsa-miR-376a-3p(2)	57.4705	-0.620229	0.831527	-0.745892	0.455733	0.558747
hsa-miR-200a(1)	55.8132	-4.77845	0.87801	-5.44237	5.25777e-08	4.96202e-07
hsa-miR-340(1)	54.8778	-2.66694	0.676144	-3.94433	8.00238e-05	0.0003554
hsa-miR-193b(1)	54.3527	-8.87598	1.20448	-7.36911	1.71764e-13	7.41041e-12
hsa-miR-193a-5p(1)	52.8556	-5.14657	1.0679	-4.81933	1.44045e-06	1.01166e-05
hsa-miR-652(1)	52.3996	0.817057	0.947793	0.862063	0.388653	0.502221
hsa-miR-146b(1)	51.3954	-1.5359	0.84868	-1.80975	0.0703347	0.137929
hsa-miR-99b(1)	50.5931	-1.43304	0.699773	-2.04787	0.0405731	0.0900961
hsa-miR-92a(2)	50.1683	1.42677	0.965325	1.47802	0.139403	0.232637
hsa-miR-193bSTAR(1)	49.0845	-3.60775	1.19256	-3.02521	0.00248458	0.00806819
hsa-miR-106b(1)	48.4205	-1.90585	0.690531	-2.75997	0.00578062	0.0157275
hsa-miR-200c(1)	45.2946	-3.28313	1.02945	-3.1892	0.00142667	0.00489608
hsa-miR-384(1)	45.1325	1.63891	0.865449	1.8937	0.0582643	0.12135
hsa-miR-30aSTAR(1)	43.2852	-1.30671	0.719063	-1.81724	0.0691804	0.137451
hsa-miR-17(1)	41.1057	-3.26606	0.911696	-3.5824	0.000340454	0.00135286
hsa-miR-127STAR(1)	40.3896	-1.38307	0.73296	-1.88696	0.0591658	0.121551
hsa-miR-451(1)	37.8934	-1.75538	0.635775	-2.76101	0.00576222	0.0157275
hsa-miR-30eSTAR(1)	36.3779	-1.73526	0.743107	-2.33514	0.0195359	0.0462324
hsa-miR-361(1)	36.0564	2.62558	0.918909	2.85728	0.00427283	0.0126509
hsa-miR-23aSTAR(1)	35.7612	-6.18589	1.1647	-5.31113	1.08948e-07	9.67716e-07
hsa-miR-135a(2)	33.4565	-2.55511	0.970564	-2.6326	0.00847333	0.0222517
hsa-miR-146a(1)	33.2254	-6.21606	0.963861	-6.44912	1.12499e-10	2.32592e-09
hsa-miR-338-3p(1)	32.5636	-2.0135	0.621346	-3.24055	0.001193	0.00418939
hsa-miR-423-3p(1)	31.5334	-0.998896	1.04554	-0.955391	0.33938	0.461679
hsa-miR-130a(1)	30.2549	-1.25178	0.647177	-1.93421	0.0530874	0.112904
hsa-miR-10a(1)	29.7094	-4.84277	0.758097	-6.38807	1.67992e-10	3.17085e-09
hsa-miR-192(1)	28.7186	-0.237525	0.925995	-0.256508	0.797559	0.842177
hsa-miR-499(1)	28.613	0.39902	1.27203	0.313688	0.753758	0.804364
hsa-miR-148b(1)	27.6651	-0.692217	0.611379	-1.13222	0.257541	0.38314
hsa-miR-934(1)	27.0156	-4.39923	1.34147	-3.27941	0.00104025	0.00373995
hsa-miR-199a-3p(3)	26.9248	-3.79502	0.829568	-4.57469	4.76927e-06	3.00067e-05
hsa-miR-149(1)	26.9037	-4.62705	1.06085	-4.36164	1.29089e-05	7.21944e-05
hsa-miR-139(1)	26.6325	0.711014	0.835449	0.851056	0.394738	0.505131
hsa-miR-10b(1)	26.4087	-1.00296	0.73786	-1.35928	0.174057	0.281097
hsa-miR-129-5p(2)	26.404	-1.61004	0.870661	-1.84921	0.064427	0.129713
hsa-miR-194(2)	24.8514	0.38419	0.859703	0.446887	0.654957	0.721887
hsa-miR-25(1)	24.5192	-4.10767	0.86684	-4.73867	2.15127e-06	1.47655e-05
hsa-miR-151-5p(1)	24.3152	0.670187	0.853292	0.785413	0.432211	0.5392
hsa-miR-147(1)	23.6161	-16.4411	1.33656	-12.3011	8.93434e-35	2.69817e-32
hsa-miR-328(1)	23.4977	-3.79536	0.957669	-3.96312	7.39755e-05	0.000333442
hsa-miR-132(1)	22.9555	-3.93039	0.704496	-5.57901	2.41895e-08	2.43508e-07
hsa-miR-152(1)	20.2519	-2.04671	0.884547	-2.31385	0.0206761	0.0484044
hsa-miR-140STAR(1)	20.2492	-2.89684	0.966467	-2.99735	0.00272335	0.00874947
hsa-miR-412STAR(1)	20.1267	1.18097	1.47414	0.801126	0.423059	0.53014
hsa-miR-28-3p(1)	19.0828	-1.71298	1.07472	-1.59389	0.110961	0.200661
hsa-miR-342(1)	16.194	-4.05077	1.05633	-3.83476	0.000125686	0.000534609
hsa-miR-98(1)	15.0698	-3.25835	0.49929	-6.52598	6.75601e-11	1.56947e-09
hsa-miR-338-5p(1)	14.6705	-4.69277	0.994351	-4.71943	2.36506e-06	1.58722e-05
hsa-miR-182(1)	14.2884	-2.20682	1.08165	-2.04024	0.0413264	0.091099
hsa-miR-96(1)	14.1548	-5.65577	1.12069	-5.04667	4.4957e-07	3.39425e-06
hsa-miR-378STAR(1)	13.6544	-4.27392	1.06566	-4.01058	6.05699e-05	0.000287376
hsa-miR-223(1)	13.5288	-13.6681	1.56339	-8.74264	2.27729e-18	1.37548e-16
hsa-miR-296-3p(1)	13.2137	-7.83551	1.08772	-7.2036	5.86419e-13	2.21373e-11
hsa-miR-1307-3p(1)	12.2955	-4.05334	1.06284	-3.8137	0.000136903	0.000558713
hsa-miR-196b(1)	11.7726	-5.97635	1.13072	-5.28543	1.25407e-07	1.08208e-06
hsa-miR-429(1)	11.5238	-4.72372	1.03405	-4.56819	4.9195e-06	3.03202e-05
hsa-miR-324-3p(1)	11.3157	-5.54157	0.918738	-6.03172	1.6222e-09	2.13003e-08
hsa-miR-501-5p(1)	11.0111	-7.23084	2.15155	-3.36076	0.000777284	0.00293425
hsa-miR-744(1)	10.8745	-3.52825	0.921853	-3.82734	0.000129533	0.000543321
hsa-miR-486(1)	9.69927	-5.63525	1.80211	-3.12703	0.0017658	0.00592524
hsa-miR-2110(1)	9.35985	-12.1658	1.75202	-6.9439	3.8141e-12	1.17773e-10
hsa-miR-410(1)	9.24833	-0.206386	0.643969	-0.320491	0.748596	0.804364
hsa-miR-27aSTAR(1)	8.9459	-8.05018	1.31592	-6.11751	9.50516e-10	1.51082e-08
hsa-miR-18a(1)	8.41573	-7.65512	1.26066	-6.07231	1.26083e-09	1.81319e-08
hsa-miR-629(1)	7.76654	-6.51018	1.65772	-3.92719	8.5945e-05	0.000373678
hsa-let-7dSTAR(1)	7.71106	-7.2048	1.28054	-5.62636	1.84054e-08	1.9477e-07
hsa-miR-199a-5p(2)	7.55376	-0.823258	1.28087	-0.642732	0.520398	0.613907
hsa-miR-183(1)	7.53724	-3.70283	1.18012	-3.13767	0.00170299	0.00577867
hsa-miR-136-5p(1)	7.2488	-4.31717	0.631526	-6.83609	8.13858e-12	2.23441e-10
hsa-miR-383(1)	7.01474	1.77249	0.977198	1.81385	0.0697009	0.13758
hsa-miR-339-5p(1)	6.95277	-4.36137	1.04839	-4.16008	3.18141e-05	0.000162845
hsa-miR-376cSTAR(1)	5.92011	-5.22084	0.978186	-5.33727	9.43581e-08	8.6352e-07
hsa-miR-376bSTAR(1)	5.90607	-5.07138	0.99465	-5.09866	3.42075e-07	2.67354e-06
hsa-miR-576-3p(1)	5.88892	-12.6898	1.6475	-7.70245	1.33483e-14	6.71866e-13
hsa-miR-369(1)	5.78241	-2.80513	0.630906	-4.44619	8.7408e-06	5.07639e-05
hsa-miR-708(1)	5.75976	-5.78549	1.01045	-5.72565	1.03037e-08	1.19682e-07
hsa-miR-1307-5p(1)	5.67685	-1.35915	1.28	-1.06183	0.288312	0.41462
hsa-miR-125b-2STAR(1)	5.61469	-2.98722	0.838015	-3.56463	0.000364366	0.00142907
hsa-miR-29cSTAR(1)	5.61089	-5.12927	1.03467	-4.95739	7.14479e-07	5.13744e-06
hsa-miR-193a-3p(1)	5.30856	-4.47998	1.02247	-4.38153	1.17849e-05	6.71516e-05
hsa-miR-184(1)	4.89866	-18.1348	1.85404	-9.78122	1.35566e-22	1.02353e-20
hsa-miR-424(1)	4.89496	-5.18349	1.10605	-4.68649	2.77924e-06	1.82463e-05
hsa-miR-181c(1)	4.75737	-3.2077	0.531312	-6.03732	1.56691e-09	2.13003e-08
hsa-miR-124STAR(3)	4.75671	-5.62094	1.07994	-5.20484	1.94161e-07	1.58477e-06
hsa-miR-224(1)	4.60532	-13.5172	2.13615	-6.32782	2.48647e-10	4.41714e-09
hsa-miR-376a-A6G-3p(2)	4.06395	-3.72407	0.634399	-5.87023	4.35187e-09	5.25706e-08
hsa-miR-133b(1)	3.92437	-3.52471	1.05708	-3.33439	0.000854866	0.00314841
hsa-miR-145(1)	3.86055	-3.44449	0.612507	-5.62359	1.8703e-08	1.9477e-07
hsa-miR-204STAR(1)	3.66977	-27.3945	2.27347	-12.0496	1.9484e-33	2.94209e-31
hsa-miR-219-5p(2)	3.55564	-2.56206	0.948633	-2.7008	0.00691736	0.0184871
hvt-miR-H5	3.43373	0.182391	2.29854	0.0793507	0.936754	0.946153
hsa-miR-361STAR(1)	3.37893	-3.99643	1.52005	-2.62915	0.00855991	0.0222853
hsa-miR-301a(1)	3.35614	-4.99937	0.804723	-6.21253	5.21368e-10	8.7474e-09
hsa-miR-136-3p(1)	3.25381	-3.45289	0.657497	-5.25156	1.50814e-07	1.26516e-06
hsa-miR-374b(1)	3.23136	-5.34806	0.809655	-6.60536	3.9656e-11	9.98009e-10
hsa-miR-17STAR(1)	3.11858	-21.6028	2.07354	-10.4183	2.04507e-25	2.0587e-23
hsa-miR-487b(1)	3.08921	-3.41605	0.797199	-4.28506	1.82687e-05	9.67923e-05
hsa-miR-185STAR(1)	3.01692	-11.2497	1.62082	-6.94077	3.89977e-12	1.17773e-10
hsa-miR-106bSTAR(1)	2.89891	-8.28527	2.06652	-4.00929	6.0901e-05	0.000287376
hsa-miR-330STAR(1)	2.78125	-5.07213	1.2395	-4.09209	4.27508e-05	0.000211652
hsa-miR-335-5p(1)	2.76849	-4.17485	0.982483	-4.24928	2.14457e-05	0.000111665
hsa-miR-339-3p(1)	2.73987	-6.45164	1.49202	-4.32409	1.53164e-05	8.25989e-05
other_mirs	2.7367	-2.17627	0.433293	-5.02263	5.09696e-07	3.75435e-06
hsa-miR-874(1)	2.7326	-0.325722	1.55353	-0.209665	0.833929	0.868437
hsa-miR-379(1)	2.7085	-0.738406	0.721564	-1.02334	0.306147	0.43169
hsa-miR-7-1STAR(1)	2.63473	-4.8477	1.19435	-4.05885	4.93141e-05	0.000240208
hsa-miR-20a(1)	2.59653	-3.79611	0.967083	-3.92532	8.66142e-05	0.000373678
hsa-miR-190a(1)	2.55551	-0.860486	1.28372	-0.670305	0.502664	0.599209
hsa-miR-502(1)	2.53474	-10.8605	1.98475	-5.47195	4.45103e-08	4.33617e-07
hsa-miR-181d(1)	2.49881	-1.50572	0.82291	-1.82975	0.067288	0.134576
hsa-miR-369STAR(1)	2.47734	-3.24717	0.726533	-4.46941	7.84371e-06	4.64471e-05
hsa-miR-142-5p(1)	2.46158	-4.13542	1.28274	-3.22391	0.00126455	0.00438959
hsa-miR-144(1)	2.2791	-3.56505	1.02665	-3.4725	0.000515627	0.0019964
hsa-miR-219-2-3p(1)	2.201	-2.66388	0.522647	-5.0969	3.45258e-07	2.67354e-06
hsa-miR-33b(1)	2.1251	-0.906345	1.51197	-0.599445	0.548876	0.632674
hsa-miR-374a(1)	2.12151	-3.85337	0.969552	-3.97438	7.05624e-05	0.000322876
hsa-miR-15b(1)	1.98501	-1.98018	0.878078	-2.25513	0.0241249	0.0558167
hvt-miR-H14*	1.93875	-1.35313	0.720675	-1.87758	0.060438	0.123326
hsa-miR-484(1)	1.85654	-2.46136	0.825603	-2.98129	0.00287035	0.00903427
hsa-miR-1180(1)	1.81727	-3.9722	2.35434	-1.68718	0.0915686	0.170063
hsa-miR-582(1)	1.66309	-5.68423	1.30861	-4.34373	1.40083e-05	7.69182e-05
hsa-miR-197(1)	1.65485	-3.33299	1.71114	-1.94782	0.0514361	0.110168
hsa-miR-376a-1-5p(2)	1.63786	-2.80592	1.40976	-1.99036	0.0465517	0.100419
hsa-miR-206(1)	1.61618	-2.40735	1.03142	-2.33401	0.0195952	0.0462324
hsa-miR-380-3p(1)	1.22659	-1.50657	1.27583	-1.18085	0.237662	0.359389
hsa-miR-143STAR(1)	1.14243	-4.16227	1.49194	-2.78984	0.00527348	0.0147462
hsa-miR-452STAR(1)	1.14144	-3.93691	3.01784	-1.30454	0.192048	0.301222
hsa-miR-31-5p(1)	0.940518	-4.12119	2.03069	-2.02946	0.0424118	0.0928141
hsa-miR-134(1)	0.909508	-1.3843	0.89679	-1.54362	0.122682	0.214903
hsa-miR-495(1)	0.907755	-2.86238	1.0214	-2.80242	0.00507212	0.0144554
hsa-miR-500a(1)	0.898246	-3.07183	3.00785	-1.02127	0.307126	0.43169
hsa-miR-3065-5p(1)	0.896847	-3.45997	3.0172	-1.14675	0.251486	0.375984
hsa-miR-598(1)	0.873843	-2.51474	0.630495	-3.98851	6.64902e-05	0.000308924
hsa-miR-382-3p(1)	0.863733	-2.97485	1.08848	-2.73302	0.00627565	0.0169218
hsa-miR-376c(1)	0.859721	-3.08948	0.925978	-3.33645	0.000848566	0.00314841
hsa-miR-150(1)	0.816514	-2.99379	0.921409	-3.24915	0.00115752	0.0041126
hsa-miR-3613(1)	0.774365	-2.59028	3.00783	-0.861181	0.389138	0.502221
hsa-miR-135b(1)	0.733032	-2.90941	0.857189	-3.39413	0.000688466	0.00263186
hsa-miR-455-3p(1)	0.7037	-3.55548	1.271	-2.79738	0.00515187	0.0145408
hsa-miR-30c-2STAR(1)	0.685972	-3.25614	1.39227	-2.33872	0.0193498	0.0462324
hsa-miR-370(1)	0.649462	-4.41215	1.58872	-2.77718	0.00548335	0.0151924
hsa-miR-342STAR(1)	0.623187	-3.32679	1.91663	-1.73575	0.082608	0.157896
hsa-miR-212-5p(1)	0.543109	-1.5261	1.15539	-1.32085	0.186552	0.296519
hsa-miR-409-3p(1)	0.529265	-1.37786	1.26058	-1.09304	0.274377	0.398374
hsa-miR-28-5p(1)	0.527943	-2.38114	1.32943	-1.79111	0.0732762	0.14277
hsa-miR-129-1-3p(1)	0.498509	-1.75712	0.926143	-1.89724	0.0577957	0.121211
hsa-miR-3200(1)	0.489696	-1.53206	2.9843	-0.513372	0.607691	0.689935
hsa-miR-382-5p(1)	0.478782	-2.56046	1.16906	-2.19018	0.0285112	0.0652301
hsa-miR-145STAR(1)	0.473454	-1.20815	1.73587	-0.695991	0.486435	0.586027
hsa-miR-203STAR(1)	0.46418	-2.64488	3.01804	-0.876354	0.380838	0.495746
hsa-miR-24-2STAR(1)	0.459555	-0.289089	1.86171	-0.155281	0.876599	0.90662
hsa-miR-29b-2STAR(1)	0.444054	-1.30145	1.57998	-0.823708	0.410105	0.518208
hsa-miR-584(1)	0.443454	-3.0536	3.01949	-1.0113	0.311874	0.435952
hsa-miR-411STAR(1)	0.416507	-2.98497	1.71372	-1.74181	0.0815416	0.156851
hsa-miR-376a-5p(2)	0.415621	-3.85518	2.79976	-1.37697	0.168523	0.276597
hsa-miR-142-3p(1)	0.411388	-2.35101	1.13369	-2.07377	0.0381005	0.0852323
hsa-miR-212-3p(1)	0.409082	-1.27335	1.13976	-1.1172	0.263907	0.386893
hsa-miR-377(1)	0.408226	-3.04972	1.20198	-2.53725	0.0111726	0.0285943
hsa-miR-22STAR(1)	0.39197	-1.30891	1.83972	-0.711473	0.476791	0.578277
hsa-miR-421(1)	0.389375	0.19105	1.71036	0.111702	0.91106	0.932678
hsa-miR-873STAR(1)	0.380229	-1.4322	3.00184	-0.477108	0.633285	0.703133
hsa-miR-433(1)	0.373457	-2.42846	1.00008	-2.42828	0.0151708	0.0369482
hsa-miR-301b(1)	0.372398	-2.83789	3.01265	-0.941991	0.346197	0.466748
hsa-miR-101-1STAR(1)	0.371015	-2.70952	1.77352	-1.52776	0.126572	0.219107
hsa-miR-543(1)	0.370704	-2.77275	1.11882	-2.47828	0.0132018	0.0329499
hsa-miR-532-5p(1)	0.363312	-3.2733	1.33962	-2.44345	0.0145476	0.0357185
hsa-miR-323a(1)	0.337643	-2.78749	1.44941	-1.92319	0.0544567	0.115006
hsa-miR-133aSTAR(2)	0.330326	-2.61601	1.80497	-1.44934	0.147243	0.244326
hsa-miR-496(1)	0.32838	-2.76693	1.18255	-2.3398	0.0192939	0.0462324
hsa-miR-1298(1)	0.325078	-1.61242	1.5795	-1.02084	0.307329	0.43169
hsa-miR-30c-1STAR(1)	0.31801	-2.74901	3.01326	-0.912303	0.361609	0.480011
hsa-miR-330(1)	0.311868	-2.39496	1.76879	-1.35401	0.175734	0.282296
hsa-miR-187(1)	0.301525	-1.74988	1.31308	-1.33266	0.182644	0.291844
hsa-miR-132STAR(1)	0.300302	-3.22136	1.10341	-2.91945	0.00350651	0.0105897
hsa-miR-299-5p(1)	0.299043	-1.29189	1.45268	-0.889314	0.373834	0.488736
hsa-miR-125b-1STAR(1)	0.298823	-2.52662	1.84538	-1.36916	0.17095	0.279064
hsa-miR-196a(2)	0.298284	-1.66227	1.73415	-0.958549	0.337786	0.46159
hsa-miR-376b(1)	0.297578	-2.78221	1.82299	-1.52618	0.126966	0.219107
hsa-miR-551b(1)	0.291084	-1.85376	1.20228	-1.54186	0.123107	0.214903
hsa-miR-154-3p(1)	0.289233	-2.02565	1.07316	-1.88756	0.0590849	0.121551
hsa-miR-409-5p(1)	0.282229	-1.84299	1.18602	-1.55393	0.120201	0.212285
hsa-miR-95(1)	0.281365	-2.75174	3.02118	-0.910816	0.362392	0.480011
hsa-miR-449a(1)	0.280134	-2.34203	3.01651	-0.776405	0.43751	0.539487
hsa-miR-365(2)	0.274708	-2.06277	1.26206	-1.63444	0.102165	0.186994
hsa-miR-760(1)	0.267777	-2.23807	2.51184	-0.891011	0.372923	0.488736
hsa-let-7aSTAR(2)	0.266841	-1.42314	2.25574	-0.630897	0.528108	0.616378
hsa-miR-769STAR(1)	0.260067	-3.08677	3.01304	-1.02447	0.305613	0.43169
hsa-miR-503(1)	0.250178	-2.07395	2.2239	-0.932574	0.35104	0.471174
hsa-miR-532-3p(1)	0.244794	-3.01125	2.98609	-1.00843	0.31325	0.435952
hsa-miR-539STAR(1)	0.239094	-0.697254	3.02208	-0.23072	0.817533	0.854307
hsa-miR-1287(1)	0.230839	-2.24034	3.01196	-0.743815	0.456988	0.558747
hsa-miR-501-3p(1)	0.230087	-2.91836	2.9904	-0.975909	0.329109	0.45384
hsa-miR-340STAR(1)	0.225416	-1.52847	1.42793	-1.07041	0.284436	0.411003
hsa-miR-92b(1)	0.206996	-1.38272	1.19266	-1.15936	0.246309	0.370076
hsa-miR-345STAR(1)	0.198431	-2.00386	2.99865	-0.668255	0.503971	0.599209
hsa-miR-654(1)	0.198037	-0.101891	2.9812	-0.034178	0.972735	0.975967
hsa-miR-370STAR(1)	0.197549	-1.48669	1.89967	-0.782605	0.433859	0.5392
hsa-miR-181a-1STAR(1)	0.194007	-1.6443	1.39349	-1.17998	0.238006	0.359389
hsa-let-7iSTAR(1)	0.191622	-3.11818	1.89087	-1.64907	0.0991336	0.182551
hsa-miR-497STAR(1)	0.190156	-0.745261	2.99591	-0.24876	0.803547	0.843677
hsa-miR-758(1)	0.181861	-0.253613	2.43631	-0.104097	0.917092	0.935352
hsa-miR-323aSTAR(1)	0.180697	-0.948756	2.99881	-0.316378	0.751716	0.804364
hsa-miR-329STAR(2)	0.178348	-1.92438	2.27342	-0.846468	0.397292	0.506253
hsa-miR-522-3p(1)	0.176993	-1.98934	3.01378	-0.660082	0.509201	0.603054
hsa-miR-379STAR(1)	0.16945	-2.07669	2.99972	-0.692293	0.488753	0.586027
hsa-miR-485-5p(1)	0.1673	-1.53747	1.71402	-0.896994	0.369722	0.487581
hsa-miR-665(1)	0.166062	0.0568082	1.90614	0.0298027	0.976224	0.976224
hsa-miR-215(1)	0.164155	-0.345167	2.72128	-0.12684	0.899067	0.923531
hsa-miR-154-5p(1)	0.154054	-0.740438	1.86074	-0.397928	0.690684	0.755748
hsa-miR-582STAR(1)	0.152583	0.306396	3.04561	0.100602	0.919866	0.935352
hsa-miR-325(1)	0.149238	-2.47003	3.02299	-0.81708	0.413883	0.520802
hsa-miR-99aSTAR(1)	0.148876	-1.78437	3.00589	-0.593625	0.552763	0.634731
hsa-miR-362-3p(1)	0.144454	-2.29377	1.74618	-1.31359	0.188983	0.29881
hsa-miR-380-5p(1)	0.140846	-2.14995	3.0141	-0.713299	0.475661	0.578277
hsa-miR-362-5p(1)	0.136272	-3.18084	3.01128	-1.05631	0.290827	0.416254
hsa-miR-1224-5p(1)	0.135694	-3.31611	3.01071	-1.10144	0.270706	NA
hsa-miR-3127-5p(1)	0.132621	-1.57825	3.00946	-0.524431	0.599979	NA
hsa-miR-493-5p(1)	0.131366	-1.7957	2.69428	-0.666487	0.5051	NA
hsa-miR-448(1)	0.129912	-0.69701	3.01051	-0.231526	0.816906	NA
hsa-miR-483-5p(1)	0.124914	-1.81601	3.0094	-0.603445	0.546213	NA
hsa-miR-181b-1STAR(1)	0.124425	-1.29255	3.00554	-0.430056	0.667155	NA
hsa-miR-345(1)	0.118093	-1.19492	2.05895	-0.580353	0.561676	NA
hsa-miR-490-3p(1)	0.115118	-1.14395	3.01606	-0.379286	0.704476	NA
hsa-miR-99bSTAR(1)	0.113756	-1.19998	2.68242	-0.447349	0.654623	NA
hsa-miR-181cSTAR(1)	0.11062	-2.45274	2.71002	-0.905064	0.365432	NA
hsa-miR-574-3p(1)	0.109251	-0.243616	2.99834	-0.0812503	0.935243	NA
hsa-miR-770STAR(1)	0.108874	-0.997688	3.00128	-0.332421	0.739571	NA
hsa-miR-942(1)	0.105338	-1.09643	3.00544	-0.364813	0.715251	NA
hsa-miR-384STAR(1)	0.100881	-1.04441	3.01445	-0.346468	0.728991	NA
hsa-miR-29aSTAR(1)	0.0994475	-1.52981	3.01207	-0.507894	0.611528	NA
hsa-miR-34b(1)	0.0979831	-0.819036	2.93414	-0.27914	0.780138	NA
hsa-miR-224STAR(1)	0.0966651	-1.6171	3.02638	-0.534335	0.59311	NA
hsa-miR-876-3p(1)	0.0951481	-2.12913	3.0233	-0.704241	0.481283	NA
hsa-miR-324-5p(1)	0.0913096	0.200578	2.4988	0.0802696	0.936023	NA
hsa-miR-488(1)	0.0907533	-0.764036	2.47651	-0.308513	0.757692	NA
hsa-miR-335-3p(1)	0.0898563	-1.22409	3.00887	-0.406827	0.684135	NA
hsa-miR-337STAR(1)	0.0888155	-1.88125	3.02717	-0.621455	0.534301	NA
hsa-miR-1251(1)	0.0870988	-0.713941	3.00766	-0.237374	0.812366	NA
hsa-miR-106a(1)	0.0870516	-1.27483	3.01079	-0.423422	0.671987	NA
hsa-miR-590-3p(1)	0.0869739	-1.06494	3.00921	-0.353894	0.723419	NA
hsa-miR-21STAR(1)	0.0853531	-1.77678	3.02719	-0.586941	0.557244	NA
hsa-miR-1298STAR(1)	0.0848341	-2.57828	3.01768	-0.85439	0.392889	NA
hsa-miR-1249(1)	0.0837949	-1.36964	3.00676	-0.455519	0.648736	NA
hsa-miR-20b(1)	0.0824212	0.637425	3.01534	0.211394	0.83258	NA
hsa-miR-148bSTAR(1)	0.0767642	-1.2763	3.02834	-0.421452	0.673425	NA
hsv2-miR-H10	0.0761889	-0.770637	3.0166	-0.255465	0.798364	NA
hsa-miR-10aSTAR(1)	0.0756497	-1.30263	3.01658	-0.431824	0.665869	NA
hsa-miR-125aSTAR(1)	0.0755412	-2.11119	3.02037	-0.698983	0.484563	NA
hsa-let-7f-2STAR(1)	0.0737999	-1.18999	2.9895	-0.398056	0.690589	NA
hsa-miR-592(1)	0.0715711	-1.1635	3.01438	-0.385983	0.699509	NA
hsa-miR-331(1)	0.0704142	-1.84235	3.02591	-0.60886	0.542617	NA
hsa-miR-487a-3p(1)	0.0698386	-0.358095	3.02278	-0.118466	0.905699	NA
hsa-miR-450a(2)	0.0680282	-1.12832	3.02906	-0.372499	0.709521	NA
hsa-miR-425STAR(1)	0.0675792	-0.734019	3.01633	-0.243349	0.807735	NA
hsa-miR-363(1)	0.0656692	-0.843892	3.01657	-0.279753	0.779667	NA
hsa-miR-1301(1)	0.065359	-0.848833	3.03008	-0.280136	0.779373	NA
hsa-miR-30dSTAR(1)	0.0651492	0.745732	3.01824	0.247075	0.80485	NA
hsa-miR-130bSTAR(1)	0.0649355	-0.600243	3.02713	-0.198288	0.84282	NA
hsa-miR-494(1)	0.0644208	-1.28666	3.0292	-0.424754	0.671016	NA
hsa-miR-221STAR(1)	0.0634217	-1.31752	3.03406	-0.434244	0.664111	NA
hsa-miR-155(1)	0.0621476	-0.545247	3.01812	-0.180658	0.856636	NA
hsa-miR-499STAR(1)	0.0611124	-0.879485	3.01507	-0.291696	0.770519	NA
hsa-miR-431-5p(1)	0.0604873	-1.93575	3.02906	-0.639061	0.522783	NA
hsv2-miR-H23	0.0597799	-1.46074	3.02555	-0.4828	0.629238	NA
hsa-miR-217(1)	0.0594119	-1.72812	3.0265	-0.570995	0.568003	NA
hsa-miR-629STAR(1)	0.0592779	0.166975	3.02264	0.0552414	0.955946	NA
hsa-miR-32(1)	0.0592763	-1.85675	3.02826	-0.61314	0.539784	NA
hsa-miR-211(1)	0.0576057	0.335505	3.02249	0.111003	0.911614	NA
hsa-miR-153-2STAR(1)	0.0566493	-1.94447	3.03478	-0.640729	0.521699	NA
hsa-let-7eSTAR(1)	0.0563668	0.0632625	3.01636	0.0209731	0.983267	NA
hsa-miR-643(1)	0.0524689	-0.965217	3.04009	-0.317496	0.750867	NA
hsa-miR-873(1)	0.0515401	-1.3555	3.02807	-0.447646	0.654409	NA
hsa-miR-504(1)	0.0507174	0.534568	3.04729	0.175424	0.860747	NA
hsa-miR-542(1)	0.0472593	-1.10921	3.03372	-0.365628	0.714643	NA
hsa-miR-3591(1)	0.0439682	0.292104	3.02222	0.0966521	0.923003	NA
hsa-miR-484STAR(1)	0.0438351	-1.79793	3.03544	-0.592313	0.553641	NA
hsa-miR-654STAR(1)	0.0431112	-0.866939	3.02585	-0.28651	0.774487	NA
hsa-miR-485-3p(1)	0.0423614	0.0176748	3.02715	0.00583874	0.995341	NA
hsa-miR-18b(1)	0.0416696	-1.46036	3.03102	-0.481806	0.629944	NA
hsa-miR-218-1STAR(1)	0.0389431	-0.481523	3.03597	-0.158606	0.873979	NA
hsa-miR-766STAR(1)	0.0365069	-0.393575	3.04086	-0.129429	0.897018	NA
kshv-miR-K12-6-3p	0.0362062	0.173022	3.04468	0.0568277	0.954682	NA
hsa-miR-365-1STAR(1)	0.0353489	0.877184	3.04412	0.288157	0.773227	NA
hsa-miR-196bSTAR(1)	0.0350037	-1.30913	3.04183	-0.430375	0.666923	NA
hsa-miR-1296STAR(1)	0.0349867	-1.30099	3.04294	-0.427545	0.668982	NA
hsa-miR-3928(1)	0.0349119	-0.765669	3.031	-0.252613	0.800567	NA
hsa-miR-625-5p(1)	0.0343174	-1.44073	3.03747	-0.474318	0.635273	NA
hsa-miR-3613STAR(1)	0.0342146	-1.11339	3.03516	-0.366829	0.713746	NA
hsa-miR-15aSTAR(1)	0.0313581	-0.826218	3.03535	-0.272199	0.785469	NA
hsa-miR-27bSTAR(1)	0.0309074	-1.22648	3.04408	-0.402907	0.687016	NA
hsa-miR-708STAR(1)	0.0272976	-1.39624	3.04581	-0.458413	0.646656	NA
hsa-miR-144STAR(1)	0.0272442	-0.932106	3.04952	-0.305657	0.759866	NA
hsa-miR-3144(1)	0.0266872	-0.3729	3.043	-0.122544	0.902469	NA
hsa-miR-148aSTAR(1)	0.0266175	-0.945505	3.04071	-0.310949	0.755839	NA
hsa-miR-200aSTAR(1)	0.0260337	-0.285292	3.04103	-0.0938144	0.925257	NA
hsa-miR-454(1)	0.0253248	-0.901638	3.04229	-0.296368	0.766949	NA
ebv-miR-BART19-3p	0.0240833	-1.20646	3.04496	-0.396215	0.691947	NA
hsa-miR-615STAR(1)	0.0231363	-1.19231	3.04469	-0.391605	0.69535	NA
hsa-miR-937(1)	0.0230668	-0.439358	3.05324	-0.143899	0.88558	NA
hsa-miR-2277-5p(1)	0.0212388	-0.0891507	3.05338	-0.0291974	0.976707	NA
hsa-miR-615(1)	0.019783	-0.866244	3.05331	-0.283706	0.776636	NA
hsa-miR-1468(1)	0.0183097	-0.92077	3.05258	-0.301636	0.762929	NA
hsa-miR-31-3p(1)	0.0175663	-0.474953	3.05139	-0.155651	0.876308	NA
hsa-miR-518a-5p(3)	0.0174154	-0.244055	3.04979	-0.0800234	0.936219	NA
hsa-miR-10bSTAR(1)	0.0168005	-0.866244	3.05331	-0.283706	0.776636	NA
ebv-miR-BART20-3p	0.0154353	-0.239947	3.05082	-0.0786502	0.937311	NA
hsa-miR-92a-1STAR(1)	0.0138371	-0.0926615	3.05205	-0.0303603	0.97578	NA
hsa-miR-16-2STAR(1)	0.013181	0.912463	3.0392	0.300232	0.764	NA
hsa-miR-491(1)	0.0121139	-0.493846	3.05122	-0.161852	0.871422	NA
hsa-miR-433STAR(1)	0.0120607	-0.840795	3.05301	-0.275399	0.78301	NA
hsa-miR-20aSTAR(1)	0.0119075	-0.439358	3.05324	-0.143899	0.88558	NA
hsa-miR-24-1STAR(1)	0.0114163	0.00861715	3.05568	0.00282005	0.99775	NA
hsa-miR-103-2STAR(1)	0.00977561	-0.578703	3.05133	-0.189656	0.849579	NA
hsa-miR-199b-5p(1)	0.00959117	-0.597989	3.05629	-0.195658	0.844878	NA
hsa-miR-200bSTAR(1)	0.008725	0.241593	3.0569	0.0790321	0.937007	NA
hsa-miR-30bSTAR(1)	0.0086778	-0.128759	3.05387	-0.0421625	0.966369	NA
hsa-miR-520e(1)	0.00735688	-0.597989	3.05629	-0.195658	0.844878	NA
hsv2-miR-H22	0.00661421	-0.586267	3.05643	-0.191814	0.847888	NA
hsa-miR-218-2STAR(1)	0.00511554	0.459089	3.04951	0.150545	0.880335	NA
hsa-miR-299-3p(1)	0.00494016	-0.511125	3.05705	-0.167196	0.867216	NA
hsa-miR-19b-1STAR(1)	0.0048878	-0.412713	3.05389	-0.135143	0.892499	NA
hsa-miR-5187-5p(1)	0.00409086	0.38876	3.05143	0.127402	0.898622	NA
hsa-miR-1306-3p(1)	0.00366988	0.226174	3.05267	0.0740904	0.940938	NA
hsa-miR-627-5p(1)	0.00329524	0.318903	3.05323	0.104448	0.916814	NA
hsa-miR-412(1)	0.00315872	-0.409722	3.0576	-0.134001	0.893402	NA
hsa-miR-182STAR(1)	0.00269128	-0.37805	3.05771	-0.123638	0.901602	NA
hsa-miR-18aSTAR(1)	0.00269128	-0.37805	3.05771	-0.123638	0.901602	NA
hsa-miR-944(1)	0.00269128	-0.37805	3.05771	-0.123638	0.901602	NA
hsa-let-7f-1STAR(1)	0	0	0	0	1	NA
hsa-let-7bSTAR(1)	0	0	0	0	1	NA
hsa-miR-1277-5p(1)	0	0	0	0	1	NA
hsa-miR-15bSTAR(1)	0	0	0	0	1	NA
hsa-miR-450bSTAR(1)	0	0	0	0	1	NA
hsa-miR-181a-2STAR(1)	0	0	0	0	1	NA
hsa-miR-675-3p(1)	0	0	0	0	1	NA
hsa-miR-4755-3p(1)	0	0	0	0	1	NA
hsa-miR-325STAR(1)	0	0	0	0	1	NA
hsa-miR-3909(1)	0	0	0	0	1	NA
mdv2-miR-M19-3p	0	0	0	0	1	NA
hsa-miR-103-1STAR(1)	0	0	0	0	1	NA
hsa-miR-431-3p(1)	0	0	0	0	1	NA
hsa-miR-3173(1)	0	0	0	0	1	NA
hsa-miR-877-5p(1)	0	0	0	0	1	NA
hsa-miR-3679(1)	0	0	0	0	1	NA

## Sheet: Table G
Table G: Differential expression of miRNA in women vs.men
including miRNA with at least 5 reads (summed across all samples)
miRNA	baseMean	log2FC	lfcSE	stat	pvalue	padj
hsa-miR-320(1)	7293.06	3.40857	0.544356	6.26166	3.80904e-10	5.14221e-09
hsa-miR-21(1)	5814.85	0.266193	0.375297	0.709286	0.478147	0.593459
hsa-miR-124(3)	4392.67	-1.33036	0.269164	-4.94255	7.71077e-07	5.94831e-06
hsa-miR-29a(1)	3347.73	-0.923369	0.250536	-3.68557	0.000228192	0.00108091
hsa-miR-9(3)	3200.08	-0.782646	0.301433	-2.59642	0.00942011	0.0282603
hsa-miR-26a(2)	3073.16	-1.29994	0.278391	-4.66947	3.01977e-06	2.09061e-05
hsa-miR-22(1)	3018.24	0.363887	0.51422	0.707649	0.479163	0.593459
hsa-let-7f(2)	1737.06	-0.68214	0.332286	-2.05287	0.040085	0.0966335
hsa-miR-128(2)	1383.52	-1.15698	0.429999	-2.69066	0.00713116	0.0218797
hsa-let-7a(3)	1362.66	-0.302887	0.305515	-0.991399	0.321491	0.479572
hsa-let-7c(1)	1264.1	-0.711831	0.294692	-2.41551	0.0157131	0.0446582
hsa-miR-103(2)	1029.96	-0.839745	0.394092	-2.13084	0.0331027	0.0819976
hsa-miR-24(2)	939.089	-0.882528	0.411955	-2.14229	0.03217	0.0804251
hsa-miR-143(1)	931.931	-1.23121	0.549588	-2.24023	0.0250758	0.0648721
hsa-miR-203(1)	795.784	8.82645	0.722051	12.2241	2.31008e-34	1.5593e-32
hsa-miR-1(2)	743.005	0.856596	0.801152	1.06921	0.284977	0.439679
hsa-miR-29b(2)	719.351	-1.28375	0.441044	-2.91072	0.00360599	0.0124823
hsa-let-7b(1)	693.405	0.50302	0.418743	1.20126	0.22965	0.387534
hsa-miR-30e(1)	644.853	0.0159734	0.446152	0.0358026	0.97144	0.97144
hsa-miR-30c(2)	635.661	-0.648632	0.377738	-1.71715	0.0859522	0.178516
hsa-miR-210(1)	625.986	5.26349	0.661382	7.95832	1.74393e-15	4.28056e-14
hsa-miR-30a(1)	610.398	0.13109	0.414035	0.316614	0.751536	0.805594
hsa-miR-221(1)	608.912	2.02811	0.581595	3.48716	0.000488185	0.00209222
hsa-miR-125b(2)	598.273	-0.127908	0.38595	-0.33141	0.740335	0.799562
hsa-miR-181a(2)	582.185	-0.320142	0.413135	-0.774909	0.438393	0.563649
hsa-let-7g(1)	580.575	-0.257535	0.411593	-0.625704	0.531509	0.634988
hsa-let-7i(1)	575.668	-0.692354	0.461839	-1.49912	0.133841	0.261863
hsa-miR-378(1)	550.176	2.5367	0.599374	4.23224	2.3137e-05	0.000141977
hsa-miR-16(2)	548.516	-0.813522	0.459676	-1.76977	0.0767651	0.163201
hsa-miR-99a(1)	506.738	0.142466	0.456199	0.312288	0.754822	0.805594
hsa-miR-138(2)	505.778	-1.33467	0.653996	-2.04079	0.0412717	0.0977487
hsa-miR-101(2)	451.559	0.594079	0.510233	1.16433	0.244291	0.402186
hsa-miR-205(1)	367.01	9.40404	0.850284	11.0599	1.96372e-28	1.06041e-26
hsa-miR-497(1)	322.715	-0.446472	0.573928	-0.777923	0.436614	0.563649
hsa-miR-127(1)	317.774	-1.01672	0.404029	-2.51646	0.011854	0.0344149
hsa-miR-126(1)	301.474	0.425734	0.597839	0.712121	0.47639	0.593459
hsa-miR-27b(1)	298.715	1.39872	0.524326	2.66765	0.00763845	0.0231728
hsa-let-7d(1)	294.995	0.580257	0.481077	1.20616	0.227755	0.386754
hsa-miR-29c(1)	292.099	0.0633162	0.42665	0.148403	0.882025	0.895288
hsa-miR-26b(1)	285.183	-0.96549	0.520568	-1.85469	0.0636411	0.141133
hsa-miR-191(1)	278.89	-2.82474	0.590907	-4.78035	1.7499e-06	1.27696e-05
hsa-miR-148a(1)	271.361	2.34372	0.562063	4.16985	3.04799e-05	0.000172125
hsa-miR-30d(1)	269.001	1.03892	0.457112	2.27279	0.0230388	0.061589
hsa-miR-9STAR(3)	265.749	-0.799077	0.459847	-1.7377	0.0822631	0.172179
hsa-miR-15a(1)	264.571	-1.96666	0.76995	-2.55427	0.010641	0.031229
hsa-miR-30b(1)	247.585	-0.485805	0.517625	-0.938527	0.347974	0.49975
hsa-miR-671-5p(1)	246.59	-3.04394	0.836517	-3.63883	0.000273878	0.00125334
hsa-miR-222(1)	232.918	1.07091	0.614243	1.74346	0.0812536	0.171394
hsa-miR-125a(1)	223.134	-0.447121	0.544824	-0.820671	0.411833	0.547301
hsa-miR-19b(2)	207.133	-0.601745	0.861267	-0.698674	0.484756	0.594928
hsa-miR-186(1)	198.112	2.69802	0.758958	3.5549	0.000378118	0.00167364
hsa-miR-574-5p(1)	191.284	8.75342	1.012	8.64962	5.16724e-18	1.55017e-16
hsa-miR-133a(2)	188.715	1.48287	1.08415	1.36778	0.171382	0.319125
hsa-miR-7(3)	176.841	1.06103	0.576672	1.83992	0.0657796	0.143876
hsa-miR-375(1)	164.419	8.33054	0.867405	9.60397	7.69211e-22	2.59609e-20
hsa-miR-23a(1)	156.394	1.90655	0.702628	2.71346	0.00665853	0.0206644
hsa-let-7e(1)	147.546	0.212781	0.437607	0.486238	0.626798	0.708099
hsa-miR-34a(1)	142.159	0.723913	0.671402	1.07821	0.28094	0.435942
hsa-miR-122(1)	142.153	3.49786	1.11444	3.13867	0.00169716	0.00636435
hsa-miR-27a(1)	141.737	-0.201432	0.557906	-0.36105	0.718062	0.788117
hsa-miR-423-5p(1)	133.477	3.37638	0.815507	4.14023	3.4696e-05	0.000187359
hsa-miR-23b(1)	125.077	0.510698	0.594823	0.858571	0.390577	0.532605
hsa-miR-130b(1)	122.551	0.89639	0.685144	1.30832	0.190764	0.343374
hsa-miR-100(1)	119.801	-0.726816	0.566552	-1.28288	0.199536	0.350023
hsa-miR-93(1)	113.51	2.05831	0.758442	2.71387	0.00665031	0.0206644
hsa-miR-107(1)	111.032	-0.744788	0.614554	-1.21192	0.225545	0.386754
hsa-miR-129-2-3p(1)	99.9902	-2.28563	0.75644	-3.02157	0.00251469	0.00881776
hsa-miR-200b(1)	97.6722	-0.782922	0.826028	-0.947816	0.343223	0.498227
hsa-miR-141(1)	96.0747	4.71294	0.951048	4.95552	7.21368e-07	5.72851e-06
hsa-miR-19a(1)	86.9636	1.63623	0.895099	1.82799	0.0675514	0.144753
hsa-miR-181b(2)	86.1094	1.40979	0.624985	2.25572	0.024088	0.0631432
hsa-miR-153(2)	85.8227	-0.876182	0.586369	-1.49425	0.13511	0.262444
hsa-miR-195(1)	83.0351	-0.394267	0.561003	-0.702789	0.482187	0.594477
hsa-miR-218(2)	75.7023	-1.3079	0.714764	-1.82983	0.0672751	0.144753
hsa-miR-151-3p(1)	75.6847	1.93019	0.826109	2.33648	0.019466	0.053359
hsa-miR-126STAR(1)	71.0209	-1.36132	0.817992	-1.66422	0.0960676	0.195024
hsa-miR-137(1)	69.65	-2.12185	0.626127	-3.38886	0.000701847	0.00291536
hsa-miR-185(1)	69.0692	1.91375	1.01076	1.89338	0.0583068	0.132293
hsa-miR-33a(1)	66.966	-0.776704	0.810376	-0.958448	0.337837	0.493059
hsa-miR-769(1)	64.4357	1.07858	1.12025	0.962802	0.335647	0.493059
hsa-miR-204(1)	63.194	3.50444	0.629048	5.57103	2.53236e-08	2.35771e-07
hsa-miR-34c(1)	62.635	0.449712	0.809707	0.5554	0.578621	0.664798
hsa-miR-140(1)	62.1068	0.0865879	0.750779	0.115331	0.908183	0.91496
hsa-miR-425(1)	61.1427	2.42777	1.01718	2.38678	0.0169968	0.0478036
hsa-miR-411(1)	60.2502	0.137152	0.675474	0.203045	0.8391	0.85817
hsa-miR-452(1)	58.2798	2.80732	1.71598	1.63598	0.101843	0.205206
hsa-miR-381(1)	58.2385	-2.7308	0.633054	-4.31369	1.60553e-05	0.000100812
hsa-miR-376a-3p(2)	57.4705	-1.1022	0.831515	-1.32554	0.184993	0.335223
hsa-miR-200a(1)	55.8132	1.4668	0.877907	1.67079	0.0947629	0.193833
hsa-miR-340(1)	54.8778	-2.2361	0.676005	-3.30782	0.000940266	0.00384654
hsa-miR-193b(1)	54.3527	17.9723	1.20448	14.9212	2.39999e-50	2.15999e-48
hsa-miR-193a-5p(1)	52.8556	5.91709	1.06692	5.54596	2.92343e-08	2.63109e-07
hsa-miR-652(1)	52.3996	2.21274	0.947808	2.33459	0.019565	0.053359
hsa-miR-146b(1)	51.3954	2.01253	0.848483	2.37191	0.0176964	0.0492581
hsa-miR-99b(1)	50.5931	0.323848	0.699702	0.462838	0.643481	0.723916
hsa-miR-92a(2)	50.1683	3.81049	0.965413	3.947	7.91351e-05	0.000395675
hsa-miR-193bSTAR(1)	49.0845	7.58591	1.1916	6.36616	1.93821e-10	2.75429e-09
hsa-miR-106b(1)	48.4205	-0.775842	0.69054	-1.12353	0.261213	0.420492
hsa-miR-200c(1)	45.2946	6.96904	1.02806	6.77885	1.21137e-11	1.81705e-10
hsa-miR-384(1)	45.1325	2.76784	0.865383	3.1984	0.00138194	0.00533033
hsa-miR-30aSTAR(1)	43.2852	0.238807	0.719057	0.332112	0.739805	0.799562
hsa-miR-17(1)	41.1057	4.62903	0.910348	5.0849	3.67824e-07	3.00947e-06
hsa-miR-127STAR(1)	40.3896	-0.853532	0.732887	-1.16462	0.244174	0.402186
hsa-miR-451(1)	37.8934	2.186	0.635691	3.43878	0.000584333	0.00246515
hsa-miR-30eSTAR(1)	36.3779	0.496455	0.742948	0.668223	0.503991	0.610214
hsa-miR-361(1)	36.0564	2.36023	0.918886	2.56858	0.0102116	0.0302982
hsa-miR-23aSTAR(1)	35.7612	7.02781	1.16696	6.02234	1.71915e-09	2.10986e-08
hsa-miR-135a(2)	33.4565	-0.629686	0.970432	-0.648872	0.516421	0.619705
hsa-miR-146a(1)	33.2254	-2.65936	0.962	-2.7644	0.0057027	0.0182207
hsa-miR-338-3p(1)	32.5636	-3.56211	0.621309	-5.73323	9.8535e-09	1.02325e-07
hsa-miR-423-3p(1)	31.5334	2.12632	1.0455	2.03377	0.0419747	0.0984157
hsa-miR-130a(1)	30.2549	-2.26195	0.647173	-3.49513	0.000473833	0.00206346
hsa-miR-10a(1)	29.7094	-1.02901	0.758148	-1.35727	0.174695	0.323067
hsa-miR-192(1)	28.7186	0.949676	0.925978	1.02559	0.305084	0.465382
hsa-miR-499(1)	28.613	-5.00359	1.27192	-3.93389	8.35835e-05	0.000402992
hsa-miR-148b(1)	27.6651	-2.17464	0.611341	-3.55717	0.00037487	0.00167364
hsa-miR-934(1)	27.0156	27.3672	1.34148	20.4008	1.64441e-92	4.43991e-90
hsa-miR-199a-3p(3)	26.9248	3.04753	0.828649	3.67771	0.000235339	0.00109554
hsa-miR-149(1)	26.9037	4.31211	1.05927	4.07083	4.68468e-05	0.000243243
hsa-miR-139(1)	26.6325	-4.27651	0.835311	-5.11966	3.06085e-07	2.58259e-06
hsa-miR-10b(1)	26.4087	-0.531263	0.737846	-0.720019	0.471513	0.592133
hsa-miR-129-5p(2)	26.404	-0.907528	0.870428	-1.04262	0.297123	0.455814
hsa-miR-194(2)	24.8514	-0.530237	0.859682	-0.616783	0.537378	0.639172
hsa-miR-25(1)	24.5192	5.16786	0.865744	5.96927	2.38316e-09	2.79762e-08
hsa-miR-151-5p(1)	24.3152	-0.182985	0.853261	-0.214454	0.830193	0.855543
hsa-miR-147(1)	23.6161	9.8031	1.33655	7.3346	2.22377e-13	4.00279e-12
hsa-miR-328(1)	23.4977	5.03478	0.956048	5.26624	1.39246e-07	1.21278e-06
hsa-miR-132(1)	22.9555	0.428253	0.704125	0.608206	0.543051	0.641626
hsa-miR-152(1)	20.2519	6.6982	0.882821	7.58726	3.26731e-14	6.71179e-13
hsa-miR-140STAR(1)	20.2492	4.0174	0.964736	4.16425	3.12374e-05	0.000172125
hsa-miR-412STAR(1)	20.1267	0.454426	1.47398	0.308299	0.757855	0.805594
hsa-miR-28-3p(1)	19.0828	6.33562	1.0734	5.90238	3.58297e-09	4.03084e-08
hsa-miR-342(1)	16.194	6.06323	1.05625	5.74036	9.44778e-09	1.02036e-07
hsa-miR-98(1)	15.0698	2.06738	0.494364	4.18191	2.89076e-05	0.000172125
hsa-miR-338-5p(1)	14.6705	-4.455	0.990049	-4.49978	6.80251e-06	4.4797e-05
hsa-miR-182(1)	14.2884	0.919301	1.08168	0.849881	0.395391	0.53646
hsa-miR-96(1)	14.1548	4.84074	1.11531	4.34025	1.42318e-05	9.14898e-05
hsa-miR-378STAR(1)	13.6544	6.03041	1.06265	5.67488	1.38784e-08	1.33827e-07
hsa-miR-223(1)	13.5288	10.9581	1.56337	7.00929	2.39537e-12	4.04219e-11
hsa-miR-296-3p(1)	13.2137	0.562674	1.08736	0.517469	0.604829	0.686159
hsa-miR-1307-3p(1)	12.2955	5.10021	1.06271	4.79927	1.59248e-06	1.19436e-05
hsa-miR-196b(1)	11.7726	3.15985	1.1243	2.81051	0.00494635	0.0166939
hsa-miR-429(1)	11.5238	4.70583	1.02753	4.57975	4.65541e-06	3.1424e-05
hsa-miR-324-3p(1)	11.3157	2.7816	0.907384	3.06551	0.00217297	0.00771975
hsa-miR-501-5p(1)	11.0111	17.5503	2.15157	8.15695	3.43582e-16	9.2767e-15
hsa-miR-744(1)	10.8745	-3.00514	0.921866	-3.25985	0.00111471	0.00442604
hsa-miR-486(1)	9.69927	3.31052	1.80125	1.8379	0.0660765	0.143876
hsa-miR-2110(1)	9.35985	11.9957	1.75203	6.84678	7.55315e-12	1.19962e-10
hsa-miR-410(1)	9.24833	2.05509	0.643521	3.1935	0.00140558	0.00534515
hsa-miR-27aSTAR(1)	8.9459	0.758573	1.31475	0.57697	0.56396	0.655274
hsa-miR-18a(1)	8.41573	1.57125	1.26049	1.24654	0.212566	0.367902
hsa-miR-629(1)	7.76654	27.5563	1.65771	16.6231	4.73859e-62	6.3971e-60
hsa-let-7dSTAR(1)	7.71106	0.878609	1.28054	0.686126	0.492634	0.601148
hsa-miR-199a-5p(2)	7.55376	-0.359628	1.28098	-0.280744	0.778907	0.818307
hsa-miR-183(1)	7.53724	5.49731	1.17461	4.68011	2.86719e-06	2.03721e-05
hsa-miR-136-5p(1)	7.2488	1.55483	0.628988	2.47196	0.0134376	0.0385973
hsa-miR-383(1)	7.01474	2.23663	0.976898	2.28952	0.0220489	0.0595321
hsa-miR-339-5p(1)	6.95277	3.23185	1.04256	3.09991	0.0019358	0.00714204
hsa-miR-376cSTAR(1)	5.92011	-4.02102	0.976451	-4.118	3.82182e-05	0.000202332
hsa-miR-376bSTAR(1)	5.90607	-4.13766	0.992947	-4.16705	3.08569e-05	0.000172125
hsa-miR-576-3p(1)	5.88892	12.6103	1.64751	7.65411	1.94653e-14	4.3797e-13
hsa-miR-369(1)	5.78241	-0.487907	0.628708	-0.776046	0.437722	0.563649
hsa-miR-708(1)	5.75976	1.4484	1.0075	1.43762	0.150543	0.288273
hsa-miR-1307-5p(1)	5.67685	7.726	1.27985	6.03664	1.57361e-09	2.02321e-08
hsa-miR-125b-2STAR(1)	5.61469	-3.46993	0.832649	-4.16733	3.08182e-05	0.000172125
hsa-miR-29cSTAR(1)	5.61089	1.91162	1.02669	1.86192	0.0626148	0.140883
hsa-miR-193a-3p(1)	5.30856	2.16655	1.02014	2.12378	0.0336884	0.0826896
hsa-miR-184(1)	4.89866	18.1921	1.85403	9.81219	9.97821e-23	3.84874e-21
hsa-miR-424(1)	4.89496	0.796002	1.10403	0.720998	0.470911	0.592133
hsa-miR-181c(1)	4.75737	0.471195	0.529944	0.88914	0.373928	0.515405
hsa-miR-124STAR(3)	4.75671	2.06987	1.07992	1.91669	0.0552769	0.126481
hsa-miR-224(1)	4.60532	12.1399	2.13619	5.68299	1.3236e-08	1.3236e-07
hsa-miR-376a-A6G-3p(2)	4.06395	-0.185429	0.63242	-0.293206	0.769365	0.814621
hsa-miR-133b(1)	3.92437	1.05788	1.05648	1.00132	0.316671	0.477197
hsa-miR-145(1)	3.86055	-0.587596	0.611284	-0.961248	0.336427	0.493059
hsa-miR-204STAR(1)	3.66977	-4.21152	2.27186	-1.85378	0.0637713	0.141133
hsa-miR-219-5p(2)	3.55564	1.9413	0.948259	2.04722	0.0406364	0.0970959
hvt-miR-H5	3.43373	-1.18938	2.2985	-0.517458	0.604836	0.686159
hsa-miR-361STAR(1)	3.37893	4.29055	1.51936	2.82391	0.00474411	0.016214
hsa-miR-301a(1)	3.35614	0.0415283	0.798332	0.0520188	0.958514	0.962077
hsa-miR-136-3p(1)	3.25381	0.975513	0.648692	1.50382	0.132629	0.261385
hsa-miR-374b(1)	3.23136	0.246923	0.799432	0.308873	0.757419	0.805594
hsa-miR-17STAR(1)	3.11858	1.54247	2.07348	0.743906	0.456933	0.579211
hsa-miR-487b(1)	3.08921	-1.61245	0.794022	-2.03073	0.0422823	0.0984157
hsa-miR-185STAR(1)	3.01692	12.2841	1.62079	7.57908	3.48019e-14	6.71179e-13
hsa-miR-106bSTAR(1)	2.89891	22.6466	2.06654	10.9587	6.03784e-28	2.71703e-26
hsa-miR-330STAR(1)	2.78125	1.40414	1.2367	1.13539	0.256212	0.419208
hsa-miR-335-5p(1)	2.76849	-3.8612	0.980415	-3.93833	8.20518e-05	0.0004028
hsa-miR-339-3p(1)	2.73987	1.40545	1.49145	0.94234	0.346018	0.499599
other_mirs	2.7367	0.557719	0.428921	1.30028	0.193504	0.343724
hsa-miR-874(1)	2.7326	3.47423	1.55245	2.23789	0.025228	0.0648721
hsa-miR-379(1)	2.7085	2.22479	0.719385	3.09263	0.0019839	0.00714204
hsa-miR-7-1STAR(1)	2.63473	-1.60802	1.19427	-1.34644	0.178159	0.32502
hsa-miR-20a(1)	2.59653	0.556216	0.963234	0.577447	0.563638	0.655274
hsa-miR-190a(1)	2.55551	-3.59314	1.28351	-2.79947	0.0051187	0.0170623
hsa-miR-502(1)	2.53474	-6.39163	1.98479	-3.2203	0.00128055	0.00501083
hsa-miR-181d(1)	2.49881	-2.28467	0.821875	-2.77983	0.00543876	0.0179081
hsa-miR-369STAR(1)	2.47734	0.433417	0.718877	0.602907	0.54657	0.641626
hsa-miR-142-5p(1)	2.46158	3.54791	1.27831	2.77547	0.00551216	0.0179311
hsa-miR-144(1)	2.2791	2.30545	1.02145	2.25703	0.0240061	0.0631432
hsa-miR-219-2-3p(1)	2.201	-0.663265	0.517138	-1.28257	0.199643	0.350023
hsa-miR-33b(1)	2.1251	3.33016	1.5113	2.2035	0.0275594	0.0701986
hsa-miR-374a(1)	2.12151	0.338835	0.966203	0.350687	0.725823	0.79021
hsa-miR-15b(1)	1.98501	0.716239	0.875896	0.817721	0.413516	0.547301
hvt-miR-H14*	1.93875	1.9843	0.7183	2.7625	0.00573614	0.0182207
hsa-miR-484(1)	1.85654	-0.375469	0.821682	-0.456952	0.647706	0.725645
hsa-miR-1180(1)	1.81727	3.42655	2.35353	1.45592	0.145415	0.280443
hsa-miR-582(1)	1.66309	1.32949	1.308	1.01643	0.309425	0.469353
hsa-miR-197(1)	1.65485	1.53756	1.70851	0.899944	0.36815	0.515029
hsa-miR-376a-1-5p(2)	1.63786	-4.63527	1.40823	-3.29156	0.000996336	0.00401508
hsa-miR-206(1)	1.61618	4.12543	1.02884	4.00979	6.07726e-05	0.000309596
hsa-miR-380-3p(1)	1.22659	-2.56502	1.27466	-2.01233	0.0441856	0.101967
hsa-miR-143STAR(1)	1.14243	0.570942	1.49141	0.382819	0.701854	0.776641
hsa-miR-452STAR(1)	1.14144	2.90264	3.01768	0.96188	0.33611	0.493059
hsa-miR-31-5p(1)	0.940518	-2.37138	2.02921	-1.16862	0.242555	0.402186
hsa-miR-134(1)	0.909508	-0.815363	0.894642	-0.911384	0.362093	0.511772
hsa-miR-495(1)	0.907755	-0.757216	1.01434	-0.746513	0.455358	0.579211
hsa-miR-500a(1)	0.898246	2.05544	3.00713	0.683522	0.494277	0.601148
hsa-miR-3065-5p(1)	0.896847	2.35135	3.01707	0.779349	0.435774	0.563649
hsa-miR-598(1)	0.873843	0.166941	0.615217	0.271352	0.78612	0.822684
hsa-miR-382-3p(1)	0.863733	0.986075	1.08425	0.909454	0.363111	0.511772
hsa-miR-376c(1)	0.859721	1.9231	0.919091	2.09239	0.0364034	0.0885487
hsa-miR-150(1)	0.816514	0.495535	0.909397	0.544905	0.585819	0.670217
hsa-miR-3613(1)	0.774365	3.31061	3.00762	1.10074	0.27101	0.422963
hsa-miR-135b(1)	0.733032	1.06631	0.84459	1.26251	0.206764	0.360169
hsa-miR-455-3p(1)	0.7037	-0.261302	1.26651	-0.206318	0.836543	0.85817
hsa-miR-30c-2STAR(1)	0.685972	2.22918	1.38786	1.6062	0.108229	0.216459
hsa-miR-370(1)	0.649462	1.33827	1.58723	0.843153	0.399143	0.538843
hsa-miR-342STAR(1)	0.623187	2.31552	1.91622	1.20838	0.226902	0.386754
hsa-miR-212-5p(1)	0.543109	-3.56481	1.15127	-3.0964	0.00195885	0.00714204
hsa-miR-409-3p(1)	0.529265	-0.445426	1.25815	-0.354034	0.723313	0.79021
hsa-miR-28-5p(1)	0.527943	0.300893	1.32451	0.227173	0.820289	0.848575
hsa-miR-129-1-3p(1)	0.498509	-1.02139	0.918851	-1.1116	0.266312	0.420492
hsa-miR-3200(1)	0.489696	4.10111	2.98401	1.37436	0.169329	0.317491
hsa-miR-382-5p(1)	0.478782	-1.16071	1.16268	-0.998306	0.318131	0.477197
hsa-miR-145STAR(1)	0.473454	-3.73115	1.73492	-2.15062	0.031506	0.079501
hsa-miR-203STAR(1)	0.46418	2.4089	3.01785	0.798216	0.424745	0.55942
hsa-miR-24-2STAR(1)	0.459555	-0.52429	1.86025	-0.281839	0.778067	0.818307
hsa-miR-29b-2STAR(1)	0.444054	2.05247	1.57723	1.30131	0.193151	0.343724
hsa-miR-584(1)	0.443454	1.98476	3.01929	0.65736	0.510949	0.615876
hsa-miR-411STAR(1)	0.416507	-2.8934	1.71275	-1.68933	0.0911562	0.187879
hsa-miR-376a-5p(2)	0.415621	-2.45453	2.79896	-0.876943	0.380518	0.521522
hsa-miR-142-3p(1)	0.411388	1.59461	1.12893	1.41249	0.157807	0.300055
hsa-miR-212-3p(1)	0.409082	-1.26245	1.13414	-1.11314	0.265649	0.420492
hsa-miR-377(1)	0.408226	-1.08628	1.19647	-0.907908	0.363927	0.511772
hsa-miR-22STAR(1)	0.39197	2.03265	1.83714	1.10642	0.268543	0.42155
hsa-miR-421(1)	0.389375	-1.31475	1.70854	-0.769515	0.441587	0.565064
hsa-miR-873STAR(1)	0.380229	-3.34264	3.00077	-1.11393	0.26531	0.420492
hsa-miR-433(1)	0.373457	1.36827	0.993997	1.37654	0.168655	0.317491
hsa-miR-301b(1)	0.372398	1.82025	3.01211	0.604312	0.545636	0.641626
hsa-miR-101-1STAR(1)	0.371015	-0.457519	1.77106	-0.25833	0.796152	0.829965
hsa-miR-543(1)	0.370704	0.925127	1.11236	0.83168	0.405589	0.544822
hsa-miR-532-5p(1)	0.363312	1.57799	1.33747	1.17983	0.238066	0.399241
hsa-miR-323a(1)	0.337643	-1.33851	1.44699	-0.92503	0.35495	0.507072
hsa-miR-133aSTAR(2)	0.330326	2.04156	1.80388	1.13176	0.257736	0.419208
hsa-miR-496(1)	0.32838	-1.04648	1.17629	-0.889651	0.373653	0.515405
hsa-miR-1298(1)	0.325078	-1.4025	1.57808	-0.888735	0.374146	0.515405
hsa-miR-30c-1STAR(1)	0.31801	1.73149	3.01272	0.574725	0.565477	0.655274
hsa-miR-330(1)	0.311868	-2.67553	1.76806	-1.51326	0.130214	0.258514
hsa-miR-187(1)	0.301525	1.07882	1.30698	0.82543	0.409127	0.546854
hsa-miR-132STAR(1)	0.300302	-1.48466	1.0999	-1.34982	0.177073	0.32502
hsa-miR-299-5p(1)	0.299043	0.241961	1.44826	0.16707	0.867315	0.883679
hsa-miR-125b-1STAR(1)	0.298823	0.756563	1.84281	0.410548	0.681404	0.757116
hsa-miR-196a(2)	0.298284	-0.777583	1.73129	-0.449135	0.653335	0.728927
hsa-miR-376b(1)	0.297578	0.424012	1.82051	0.232908	0.815833	0.847211
hsa-miR-551b(1)	0.291084	0.449797	1.19506	0.376379	0.706635	0.778741
hsa-miR-154-3p(1)	0.289233	0.149463	1.06558	0.140265	0.888451	0.898433
hsa-miR-409-5p(1)	0.282229	0.925651	1.18159	0.783393	0.433396	0.563649
hsa-miR-95(1)	0.281365	1.68783	3.02092	0.558714	0.576357	0.664798
hsa-miR-449a(1)	0.280134	-3.36562	3.016	-1.11592	0.264456	0.420492
hsa-miR-365(2)	0.274708	0.825544	1.25584	0.657366	0.510945	NA
hsa-miR-760(1)	0.267777	1.09004	2.51049	0.434194	0.664148	NA
hsa-let-7aSTAR(2)	0.266841	2.64472	2.25453	1.17307	0.240769	NA
hsa-miR-769STAR(1)	0.260067	1.30784	3.01251	0.434136	0.66419	NA
hsa-miR-503(1)	0.250178	0.526118	2.2222	0.236755	0.812847	NA
hsa-miR-532-3p(1)	0.244794	-0.915147	2.98547	-0.306534	0.759198	NA
hsa-miR-539STAR(1)	0.239094	-3.16498	3.02135	-1.04754	0.294853	NA
hsa-miR-1287(1)	0.230839	1.67747	3.01134	0.557049	0.577494	NA
hsa-miR-501-3p(1)	0.230087	1.09686	2.98976	0.366873	0.713713	NA
hsa-miR-340STAR(1)	0.225416	1.78572	1.42393	1.25408	0.209815	NA
hsa-miR-92b(1)	0.206996	-0.736008	1.18431	-0.621467	0.534292	NA
hsa-miR-345STAR(1)	0.198431	0.377375	2.99786	0.125881	0.899826	NA
hsa-miR-654(1)	0.198037	2.26941	2.98038	0.76145	0.446388	NA
hsa-miR-370STAR(1)	0.197549	-0.00928314	1.89656	-0.00489473	0.996095	NA
hsa-miR-181a-1STAR(1)	0.194007	-1.28958	1.39057	-0.927372	0.353734	NA
hsa-let-7iSTAR(1)	0.191622	-0.634278	1.88731	-0.336075	0.736814	NA
hsa-miR-497STAR(1)	0.190156	2.15933	2.99488	0.721008	0.470904	NA
hsa-miR-758(1)	0.181861	0.928032	2.43483	0.381148	0.703094	NA
hsa-miR-323aSTAR(1)	0.180697	0.462992	2.99776	0.154446	0.877258	NA
hsa-miR-329STAR(2)	0.178348	1.55593	2.27195	0.684842	0.493444	NA
hsa-miR-522-3p(1)	0.176993	-3.03518	3.01301	-1.00736	0.313762	NA
hsa-miR-379STAR(1)	0.16945	0.756852	2.99897	0.252371	0.800754	NA
hsa-miR-485-5p(1)	0.1673	-0.251601	1.70978	-0.147154	0.883011	NA
hsa-miR-665(1)	0.166062	-2.45455	1.90444	-1.28885	0.197449	NA
hsa-miR-215(1)	0.164155	2.21903	2.72023	0.815749	0.414644	NA
hsa-miR-154-5p(1)	0.154054	-0.494061	1.8577	-0.265953	0.790275	NA
hsa-miR-582STAR(1)	0.152583	-1.32471	3.04481	-0.435069	0.663512	NA
hsa-miR-325(1)	0.149238	-2.46317	3.02253	-0.814936	0.415109	NA
hsa-miR-99aSTAR(1)	0.148876	-2.69273	3.00491	-0.89611	0.370194	NA
hsa-miR-362-3p(1)	0.144454	-1.92054	1.74423	-1.10108	0.270863	NA
hsa-miR-380-5p(1)	0.140846	-2.35114	3.01345	-0.780216	0.435264	NA
hsa-miR-362-5p(1)	0.136272	-1.29997	3.01036	-0.43183	0.665865	NA
hsa-miR-1224-5p(1)	0.135694	-0.659131	3.00977	-0.218998	0.826652	NA
hsa-miR-3127-5p(1)	0.132621	1.91194	3.00882	0.635446	0.525138	NA
hsa-miR-493-5p(1)	0.131366	0.934334	2.69329	0.346912	0.728658	NA
hsa-miR-448(1)	0.129912	-3.10138	3.00964	-1.03048	0.302783	NA
hsa-miR-483-5p(1)	0.124914	1.08327	3.00865	0.360051	0.718809	NA
hsa-miR-181b-1STAR(1)	0.124425	1.51611	3.00469	0.504581	0.613853	NA
hsa-miR-345(1)	0.118093	-0.783641	2.05681	-0.380999	0.703204	NA
hsa-miR-490-3p(1)	0.115118	-2.96384	3.01532	-0.982929	0.325642	NA
hsa-miR-99bSTAR(1)	0.113756	1.99256	2.68165	0.743033	0.457462	NA
hsa-miR-181cSTAR(1)	0.11062	-1.43562	2.70916	-0.529911	0.596173	NA
hsa-miR-574-3p(1)	0.109251	1.5924	2.99746	0.53125	0.595246	NA
hsa-miR-770STAR(1)	0.108874	0.725058	2.99992	0.241693	0.809018	NA
hsa-miR-942(1)	0.105338	1.55474	3.00458	0.517457	0.604837	NA
hsa-miR-384STAR(1)	0.100881	-2.01684	3.01308	-0.669362	0.503265	NA
hsa-miR-29aSTAR(1)	0.0994475	-0.941944	3.01136	-0.312797	0.754435	NA
hsa-miR-34b(1)	0.0979831	1.18756	2.93291	0.404907	0.685546	NA
hsa-miR-224STAR(1)	0.0966651	1.40941	3.02592	0.465779	0.641374	NA
hsa-miR-876-3p(1)	0.0951481	1.10755	3.02286	0.366391	0.714073	NA
hsa-miR-324-5p(1)	0.0913096	0.665568	2.49797	0.266443	0.789898	NA
hsa-miR-488(1)	0.0907533	1.41712	2.47514	0.572542	0.566955	NA
hsa-miR-335-3p(1)	0.0898563	-0.0869884	3.00798	-0.0289192	0.976929	NA
hsa-miR-337STAR(1)	0.0888155	0.0659085	3.02648	0.0217773	0.982626	NA
hsa-miR-1251(1)	0.0870988	1.93639	3.00687	0.643988	0.519583	NA
hsa-miR-106a(1)	0.0870516	0.810111	3.00964	0.269173	0.787797	NA
hsa-miR-590-3p(1)	0.0869739	1.38956	3.00839	0.461896	0.644156	NA
hsa-miR-21STAR(1)	0.0853531	-2.22647	3.02646	-0.735669	0.461932	NA
hsa-miR-1298STAR(1)	0.0848341	0.056446	3.01701	0.0187092	0.985073	NA
hsa-miR-1249(1)	0.0837949	0.802609	3.00572	0.267027	0.789449	NA
hsa-miR-20b(1)	0.0824212	-0.328734	3.01447	-0.109052	0.913161	NA
hsa-miR-148bSTAR(1)	0.0767642	-2.59997	3.0277	-0.858729	0.39049	NA
hsv2-miR-H10	0.0761889	0.60911	3.01577	0.201975	0.839936	NA
hsa-miR-10aSTAR(1)	0.0756497	1.12175	3.01588	0.371948	0.709932	NA
hsa-miR-125aSTAR(1)	0.0755412	-0.988315	3.01976	-0.327282	0.743454	NA
hsa-let-7f-2STAR(1)	0.0737999	0.533878	2.98854	0.178642	0.858219	NA
hsa-miR-592(1)	0.0715711	0.235158	3.01319	0.078043	0.937794	NA
hsa-miR-331(1)	0.0704142	0.0452146	3.02526	0.0149457	0.988076	NA
hsa-miR-487a-3p(1)	0.0698386	-0.735176	3.02184	-0.243287	0.807783	NA
hsa-miR-450a(2)	0.0680282	-2.62568	3.02837	-0.867028	0.385927	NA
hsa-miR-425STAR(1)	0.0675792	1.02194	3.01527	0.338922	0.734668	NA
hsa-miR-363(1)	0.0656692	1.4451	3.01576	0.479182	0.631809	NA
hsa-miR-1301(1)	0.065359	-2.60351	3.02935	-0.859431	0.390103	NA
hsa-miR-30dSTAR(1)	0.0651492	-0.387419	3.01725	-0.128401	0.897831	NA
hsa-miR-130bSTAR(1)	0.0649355	-2.88521	3.02641	-0.953343	0.340416	NA
hsa-miR-494(1)	0.0644208	0.344011	3.02838	0.113596	0.909558	NA
hsa-miR-221STAR(1)	0.0634217	-1.3697	3.03352	-0.451522	0.651614	NA
hsa-miR-155(1)	0.0621476	0.0449579	3.01768	0.0148982	0.988113	NA
hsa-miR-499STAR(1)	0.0611124	1.14062	3.01426	0.378408	0.705128	NA
hsa-miR-431-5p(1)	0.0604873	-0.227828	3.02804	-0.0752395	0.940024	NA
hsv2-miR-H23	0.0597799	0.44292	3.02495	0.146422	0.883588	NA
hsa-miR-217(1)	0.0594119	0.711959	3.02594	0.235285	0.813987	NA
hsa-miR-629STAR(1)	0.0592779	1.32009	3.02181	0.436855	0.662216	NA
hsa-miR-32(1)	0.0592763	-1.37181	3.02724	-0.453156	0.650436	NA
hsa-miR-211(1)	0.0576057	0.382756	3.02191	0.12666	0.899209	NA
hsa-miR-153-2STAR(1)	0.0566493	-1.52471	3.03415	-0.502516	0.615305	NA
hsa-let-7eSTAR(1)	0.0563668	1.54754	3.0154	0.513214	0.607802	NA
hsa-miR-643(1)	0.0524689	0.743073	3.03927	0.244491	0.806851	NA
hsa-miR-873(1)	0.0515401	0.33771	3.02747	0.111549	0.911181	NA
hsa-miR-504(1)	0.0507174	-1.5603	3.04677	-0.512117	0.608569	NA
hsa-miR-542(1)	0.0472593	-1.83052	3.03288	-0.603558	0.546138	NA
hsa-miR-3591(1)	0.0439682	0.763171	3.02115	0.25261	0.80057	NA
hsa-miR-484STAR(1)	0.0438351	-0.116131	3.03461	-0.0382687	0.969473	NA
hsa-miR-654STAR(1)	0.0431112	0.819689	3.02508	0.270964	0.786419	NA
hsa-miR-485-3p(1)	0.0423614	1.21616	3.02617	0.401881	0.687772	NA
hsa-miR-18b(1)	0.0416696	0.443923	3.03038	0.146491	0.883534	NA
hsa-miR-218-1STAR(1)	0.0389431	0.983878	3.03508	0.324169	0.74581	NA
hsa-miR-766STAR(1)	0.0365069	0.785348	3.04004	0.258335	0.796148	NA
kshv-miR-K12-6-3p	0.0362062	-2.0176	3.04401	-0.662811	0.507451	NA
hsa-miR-365-1STAR(1)	0.0353489	-1.08999	3.04368	-0.358118	0.720255	NA
hsa-miR-196bSTAR(1)	0.0350037	0.279407	3.04111	0.0918769	0.926796	NA
hsa-miR-1296STAR(1)	0.0349867	0.23524	3.04203	0.07733	0.938361	NA
hsa-miR-3928(1)	0.0349119	0.598431	3.03025	0.197486	0.843447	NA
hsa-miR-625-5p(1)	0.0343174	0.415109	3.03681	0.136693	0.891274	NA
hsa-miR-3613STAR(1)	0.0342146	0.0956537	3.03455	0.0315215	0.974854	NA
hsa-miR-15aSTAR(1)	0.0313581	0.548519	3.03464	0.180753	0.856562	NA
hsa-miR-27bSTAR(1)	0.0309074	0.164803	3.04321	0.0541544	0.956812	NA
hsa-miR-708STAR(1)	0.0272976	-0.574242	3.04506	-0.188582	0.850421	NA
hsa-miR-144STAR(1)	0.0272442	-0.090621	3.04889	-0.0297226	0.976288	NA
hsa-miR-3144(1)	0.0266872	-2.10164	3.04223	-0.690821	0.489678	NA
hsa-miR-148aSTAR(1)	0.0266175	-0.0721511	3.04012	-0.023733	0.981066	NA
hsa-miR-200aSTAR(1)	0.0260337	-1.85776	3.0403	-0.611044	0.54117	NA
hsa-miR-454(1)	0.0253248	-0.115973	3.0417	-0.0381277	0.969586	NA
ebv-miR-BART19-3p	0.0240833	-0.379822	3.04427	-0.124766	0.900709	NA
hsa-miR-615STAR(1)	0.0231363	0.163003	3.04395	0.0535496	0.957294	NA
hsa-miR-937(1)	0.0230668	-1.38263	3.05277	-0.452912	0.650612	NA
hsa-miR-2277-5p(1)	0.0212388	-0.0801016	3.05296	-0.0262373	0.979068	NA
hsa-miR-615(1)	0.019783	-0.865389	3.05285	-0.283469	0.776817	NA
hsa-miR-1468(1)	0.0183097	-0.97547	3.05213	-0.319603	0.749269	NA
hsa-miR-31-3p(1)	0.0175663	-0.479896	3.05102	-0.15729	0.875016	NA
hsa-miR-518a-5p(3)	0.0174154	-1.661	3.04916	-0.544739	0.585933	NA
hsa-miR-10bSTAR(1)	0.0168005	-0.865389	3.05285	-0.283469	0.776817	NA
ebv-miR-BART20-3p	0.0154353	-1.56408	3.05019	-0.51278	0.608105	NA
hsa-miR-92a-1STAR(1)	0.0138371	-0.887676	3.05171	-0.290878	0.771144	NA
hsa-miR-16-2STAR(1)	0.013181	-0.183386	3.03836	-0.060357	0.951871	NA
hsa-miR-491(1)	0.0121139	-0.537668	3.05057	-0.176251	0.860097	NA
hsa-miR-433STAR(1)	0.0120607	-0.837483	3.05265	-0.274346	0.783819	NA
hsa-miR-20aSTAR(1)	0.0119075	-1.38263	3.05277	-0.452912	0.650612	NA
hsa-miR-24-1STAR(1)	0.0114163	-0.220869	3.05543	-0.0722874	0.942373	NA
hsa-miR-103-2STAR(1)	0.00977561	-0.438289	3.05075	-0.143666	0.885764	NA
hsa-miR-199b-5p(1)	0.00959117	-0.436437	3.05595	-0.142816	0.886436	NA
hsa-miR-200bSTAR(1)	0.008725	-0.441827	3.0567	-0.144544	0.885071	NA
hsa-miR-30bSTAR(1)	0.0086778	-0.112356	3.05347	-0.0367963	0.970647	NA
hsa-miR-520e(1)	0.00735688	-0.436437	3.05595	-0.142816	0.886436	NA
hsv2-miR-H22	0.00661421	-0.447839	3.05609	-0.14654	0.883495	NA
hsa-miR-218-2STAR(1)	0.00511554	-0.517168	3.04898	-0.16962	0.865309	NA
hsa-miR-299-3p(1)	0.00494016	-0.520934	3.05673	-0.170422	0.864678	NA
hsa-miR-19b-1STAR(1)	0.0048878	-0.603787	3.05339	-0.197744	0.843246	NA
hsa-miR-5187-5p(1)	0.00409086	-0.568721	3.05095	-0.186408	0.852125	NA
hsa-miR-1306-3p(1)	0.00366988	-1.24253	3.05208	-0.407108	0.683929	NA
hsa-miR-627-5p(1)	0.00329524	-0.618937	3.05279	-0.202745	0.839334	NA
hsa-miR-412(1)	0.00315872	-0.619599	3.0573	-0.202662	0.839399	NA
hsa-miR-182STAR(1)	0.00269128	-0.650187	3.05741	-0.212659	0.831593	NA
hsa-miR-18aSTAR(1)	0.00269128	-0.650187	3.05741	-0.212659	0.831593	NA
hsa-miR-944(1)	0.00269128	-0.650187	3.05741	-0.212659	0.831593	NA
hsa-let-7f-1STAR(1)	0	0	0	0	1	NA
hsa-let-7bSTAR(1)	0	0	0	0	1	NA
hsa-miR-1277-5p(1)	0	0	0	0	1	NA
hsa-miR-15bSTAR(1)	0	0	0	0	1	NA
hsa-miR-450bSTAR(1)	0	0	0	0	1	NA
hsa-miR-181a-2STAR(1)	0	0	0	0	1	NA
hsa-miR-675-3p(1)	0	0	0	0	1	NA
hsa-miR-4755-3p(1)	0	0	0	0	1	NA
hsa-miR-325STAR(1)	0	0	0	0	1	NA
hsa-miR-3909(1)	0	0	0	0	1	NA
mdv2-miR-M19-3p	0	0	0	0	1	NA
hsa-miR-103-1STAR(1)	0	0	0	0	1	NA
hsa-miR-431-3p(1)	0	0	0	0	1	NA
hsa-miR-3173(1)	0	0	0	0	1	NA
hsa-miR-877-5p(1)	0	0	0	0	1	NA
hsa-miR-3679(1)	0	0	0	0	1	NA

## Sheet: Table H
Table H: Machine learning classifier outputs
Classification and prediction using R/Bioconductor 'MLInterfaces' package
Classification	Neural networks	predicted
	given		cells:F	cells:M	EVs:F	EVs:M		> xvnn = MLearn( fractsex~., crES, nnetI,
		cells:F	12	0	7	1		+ xvalSpec("LOG", 5, balKfold.xvspec(5) ),
		cells:M	1	17	1	1		+ size=3, decay=.1 )
		EVs:F	3	3	8	4		> confuMat(xvnn)
		EVs:M	2	5	0	13
	Support vector machine	predicted
[truncated: 41 more rows]

## Sheet: Table I
Table I: Machine learning prediction to classify void B samples
[truncated: 52 more rows]
