# Supplementary material for: Cell and Microvesicle Urine microRNA Deep Sequencing Profiles from Healthy Individuals: Observations with Potential Impact on Biomarker Studies
Source: PLoS One. 2016 Jan 19;11(1):e0147249. doi: 10.1371/journal.pone.0147249 (PMC4718679; doi:10.1371/journal.pone.0147249)
Supplement: S1 Text Files — (ZIP) [file pone.0147249.s004.zip]

Archive with 12 entries (11 files):
- heatmap_colors.txt
- PONE-D-15-46623_clust.txt
- __MACOSX/
- __MACOSX/._PONE-D-15-46623_clust.txt
- PONE-D-15-46623_merged_mir.txt
- __MACOSX/._PONE-D-15-46623_merged_mir.txt
- PONE-D-15-46623_spikes.txt
- __MACOSX/._PONE-D-15-46623_spikes.txt
- PONE-D-15-46623_stats.txt
- __MACOSX/._PONE-D-15-46623_stats.txt
- R scripts for PONE-D-15-46623.R
- __MACOSX/._R scripts for PONE-D-15-46623.R
