# Supplementary material for: Cell and Microvesicle Urine microRNA Deep Sequencing Profiles from Healthy Individuals: Observations with Potential Impact on Biomarker Studies
Source: PLoS One. 2016 Jan 19;11(1):e0147249. doi: 10.1371/journal.pone.0147249 (PMC4718679; doi:10.1371/journal.pone.0147249)
Supplement: S1 Text Files — (ZIP) [file pone.0147249.s004.zip › heatmap_colors.txt]

color	r	g	b
1	0	0	0
1a	0	0	0
2	0	0.0417	0.5
3	0.0161	0.0543	0.4919
4	0.0323	0.067	0.4839
5	0.0484	0.0796	0.4758
6	0.0645	0.0922	0.4677
7	0.0806	0.1049	0.4597
8	0.0968	0.1175	0.4516
9	0.1129	0.1302	0.4435
10	0.129	0.1428	0.4355
11	0.1452	0.1555	0.4274
12	0.1613	0.1681	0.4194
13	0.1774	0.1808	0.4113
14	0.1935	0.1934	0.4032
15	0.2097	0.206	0.3952
16	0.2258	0.2187	0.3871
17	0.2419	0.2313	0.379
18	0.2581	0.244	0.371
19	0.2742	0.2566	0.3629
20	0.2903	0.2693	0.3548
21	0.3065	0.2819	0.3468
22	0.3226	0.2946	0.3387
23	0.3387	0.3072	0.3306
24	0.3548	0.3198	0.3226
25	0.371	0.3325	0.3145
26	0.3871	0.3451	0.3065
27	0.4032	0.3578	0.2984
28	0.4194	0.3704	0.2903
29	0.4355	0.3831	0.2823
30	0.4516	0.3957	0.2742
31	0.4677	0.4084	0.2661
32	0.4839	0.421	0.2581
33	0.5	0.4336	0.25
34	0.5161	0.4463	0.2419
35	0.5323	0.4589	0.2339
36	0.5484	0.4716	0.2258
37	0.5645	0.4842	0.2177
38	0.5806	0.4969	0.2097
39	0.5968	0.5095	0.2016
40	0.6129	0.5222	0.1935
41	0.629	0.5348	0.1855
42	0.6452	0.5474	0.1774
43	0.6613	0.5601	0.1694
44	0.6774	0.5727	0.1613
45	0.6935	0.5854	0.1532
46	0.7097	0.598	0.1452
47	0.7258	0.6107	0.1371
48	0.7419	0.6233	0.129
49	0.7581	0.636	0.121
50	0.7742	0.6486	0.1129
51	0.7903	0.6613	0.1048
52	0.8065	0.6739	0.0968
53	0.8226	0.6865	0.0887
54	0.8387	0.6992	0.0806
55	0.8548	0.7118	0.0726
56	0.871	0.7245	0.0645
57	0.8871	0.7371	0.0565
58	0.9032	0.7498	0.0484
59	0.9194	0.7624	0.0403
60	0.9355	0.7751	0.0323
61	0.9516	0.7877	0.0242
62	0.9677	0.8003	0.0161
63	0.9839	0.813	0.0081
64	1	0.8256	0
