# Supplementary material for: Cell and Microvesicle Urine microRNA Deep Sequencing Profiles from Healthy Individuals: Observations with Potential Impact on Biomarker Studies
Source: PLoS One. 2016 Jan 19;11(1):e0147249. doi: 10.1371/journal.pone.0147249 (PMC4718679; doi:10.1371/journal.pone.0147249)
Supplement: S1 Text Files — (ZIP) [file pone.0147249.s004.zip › PONE-D-15-46623_spikes.txt]

sample	cells_A14	cells_A13	cells_A12	cells_A5	cells_A4	cells_A9	cells_A8	cells_A15	cells_A19	cells_A10	cells_A6	cells_A17	cells_A18	cells_A7	cells_A1	cells_A2	cells_A3	cells_A16	cells_A20	cells_A11	cells_B12	cells_B15	cells_B14	cells_B17	cells_B13	cells_B10	cells_B4	cells_B5	cells_B8	cells_B9	cells_B6	cells_B1	cells_B16	cells_B20	cells_B18	cells_B7	cells_B3	cells_B2	cells_B11	cells_B19	EV_A13	EV_A12	EV_A19	EV_A5	EV_A14	EV_A8	EV_A17	EV_A4	EV_A9	EV_A10	EV_A15	EV_A7	EV_A6	EV_A3	EV_A16	EV_A20	EV_A18	EV_A11	EV_A2	EV_A1	EV_B13	EV_B4	EV_B15	EV_B14	EV_B19	EV_B17	EV_B9	EV_B5	EV_B6	EV_B16	EV_B3	EV_B2	EV_B12	EV_B8	EV_B20	EV_B7	EV_B11	EV_B1	EV_B10
fraction	cells	cells	cells	cells	cells	cells	cells	cells	cells	cells	cells	cells	cells	cells	cells	cells	cells	cells	cells	cells	cells	cells	cells	cells	cells	cells	cells	cells	cells	cells	cells	cells	cells	cells	cells	cells	cells	cells	cells	cells	EV	EV	EV	EV	EV	EV	EV	EV	EV	EV	EV	EV	EV	EV	EV	EV	EV	EV	EV	EV	EV	EV	EV	EV	EV	EV	EV	EV	EV	EV	EV	EV	EV	EV	EV	EV	EV	EV	EV
void	A	A	A	A	A	A	A	A	A	A	A	A	A	A	A	A	A	A	A	A	B	B	B	B	B	B	B	B	B	B	B	B	B	B	B	B	B	B	B	B	A	A	A	A	A	A	A	A	A	A	A	A	A	A	A	A	A	A	A	A	B	B	B	B	B	B	B	B	B	B	B	B	B	B	B	B	B	B	B
subject	14	13	12	5	4	9	8	15	19	10	6	17	18	7	1	2	3	16	20	11	12	15	14	17	13	10	4	5	8	9	6	1	16	20	18	7	3	2	11	19	13	12	19	5	14	8	17	4	9	10	15	7	6	3	16	20	18	11	2	1	13	4	15	14	19	17	9	5	6	16	3	2	12	8	20	7	11	1	10
sex	M	M	M	M	M	M	M	M	F	M	M	F	F	F	F	F	F	F	F	F	M	M	M	F	M	M	M	M	M	M	M	F	F	F	F	F	F	F	F	F	M	M	F	M	M	M	F	M	M	M	M	F	M	F	F	F	F	F	F	F	M	M	M	M	F	F	M	M	M	F	F	F	M	M	F	F	F	F	M
cali	cells_A14	cells_A13	cells_A12	cells_A5	cells_A4	cells_A9	cells_A8	cells_A15	cells_A19	cells_A10	cells_A6	cells_A17	cells_A18	cells_A7	cells_A1	cells_A2	cells_A3	cells_A16	cells_A20	cells_A11	cells_B12	cells_B15	cells_B14	cells_B17	cells_B13	cells_B10	cells_B4	cells_B5	cells_B8	cells_B9	cells_B6	cells_B1	cells_B16	cells_B20	cells_B18	cells_B7	cells_B3	cells_B2	cells_B11	cells_B19	EV_A13	EV_A12	EV_A19	EV_A5	EV_A14	EV_A8	EV_A17	EV_A4	EV_A9	EV_A10	EV_A15	EV_A7	EV_A6	EV_A3	EV_A16	EV_A20	EV_A18	EV_A11	EV_A2	EV_A1	EV_B13	EV_B4	EV_B15	EV_B14	EV_B19	EV_B17	EV_B9	EV_B5	EV_B6	EV_B16	EV_B3	EV_B2	EV_B12	EV_B8	EV_B20	EV_B7	EV_B11	EV_B1	EV_B10
cali_07	4	5	21	163	180	11	99	191	233	26	117	114	3876	104	116	11	24	278	872	14	2	1	2	417	64	328	404	364	23	336	671	197	10	12	5688	286	266	419	100	352	936	11	1128	2395	4	4445	7	8051	4	12	0	3459	1694	13	3	3366	41715	3	1	1344	0	24	0	1	6	3	0	785	9	484	485	2	2	721	468	2682	368	1287	12
cali_11	17	10	4	702	326	526	739	14	45	114	311	2	9906	13	922	160	170	15	27	1	5	125	145	654	478	8	1230	283	39	776	276	471	243	656	13189	6	12	981	4	94	7	2	13	6701	8	3475	0	3583	6021	3	1437	11	17	4	1541	8	54338	2	1851	2	1	1648	3	2	481	0	1463	1217	3	8	1	700	0	1684	794	1637	1	347	518
cali_12	165	44	612	272	718	337	691	69	29	31	611	48	3572	61	400	304	344	293	47	139	193	206	204	29	651	412	284	1414	1251	142	999	469	127	454	8475	617	284	701	14	312	764	1555	1735	1651	1190	12295	14	3150	1301	831	1394	6293	5644	1629	15	67	38544	1878	4490	8057	485	1454	597	150	4	431	12	1038	1196	2	1523	928	702	2989	331	1185	468	433	442
cali_14	3	17	163	333	374	16	209	89	7	369	154	25	1773	206	63	3	434	93	31	240	380	191	5	89	369	233	636	426	364	863	1486	59	11	544	5241	6	382	4	239	3	8	14	733	2850	3	3437	88	1310	7	790	722	427	4662	1809	5	408	18301	9	470	1152	188	6	4	182	565	273	819	183	96	1	421	2	659	1379	1	309	1	164	826
cali_15	1	2	5	1	266	6	11	0	0	272	2	0	80	0	2	2	1	6	18	1	3	2	0	1	1	7	1	0	8	3	0	3	8	297	182	0	1	0	0	0	6	1	0	1	1	5	0	0	0	2	0	0	0	0	4	3	2092	0	0	3	722	0	0	0	0	0	2	0	0	0	0	0	0	0	0	0	0	0	3
cali_16	1	39	1	2	5	10	15	1	76	11	157	5	925	10	1	5	163	2	88	2	0	1	247	3	4	5	50	10	105	4	12	1	0	7	1668	143	222	15	1	10	1	1	7	320	1	1591	5	1	2	854	0	5	1631	1616	0	7	8387	1	3	1	1	1	1	0	0	564	0	0	2	0	0	140	0	525	116	0	2	0	4
cali_26	250	399	156	580	456	1132	993	399	297	44	224	33	3949	593	524	60	249	61	312	371	396	610	296	182	640	1097	929	64	1208	1216	813	36	509	859	6423	1471	879	1969	187	530	825	26	20	3330	1386	4505	9	9006	29	1173	3395	3967	3933	7382	2702	1069	39324	1827	1536	2852	337	1574	857	13	914	0	6	17	16	794	1416	2381	931	1681	407	3230	640	1775	11
cali_28	4	16	6	7	559	18	288	3	5	30	71	7	2728	4	82	4	172	6	7	7	0	1	2	7	17	1348	677	9	22	6	10	4	9	9	3566	5	394	5	5	154	657	2	1586	5	0	14	0	8	7	4	1	3	10	909	8	4	10538	0	5	6	3	395	435	1	4	1	1	1	4	650	271	0	1	0	322	168	0	1	4
cali_31	9	16	121	881	12	56	393	193	28	24	21	5	339	368	85	20	660	343	180	18	559	912	2	524	229	16	11	9	14	33	157	1	296	14	50	603	301	7	8	9	3	2314	1554	667	1190	1493	3	1366	123	5	2775	6	76	2650	8	1284	2818	7	5	0	1	794	7	1	4	521	5	5	0	2	90	0	4	0	2	1	0	0	0
cali_35	61	518	177	446	760	877	557	214	141	899	533	411	3389	390	296	1121	610	71	607	412	864	439	598	423	704	508	766	1323	1800	1732	2505	710	539	964	6241	362	2485	773	431	38	4262	1824	26	5815	1310	12684	4661	31	2335	14	1034	3241	8042	6328	1541	8057	40930	34	8018	1382	18	2424	4	1386	4	10	1111	1642	3049	16	2674	1079	543	2396	593	3087	7	1513	16
