# Supplementary material for: Cell and Microvesicle Urine microRNA Deep Sequencing Profiles from Healthy Individuals: Observations with Potential Impact on Biomarker Studies
Source: PLoS One. 2016 Jan 19;11(1):e0147249. doi: 10.1371/journal.pone.0147249 (PMC4718679; doi:10.1371/journal.pone.0147249)
Supplement: S1 Text Files — (ZIP) [file pone.0147249.s004.zip › PONE-D-15-46623_stats.txt]

sample	cells_A1	cells_A2	cells_A3	cells_A4	cells_A5	cells_A6	cells_A7	cells_A8	cells_A9	cells_A10	cells_A11	cells_A12	cells_A13	cells_A14	cells_A15	cells_A16	cells_A17	cells_A18	cells_A19	cells_A20	cells_B1	cells_B2	cells_B3	cells_B4	cells_B5	cells_B6	cells_B7	cells_B8	cells_B9	cells_B10	cells_B11	cells_B12	cells_B13	cells_B14	cells_B15	cells_B16	cells_B17	cells_B18	cells_B19	cells_B20	EV_A1	EV_A2	EV_A3	EV_A4	EV_A5	EV_A6	EV_A7	EV_A8	EV_A9	EV_A10	EV_A11	EV_A12	EV_A13	EV_A14	EV_A15	EV_A16	EV_A17	EV_A18	EV_A19	EV_A20	EV_B1	EV_B2	EV_B3	EV_B4	EV_B5	EV_B6	EV_B7	EV_B8	EV_B9	EV_B10	EV_B11	EV_B12	EV_B13	EV_B14	EV_B15	EV_B16	EV_B17	EV_B19	EV_B20
fraction	cells	cells	cells	cells	cells	cells	cells	cells	cells	cells	cells	cells	cells	cells	cells	cells	cells	cells	cells	cells	cells	cells	cells	cells	cells	cells	cells	cells	cells	cells	cells	cells	cells	cells	cells	cells	cells	cells	cells	cells	EV	EV	EV	EV	EV	EV	EV	EV	EV	EV	EV	EV	EV	EV	EV	EV	EV	EV	EV	EV	EV	EV	EV	EV	EV	EV	EV	EV	EV	EV	EV	EV	EV	EV	EV	EV	EV	EV	EV
void	A	A	A	A	A	A	A	A	A	A	A	A	A	A	A	A	A	A	A	A	B	B	B	B	B	B	B	B	B	B	B	B	B	B	B	B	B	B	B	B	A	A	A	A	A	A	A	A	A	A	A	A	A	A	A	A	A	A	A	A	B	B	B	B	B	B	B	B	B	B	B	B	B	B	B	B	B	B	B
subject	1	2	3	4	5	6	7	8	9	10	11	12	13	14	15	16	17	18	19	20	1	2	3	4	5	6	7	8	9	10	11	12	13	14	15	16	17	18	19	20	1	2	3	4	5	6	7	8	9	10	11	12	13	14	15	16	17	18	19	20	1	2	3	4	5	6	7	8	9	10	11	12	13	14	15	16	17	19	20
sex	F	F	F	M	M	M	F	M	M	M	F	M	M	M	M	F	F	F	F	F	F	F	F	M	M	M	F	M	M	M	F	M	M	M	M	F	F	F	F	F	F	F	F	M	M	M	F	M	M	M	F	M	M	M	M	F	F	F	F	F	F	F	F	M	M	M	F	M	M	M	F	M	M	M	M	F	F	F	F
RNA	cells_A1	cells_A2	cells_A3	cells_A4	cells_A5	cells_A6	cells_A7	cells_A8	cells_A9	cells_A10	cells_A11	cells_A12	cells_A13	cells_A14	cells_A15	cells_A16	cells_A17	cells_A18	cells_A19	cells_A20	cells_B1	cells_B2	cells_B3	cells_B4	cells_B5	cells_B6	cells_B7	cells_B8	cells_B9	cells_B10	cells_B11	cells_B12	cells_B13	cells_B14	cells_B15	cells_B16	cells_B17	cells_B18	cells_B19	cells_B20	EV_A1	EV_A2	EV_A3	EV_A4	EV_A5	EV_A6	EV_A7	EV_A8	EV_A9	EV_A10	EV_A11	EV_A12	EV_A13	EV_A14	EV_A15	EV_A16	EV_A17	EV_A18	EV_A19	EV_A20	EV_B1	EV_B2	EV_B3	EV_B4	EV_B5	EV_B6	EV_B7	EV_B8	EV_B9	EV_B10	EV_B11	EV_B12	EV_B13	EV_B14	EV_B15	EV_B16	EV_B17	EV_B19	EV_B20
adapter	1485	3316	2993	2160	1544	19862	3698	9698	2209	13364	13597	2886	4203	3364	7260	3277	2604	3103	2213	5338	726	1409	2247	730	945	8519	2736	5576	1816	6618	8235	2002	1899	2650	3405	1702	2388	1613	1970	3073	4886	6101	11108	5712	11091	16510	10015	16374	4124	53933	7785	7711	13281	7713	17728	15674	10345	9557	9122	20432	2070	2170	7660	3589	2030	14256	12855	23797	4583	44839	9094	3126	1399	1522	7604	2313	2164	1535	4038
alt_cali	0	0	0	0	0	0	0	0	0	0	0	0	0	0	0	0	0	0	0	0	0	0	0	0	0	0	0	0	0	0	0	0	0	0	0	0	0	0	0	0	0	0	0	0	0	0	0	0	0	0	0	0	0	0	0	0	0	0	0	0	0	0	0	0	0	0	0	0	0	0	0	0	0	0	0	0	0	0	0
bacterial	0	0	0	0	0	0	0	0	0	0	0	0	0	0	0	0	0	0	0	0	0	0	0	0	0	0	0	0	0	0	0	0	0	0	0	0	0	0	0	0	0	0	0	0	0	0	0	0	0	0	0	0	0	0	0	0	0	0	0	0	0	0	0	0	0	0	0	0	0	0	0	0	0	0	0	0	0	0	0
circRNA	0	0	1	0	0	5	0	0	1	0	0	0	0	1	0	0	2	0	0	0	0	0	0	4	0	1	0	0	0	0	0	0	0	1	0	0	1	0	0	0	0	0	1	0	0	0	0	0	0	0	0	0	0	0	0	0	5	0	0	0	0	0	0	0	0	0	0	0	0	0	0	0	0	0	0	0	0	0	0
doubtful_miRNA	6	257	167	77	31	570	544	2	7	108	1705	48	6	5	118	1252	466	18	36	763	313	936	89	13	25	298	1379	10	14	10	1093	2	89	2	187	1710	499	364	852	95	7	50	11	17	21	94	63	31	3	20	961	0	15	10	1	2696	108	11	59	157	6	153	240	1	1	11	25	4	2	31	109	1	7	5	7	21	12	6	37
doubtful_snoRNA	0	0	0	0	0	0	0	0	0	0	2	0	0	0	0	0	0	0	0	2	0	0	1	0	0	0	0	0	0	0	0	0	0	0	0	0	0	0	1	0	0	0	0	0	0	0	0	0	0	0	0	0	0	0	0	0	0	0	0	0	0	0	0	0	0	0	0	0	0	0	0	0	0	0	0	0	0	0	0
genome	0	0	0	0	0	0	0	0	0	0	0	0	0	0	0	0	0	0	0	0	0	0	0	0	0	0	0	0	0	0	0	0	0	0	0	0	0	0	0	0	0	0	0	0	0	0	0	0	0	0	0	0	0	0	0	0	0	0	0	0	0	0	0	0	0	0	0	0	0	0	0	0	0	0	0	0	0	0	0
lncRNA	62	164	214	1	1	7	13	0	1	6	718	6	1	0	3	863	257	122	2	2454	3	318	92	1	47	3	453	1	6	2	495	271	1	0	2	299	4	340	112	734	0	1	2	1	0	2	15	2	0	2	7	3	1	0	1	1	1	0	1	15	145	3	0	0	1	1	517	1	0	1443	2	423	0	2	0	0	1	774	449
long_cali	0	0	0	0	0	0	0	0	0	0	0	0	0	0	0	0	0	0	0	0	0	0	0	0	0	0	0	0	0	0	0	0	0	0	0	0	0	0	0	0	0	0	0	0	0	0	0	0	0	0	0	0	0	0	0	0	0	0	0	0	0	0	0	0	0	0	0	0	0	0	0	0	0	0	0	0	0	0	0
marker	323836	39414	251	210	292	187	79	754	149	17	20	4	11	9	10	199	90	38630	45	105	430514	71138	22	123	518	173	435	1034	283	190	10	110	104	4	8	112	200	61091	1248	80	2455545	453278	58	94	19	1112	2228	6781	2825	587	293	53	53	2	1	889	1737	264272	54	1446	953368	217393	733	647	212	701	1446	2381	1481	12	5	164	48	1	3	808	5	1482	802
miRNA	43721	68557	29372	37765	31485	41882	73628	32373	40097	28279	647265	12163	19050	9418	22330	221000	75039	37964	30390	178082	66998	144918	87459	73510	49929	68835	277535	62381	81806	34451	529244	23311	52178	18475	24037	161624	50184	66743	137642	154778	208908	142716	140828	217162	157102	186126	203827	164027	160140	110362	314564	51740	113268	51531	92033	159270	112187	163820	132324	202938	47647	34480	42724	44951	35558	49430	76593	43266	66273	27920	89476	21121	25846	14295	18338	50607	42610	28114	69483
mirtron	0	1	0	0	2	1	0	0	0	0	3	0	0	0	2	166	1	1	0	1	0	126	0	0	0	0	0	30	1	0	33	0	0	0	0	1	0	0	59	1	0	0	0	0	0	0	0	0	0	0	0	0	0	0	0	0	0	1	0	1	0	0	0	0	0	0	1	0	0	0	1	0	0	0	0	0	0	0	0
miscRNA_rm	13	60	5	15	9	15	23	2	2	0	988	0	0	3	265	89	23	17	7	201	26	293	10	416	4	35	396	0	10	2	644	122	12	0	4	11	1	27	120	27	0	6	1	0	9	5	1	0	0	0	2	0	3	0	0	0	0	0	0	8	2	9	0	0	2	6	0	0	0	7	8	3	15	2	3	6	0	0	26
mRNA	12667	38597	29486	3759	3185	12080	36094	2309	5146	12047	218353	4125	1541	1536	7610	119508	15900	14843	13771	118299	5975	179015	48705	6771	8871	8319	115549	8541	8890	6217	125207	2754	8787	9789	4530	36800	11149	160845	332677	101813	9708	19299	15192	7873	4693	4807	34795	2314	2853	13739	89686	6369	2213	379	8765	38583	11019	13209	19115	77595	98422	14525	14781	4561	7963	6585	53027	6241	7286	132351	79291	111588	3480	12206	5202	27240	12995	22808	32825
mRNA_rm	0	0	0	0	0	0	0	0	0	0	0	0	0	0	0	0	0	0	0	0	0	0	0	0	0	0	0	0	0	0	0	0	0	0	0	0	0	0	0	0	0	0	0	0	0	0	0	0	0	0	0	0	0	0	0	0	0	0	0	0	0	0	0	0	0	0	0	0	0	0	0	0	0	0	0	0	0	0	0
mt_mRNA	75	43	25	3	1	8	128	67	0	3	555	17	3	38	250	68	0	2	3	265	69	113	404	81	1	78	79	125	14	40	714	263	187	162	150	189	0	14	103	75	0	2	1043	1	2	299	0	0	0	1	5	904	0	3	1	0	0	2	0	2	1	1	0	0	141	0	1	1	2	700	378	892	2	1	0	0	0	312	0
mt_rRNA	116	561	432	475	93	218	512	406	6	24	6206	190	214	14	584	1779	556	152	68	1395	1	1293	1987	163	4	153	2577	543	316	125	5179	853	1715	108	358	1307	8	270	1909	1085	1	3603	989	1	3	0	1434	5019	0	2	8901	49	6	13	2	7	7	2	3	852	0	6	4	0	0	0	9	289	1	1	2198	2767	2	2	1	5	710	0	960
mt_tRNA	413	572	403	23	320	214	1171	484	209	1116	9330	240	12	109	2025	5316	357	132	44	2944	141	2746	3909	1133	121	1804	6763	775	210	922	7536	290	1967	7	744	3134	132	77	1404	1552	3	11	22	4006	1840	453	3407	16	5	3	3600	3864	11	6	7	3046	5	865	12	12	0	5	3	12	5	5	871	4	0	2	1054	1588	3	574	1	2027	1	1	379
none	82073	217842	146125	15410	15356	33720	138259	18015	20638	73037	997150	13285	7637	9374	28966	577930	98716	70007	51526	412515	52829	662300	323554	28971	48409	24586	624428	40077	31358	29969	553481	6476	20429	54376	12796	113644	30655	407122	1033189	351021	117509	123520	106858	36543	22205	26235	149928	33025	25955	57973	362013	18523	8654	14522	13298	226631	67141	73992	70640	232814	322251	48571	54916	17323	100879	17397	159100	34464	46999	203557	291981	27863	9663	70695	20665	81180	58284	31429	87812
Ome_cali	0	0	0	0	0	0	0	0	0	0	0	0	0	0	0	0	0	0	0	0	0	0	0	0	0	0	0	0	0	0	0	0	0	0	0	0	0	0	0	0	0	0	0	0	0	0	0	0	0	0	0	0	0	0	0	0	0	0	0	0	0	0	0	0	0	0	0	0	0	0	0	0	0	0	0	0	0	0	0
other_ncRNA	0	0	0	0	0	3	0	0	0	0	4	0	0	0	0	26	0	0	0	0	0	0	0	0	0	4	0	0	0	0	2	0	0	0	0	0	0	0	0	0	0	0	0	0	0	1	0	0	0	0	1	0	0	0	0	0	0	0	0	0	0	0	0	0	0	0	0	0	0	0	0	0	0	0	0	0	0	0	0
other_ncRNA_prec	0	0	0	0	0	0	0	0	0	0	0	0	0	0	0	0	0	0	0	0	0	0	0	0	0	0	0	0	0	0	0	0	0	0	0	0	0	0	0	0	0	0	0	0	0	0	0	0	0	0	0	0	0	0	0	0	0	0	0	0	0	0	0	0	0	0	0	0	0	0	0	0	0	0	0	0	0	0	0
piRNA	971	1155	912	19	17	355	1469	36	56	140	5058	13	12	51	463	4277	357	1540	760	2662	319	5846	1550	128	303	242	2833	73	494	184	3445	40	192	238	290	620	97	4858	14235	7273	2948	733	68	47	12	54	128	54	27	65	1674	12	22	10	670	671	29	3842	1807	201	2671	87	336	38	49	233	893	48	25	2493	2639	742	238	36	638	377	580	338	960
plasmid	1891	1750	2321	1138	3141	2494	4098	2627	3134	23077	2194	1501	1767	2773	1351	14280	4836	2274	4388	3139	2831	4089	7922	9127	9454	3729	7335	4374	7908	5380	24030	2698	4643	17137	1907	5754	8700	3259	5187	5461	5861	1399	1075	1310	5907	19	5373	1701	89	4594	7104	4637	954	165	14	6043	1452	914	5888	5379	11466	5667	3899	4571	46286	1125	46603	5735	23620	70500	80431	6614	2997	46259	2253	4064	20562	2152	2138
repeat10_rm	1856	3141	3259	895	208	1062	4555	162	1014	1913	13121	394	118	113	441	22604	1219	994	1769	15266	1679	9747	3482	1044	1039	1373	8558	395	1289	688	6912	803	579	609	249	3857	644	6973	16518	6698	60	1572	3580	81	22	119	8456	2683	1960	1031	8831	1637	77	15	96	14497	971	2734	209	732	4256	2584	1335	135	3082	883	12590	1241	2305	28138	4329	32501	66	994	842	5011	1117	4778	2991
rRNA	107878	45684	203653	10868	7929	14313	32398	5827	3632	9021	215103	5641	358	6367	34956	77041	30785	73265	8119	387596	16364	74014	336888	30392	36897	32026	114759	30569	26732	17061	125818	3416	16904	8566	22291	54410	13108	193580	129787	115597	60743	16999	118516	22977	3365	27887	23487	31724	1374	2669	98529	4658	3237	1418	13076	31401	13065	58096	9079	223474	20428	10203	48928	9486	2306	12191	13299	13082	2325	7669	50829	25966	2204	1268	5229	17386	9570	5544	91361
rRNA_prec	573	126	1418	69	245	335	375	205	6	228	1854	3	31	165	333	1360	133	128	119	1530	35	385	1082	517	809	646	662	262	15	456	864	78	266	114	368	478	1	914	1254	754	3	9	537	90	400	4	1056	4	0	1415	530	3	1	0	470	395	1	29	5	801	979	223	983	0	8	161	847	4	6	8475	329	828	1	0	5	526	4	601	1081
scaRNA	5	101	12	1	2	5	2	6	223	1	158	0	1	1	3	51	2	1	2	4	0	35	118	1	5	154	2	3	1	2	58	1	0	0	0	231	0	3	183	3	0	1	7	0	0	2	1	1	0	2	3	0	0	0	0	10	0	0	0	3	1	0	1	0	0	0	0	0	0	3	0	139	0	0	0	1	0	1	0
scaRNA_prec	0	0	0	0	0	0	0	0	0	0	0	0	0	0	0	1	2	0	0	0	0	2	0	0	0	0	0	0	0	0	116	0	0	0	0	0	0	0	0	0	0	0	0	0	0	0	0	0	0	0	1	0	0	0	0	0	0	0	0	0	0	0	0	0	0	0	0	0	0	0	0	0	1	0	0	0	0	0	0
scRNA	183	1078	164	741	300	132	1087	136	177	1	8311	4	2	5	35	7408	1607	225	100	4586	417	2674	1097	176	169	1197	3921	25	329	3	5585	0	759	130	197	1576	5	1260	858	2188	0	8	5	0	0	1	9	8	5	0	9	8	4	0	0	16	54	0	3	1460	0	605	24	1	0	0	1	1	1010	3	765	1866	241	2	0	1159	0	3	1033
scRNA_prec	0	0	0	0	0	0	0	0	0	0	15	0	0	0	0	0	0	0	1	1	0	1	0	0	0	0	3	0	0	0	4	0	0	0	0	0	0	0	0	0	0	0	0	0	0	0	0	0	0	0	0	0	0	0	0	0	0	0	0	0	0	0	0	0	0	0	0	0	0	0	0	0	0	0	0	0	0	0	0
sn_snoRNA_rm	1	5	4	0	0	2	8	0	0	3	192	8	0	0	4	126	7	8	4	478	0	424	116	3	7	0	5	8	8	212	518	26	4	1	1	6	1	3	127	452	0	1	0	0	0	0	2	8	0	24	6	4	0	0	1	18	2	0	0	130	0	0	0	0	0	5	14	0	0	1	14	1	1	1	0	5	0	1	35
snoRNA	909	1790	728	10	657	296	2420	17	293	872	15840	11	19	50	1119	6741	2475	559	1437	10535	282	6412	3560	615	1929	1565	6851	1767	959	1177	13880	185	1425	74	893	6454	1084	669	8802	7704	3	2172	2377	4	7	2	600	1	5	1319	6304	7	6	2	1004	24	9	6	20	8627	3	1044	10	76	3	6	539	0	3	3376	1146	104	2	1	703	553	1292	753	685
snoRNA_prec	2	1	0	0	0	1	79	1	0	1	72	0	0	33	1	0	0	1	0	10	1	158	1	0	0	0	174	0	1	0	164	0	0	0	0	0	0	2	149	15	0	1	0	0	0	0	0	1	0	0	0	1	0	0	0	4	0	0	0	0	1	1	0	0	0	0	0	1	0	0	0	332	0	0	0	0	0	0	0
snRNA	134	98	243	9	113	305	896	38	3	543	5080	9	4	3	145	2071	598	189	11	4543	102	1595	2012	373	376	211	1208	192	670	205	1557	573	438	17	113	1133	7	160	1162	1541	7	300	9	1	0	3	1414	1218	3	0	974	2	1	2	0	960	1112	2	4	3618	1	1	2	2	0	167	5	231	1	1	1035	2	1	411	0	8	1	0	1285
snRNA_prec	0	0	0	0	0	0	0	0	0	0	1	0	0	0	0	0	0	0	0	0	0	1	0	0	0	0	1	0	1	0	2	0	0	0	0	0	0	1	0	1	0	0	0	0	0	0	0	0	0	0	0	0	0	0	0	0	0	0	0	0	0	0	0	0	0	0	0	0	0	0	0	0	0	0	0	0	0	0	0
std_cali	2491	1690	2827	3656	3387	2201	1749	3995	2989	1820	1205	1266	1066	515	1173	1168	650	30537	861	2189	1951	4874	5226	4988	3902	6929	3499	4834	5111	3962	989	2402	3157	1501	2488	1752	2329	50723	1502	3816	14799	16379	22340	26506	23735	25709	17412	43944	9829	3688	3761	5750	7469	5093	10758	5827	4787	256987	6802	14273	5520	5232	6881	8320	4888	4375	12299	11375	3419	1836	1487	2842	1756	1736	1908	1957	1803	1982	3034
tRNA	2274	10315	6098	3530	742	8021	6065	143	785	1450	206443	399	57	357	2659	29615	19236	3047	936	185203	725	16139	6442	1954	2118	4843	14591	1736	750	1390	30851	549	1556	114	1698	10130	3686	6310	19164	26220	21	11679	10194	4598	1498	10723	8735	2026	18	1765	74010	23	6	11	12	20822	12744	2482	6643	110920	388	1597	4961	1103	1774	3267	1128	207	230	671	38177	223	735	528	1526	4721	6589	2132	43684
tRNA_prec	0	51	19	4	13	6	71	2	1	136	473	2	18	0	228	520	13	12	33	293	0	634	436	439	436	10	493	3	2	1	555	215	49	1	132	78	134	128	236	543	0	2	4	0	6	5	71	0	8	0	114	0	4	0	4	7	6	12	2	1	5	0	0	1	2	1	1	0	0	2	7	4	2	1	0	102	999	4	0
tRNA_rm	44	115	15	2	7	106	551	4	26	8	1258	46	3	5	431	659	11	15	9	736	5	302	596	5	3	240	898	8	16	17	997	21	104	33	4	440	3	692	348	121	4	29	11	2	7	32	1086	7	20	10	1664	40	3	3	1	12	6	6	11	76	175	6	5	1	13	326	682	107	16	859	44	12765	287	288	5	376	5	303	36
